# Supplementary material for: Light-Exposed Metabolic Responses of Cordyceps militaris through Transcriptome-Integrated Genome-Scale Modeling
Source: Biology (Basel). 2024 Feb 22;13(3):139. doi: 10.3390/biology13030139 (PMC10967962; doi:10.3390/biology13030139)
Supplement: Supplementary file 1 [file biology-13-00139-s001.zip]

Archive with 4 entries (4 files):
- Supplementary_File S1.xlsx
- Supplementary_File S2.xlsx
- Supplementary_File S3.xlsx
- Supplementary_File S4.xlsx
