# Supplementary material for: Light-Exposed Metabolic Responses of Cordyceps militaris through Transcriptome-Integrated Genome-Scale Modeling
Source: Biology (Basel). 2024 Feb 22;13(3):139. doi: 10.3390/biology13030139 (PMC10967962; doi:10.3390/biology13030139)
Supplement: Supplementary file 1 [file biology-13-00139-s001.zip › Supplementary_File S1.xlsx]

## Sheet: Index
Supplementary Information
Light-exposed metabolic responses of Cordyceps militaris through transcriptome-integrated genome-scale modeling
Panyawarin Soommat1, Nachon Raethong2, Ratchaprapa Ruengsang3, Roypim Thananusak4, Teeraphan Laomettachit3, Kobkul Laoteng5, Treenut Saithong3,6* and Wanwipa Vongsangnak4,7 *
1Genetic Engineering and Bioinformatics Program, Graduate School, Kasetsart University, Bangkok 10900, Thailand 2Institute of Nutrition, Mahidol University, Nakhon Pathom 73170, Thailand 3Bioinformatics and Systems Biology Program, School of Bioresources and Technology and School of Information Technology, King Mongkut’s University of Technology Thonburi (Bang Khun Thian), Bangkok 10150, Thailand…
Supplementary File S1: The transcriptome data with metabolic reactions of iPS1474 under light exposure
This file includes Supplementary Table S1
	Supplementary Table S1. Gene expression levels associated with metabolic reactions of iPS1474 (1412 genes)

## Sheet: Table S1
Supplementary Table S1. Gene expression levels associated with metabolic reactions of iPS1474 (1412 genes)
Gene_ID	FPKM (fragment per kilobase of transcript per million mapped reads) value
	Light-exposure
	Glucose	Sucrose
CCM_00003	53.4843	48.393
CCM_00006	79.8285	80.9181
CCM_00032	102.065	97.5102
CCM_00040	N/A	N/A
CCM_00065	23.0107	19.2791
CCM_00068	45.0705	39.6204
CCM_00078	108.511	115.055
CCM_00088	397.887	408.66
CCM_00096	53.5019	53.2828
CCM_00099	324.524	358.287
CCM_00100	33.4738	36.2206
CCM_00105	24.8617	23.9382
CCM_00137	174.674	115.429
CCM_00140	19.4761	14.4656
CCM_00163	35.312	32.6271
CCM_00183	24.944	27.0371
CCM_00200	266.425	287.452
CCM_00209	737.491	813.794
CCM_00210	611.508	713.141
CCM_00213	12.3351	10.9473
CCM_00227	77.3851	78.5219
CCM_00231	275.27	290.754
CCM_00232	21.0467	18.3067
CCM_00240	2015.79	2107.26
CCM_00270	68.5409	63.9362
CCM_00285	252.867	267.395
CCM_00296	8.68908	13.4554
CCM_00310	193.869	250.358
CCM_00311	14.1774	12.976
CCM_00332	337.28	393.915
CCM_00341	147.143	151.709
CCM_00345	478.862	567.158
CCM_00354	228.144	230.033
CCM_00361	62.8032	63.9163
CCM_00363	60.0991	61.879
CCM_00366	217.086	236.718
CCM_00373	3.09978	4.15967
CCM_00395	33.4606	32.2123
CCM_00400	51.0238	47.767
CCM_00401	50.1004	48.075
CCM_00415	153.683	157.122
CCM_00427	23.0355	24.2736
CCM_00434	178.513	165.467
CCM_00441	38.2603	34.5256
CCM_00446	48.4917	40.4237
CCM_00448	10.2369	44.7956
CCM_00451	35.0693	28.1958
CCM_00452	1.64668	2.41965
CCM_00462	98.6971	95.3482
CCM_00464	160.466	167.628
CCM_00485	339.498	342.801
CCM_00496	29.1286	29.4377
CCM_00497	18.4835	17.3446
CCM_00509	122.648	107.467
CCM_00521	19.8199	18.2945
CCM_00523	34.5285	32.0009
CCM_00528	22.1621	21.1561
CCM_00529	436.655	424.608
CCM_00539	36.4457	43.4791
CCM_00553	66.8003	64.538
CCM_00554	398.977	446.682
CCM_00556	19.7422	14.744
CCM_00628	24.4028	32.241
CCM_00637	117.582	99.4937
CCM_00646	89.2513	87.1
CCM_00667	5.8556	4.69479
CCM_00678	7.83383	8.52338
CCM_00728	64.5975	43.0751
CCM_00736	79.6651	68.6402
CCM_00743	727.212	776.94
CCM_00764	93.6598	91.4739
CCM_00791	9.4095	5.30729
CCM_00810	292.614	290.47
CCM_00814	210.846	200.596
CCM_00818	153.634	162.716
CCM_00841	33.0575	28.0351
CCM_00844	9.9069	21.1063
CCM_00854	34.5873	34.2252
CCM_00895	129.188	139.37
CCM_00897	361.547	368.554
CCM_00935	124.705	130.798
CCM_00954	80.6639	78.5706
CCM_00963	9.9104	9.06664
CCM_00967	37.6066	35.579
CCM_00977	113.343	105.865
CCM_00978	51.9312	43.0432
CCM_00984	209.714	206.998
CCM_00986	43.2706	75.9082
CCM_00996	60.6218	55.3065
CCM_01003	32.2085	31.1672
CCM_01006	382.647	728.134
CCM_01008	121.996	123.632
CCM_01016	212.653	194.378
CCM_01020	53.429	48.9881
CCM_01079	260.158	277.657
CCM_01091	168.311	174.073
CCM_01094	20.5397	19.6328
CCM_01130	47.1766	40.5459
CCM_01141	71.551	64.3957
CCM_01159	70.2392	65.379
CCM_01166	148.947	141.509
CCM_01167	103.314	103.067
CCM_01179	22.2276	22.6293
CCM_01184	72.1793	71.182
CCM_01185	237.981	226.211
CCM_01191	381.272	371.153
CCM_01193	225.682	223.674
CCM_01205	329.914	337.966
CCM_01210	48.1866	45.0802
CCM_01222	265.985	265.087
CCM_01231	47.4892	50.1692
CCM_01233	20.7847	18.2608
CCM_01247	54.5188	58.137
CCM_01275	48.6948	55.5332
CCM_01312	97.2874	110.1
CCM_01317	280.405	298.76
CCM_01359	68.1779	60.4131
CCM_01361	29.9192	33.6494
CCM_01368	25.5913	23.628
CCM_01396	24.335	21.973
CCM_01425	69.1552	65.1754
CCM_01432	54.3735	41.0814
CCM_01437	100.256	92.2531
CCM_01450	12.6134	9.76088
CCM_01452	81.943	83.8655
CCM_01454	12.5937	11.4251
CCM_01474	108.314	111.527
CCM_01476	68.6799	64.0084
CCM_01501	108.514	111.444
CCM_01504	46.9111	44.4886
CCM_01506	38.8765	36.7522
CCM_01521	1.27166	1.13543
CCM_01522	77.6423	61.5888
CCM_01532	22.3442	18.0943
CCM_01542	61.0453	67.6676
CCM_01558	180.874	208.241
CCM_01571	133.557	143.53
CCM_01579	46.1525	42.4276
CCM_01623	74.0011	75.5124
CCM_01627	122.399	116.507
CCM_01640	59.5176	94.9097
CCM_01666	25.6183	25.3145
CCM_01674	531.237	522.204
CCM_01682	7.00717	4.54514
CCM_01689	6.1574	8.47398
CCM_01692	0.01	3.07693
CCM_01693	19.3202	21.2336
CCM_01695	158.633	130.4
CCM_01703	69.6768	60.957
CCM_01708	63.277	57.9771
CCM_01734	39.6199	28.9289
CCM_01737	26.5183	23.2498
CCM_01739	2.60136	7.65116
CCM_01767	32.1247	30.7847
CCM_01776	19.0996	18.3877
CCM_01801	10.0819	10.4939
CCM_01811	19.1119	16.7506
CCM_01839	133.368	150.386
CCM_01841	145.16	160.862
CCM_01859	58.3191	64.2896
CCM_01863	52.2614	44.5569
CCM_01870	34.3474	30.304
CCM_01874	1284.08	1289.88
CCM_01890	18.1392	26.6637
CCM_01904	24.0142	30.6184
CCM_01908	10.0498	9.66226
CCM_01912	423.88	544.845
CCM_01918	7.40015	7.82235
CCM_01939	43.15	37.569
CCM_01972	14.7216	13.4779
CCM_01973	15.9643	14.3204
CCM_01982	372.517	347.137
CCM_01983	44.2375	41.2166
CCM_01989	67.6717	70.0997
CCM_01999	38.8406	35.0937
CCM_02050	N/A	N/A
CCM_02065	3.69144	0.01
CCM_02117	133.727	132.355
CCM_02207	294.792	286.916
CCM_02219	121.886	117.607
CCM_02260	591.433	596.23
CCM_02263	121.057	123.457
CCM_02264	21.141	20.0035
CCM_02278	320.216	336.709
CCM_02293	46.9084	44.985
CCM_02297	20.546	17.0221
CCM_02303	111.017	118.043
CCM_02308	702.504	735.259
CCM_02309	172.41	155.015
CCM_02335	56.3144	48.7332
CCM_02338	529.504	552.465
CCM_02343	95.5464	86.3848
CCM_02366	107.087	99.7959
CCM_02400	544.608	484.417
CCM_02430	128.462	116.759
CCM_02473	62.2785	59.9622
CCM_02482	22.1143	21.9302
CCM_02484	69.0066	52.425
CCM_02500	95.599	109.14
CCM_02506	17.1105	10.6288
CCM_02534	248.24	233.81
CCM_02537	1026.81	1086.11
CCM_02553	27.9755	31.2546
CCM_02612	13.141	15.7863
CCM_02614	33.1969	31.1723
CCM_02626	280.736	316.261
CCM_02628	129.163	125.825
CCM_02651	314.469	334.335
CCM_02664	50.9415	58.3208
CCM_02686	142.841	142.603
CCM_02688	22.6123	23.0266
CCM_02716	320.73	384.322
CCM_02731	83.8058	87.7222
CCM_02736	15.0334	13.8771
CCM_02750	96.9279	69.8425
CCM_02751	49.8488	46.5552
CCM_02761	9.05839	8.39451
CCM_02777	30.551	35.6749
CCM_02787	94.7493	106.586
CCM_02825	34.2753	48.0242
CCM_02833	0.01	3.07693
CCM_02834	79.1941	83.8178
CCM_02842	31.7241	36.3078
CCM_02857	66.777	57.4198
CCM_02881	20.157	17.9461
CCM_02890	12.1876	9.88563
CCM_02926	17.1176	17.8623
CCM_02943	270.251	285.525
CCM_02946	129.735	130.847
CCM_02951	1.98637	2.32194
CCM_02962	142.129	157.78
CCM_02973	80.5285	82.3154
CCM_02980	24.6473	23.082
CCM_02981	51.4333	51.7095
CCM_02991	126.207	120.662
CCM_02996	63.0655	43.2615
CCM_02997	66.9928	79.7733
CCM_02998	79.7907	92.2061
CCM_03004	79.0577	73.7739
CCM_03045	559.21	736.976
CCM_03055	N/A	N/A
CCM_03059	25.1714	23.718
CCM_03086	713.852	742.226
CCM_03107	16.5725	19.1254
CCM_03114	7.7103	6.40199
CCM_03120	70.0031	72.3313
CCM_03123	33.7704	27.1184
CCM_03131	130.532	125.694
CCM_03146	21.8052	18.0773
CCM_03147	94.5748	89.8497
CCM_03203	198.439	220.468
CCM_03206	54.2941	54.6735
CCM_03210	54.7372	50.3218
CCM_03228	188.986	178.778
CCM_03230	151.773	172.94
CCM_03236	71.4417	69.2534
CCM_03243	6.66486	5.21237
CCM_03248	118.426	113.65
CCM_03261	11.1143	9.01604
CCM_03264	11.3297	10.2713
CCM_03267	101.562	100.721
CCM_03298	43.7966	39.194
CCM_03300	22.6669	20.8719
CCM_03310	77.8904	77.9526
CCM_03320	91.6516	85.3444
CCM_03324	958.723	1105.24
CCM_03357	311.886	302.501
CCM_03362	54.987	55.8137
CCM_03372	29.9628	26.726
CCM_03373	51.5486	52.7652
CCM_03387	35.3457	37.3557
CCM_03401	227.818	383.181
CCM_03413	16.9417	19.9982
CCM_03421	27.1498	32.2987
CCM_03430	156.101	175.433
CCM_03431	32.9239	31.9058
CCM_03437	13.0974	12.5113
CCM_03450	207.156	218.072
CCM_03453	0.01	3.07693
CCM_03486	47.5694	38.442
CCM_03495	230.095	205.125
CCM_03522	23.878	22.251
CCM_03540	59.0574	63.6399
CCM_03578	35.896	43.9765
CCM_03579	122.671	114.901
CCM_03583	6.54177	5.17382
CCM_03617	N/A	N/A
CCM_03621	N/A	N/A
CCM_03627	7.76764	7.42742
CCM_03645	45.2079	42.749
CCM_03647	374.595	400.15
CCM_03686	49.2032	47.0319
CCM_03688	7.58621	6.61798
CCM_03697	71.6524	79.8161
CCM_03718	73.0602	80.3512
CCM_03725	80.0755	68.6463
CCM_03736	68.1801	72.5739
CCM_03749	249.096	228.806
CCM_03791	64.6632	72.6023
CCM_03805	58.0155	52.2364
CCM_03817	7.81051	6.64427
CCM_03842	45.8287	44.1986
CCM_03850	53.0238	215.963
CCM_03855	24.8667	21.8871
CCM_03860	70.6774	75.788
CCM_03862	45.3698	40.1215
CCM_03898	44.5782	43.1821
CCM_03926	47.6248	48.1644
CCM_03938	469.703	524.43
CCM_03943	266.161	273.946
CCM_03944	68.8244	82.4694
CCM_03980	47.8828	53.6937
CCM_04017	2065.87	1761.82
CCM_04031	156.098	158.635
CCM_04032	21.5649	19.6685
CCM_04038	82.1381	71.9101
CCM_04056	77.063	74.1233
CCM_04063	25.925	21.5634
CCM_04111	13.8622	12.8771
CCM_04127	156.932	163.069
CCM_04128	38.8353	34.86
CCM_04150	N/A	N/A
CCM_04156	N/A	N/A
CCM_04157	80.5797	83.0789
CCM_04171	237.972	252.002
CCM_04179	182.482	197.98
CCM_04181	100.809	103.825
CCM_04185	72.8113	77.5912
CCM_04196	21.7744	21.9897
CCM_04198	118.673	117.401
CCM_04226	18.1513	18.2829
CCM_04235	26.6373	28.219
CCM_04239	36.6414	33.048
CCM_04265	191.466	205.367
CCM_04268	76.5814	81.0383
CCM_04282	45.7323	46.9696
CCM_04338	153.301	179.585
CCM_04357	5.50763	4.60896
CCM_04368	40.7215	40.1533
CCM_04397	60.4973	64.9563
CCM_04409	3.43102	3.40106
CCM_04416	30.9136	33.9146
CCM_04419	24.405	22.0852
CCM_04421	20.9214	20.8292
CCM_04445	49.7948	45.6521
CCM_04447	67.6222	62.9772
CCM_04449	184.287	189.523
CCM_04470	1587.44	1608.09
CCM_04503	75.1427	98.5119
CCM_04505	160.709	180.062
CCM_04522	141.772	161.846
CCM_04549	2089.61	2332.19
CCM_04569	141.958	131.66
CCM_04592	53.0842	49.2578
CCM_04605	34.1554	29.4867
CCM_04620	194.733	185.568
CCM_04621	33.4969	29.5747
CCM_04622	20.1893	26.6524
CCM_04624	29.8722	41.2533
CCM_04631	58.0862	57.577
CCM_04632	25.6509	23.8961
CCM_04644	93.5695	76.8878
CCM_04648	53.3684	58.4616
CCM_04655	19.9283	23.7593
CCM_04665	100.769	100.166
CCM_04678	31.4185	31.3038
CCM_04684	102.107	111.76
CCM_04685	55.3535	57.2552
CCM_04689	104.775	99.4721
CCM_04704	67.5139	76.2364
CCM_04729	62.0956	36.7911
CCM_04742	71.9792	61.5385
CCM_04746	13.933	12.1109
CCM_04765	48.2366	46.8871
CCM_04775	500.682	536.933
CCM_04786	10.9242	11.0069
CCM_04812	76.0261	64.5038
CCM_04826	41.5318	38.7801
CCM_04861	44.0391	43.4837
CCM_04882	98.0781	97.0559
CCM_04891	45.6635	52.6692
CCM_04910	137.384	149.518
CCM_04914	189.858	175.872
CCM_04918	3.42408	2.34408
CCM_04926	13.8339	11.5316
CCM_04929	5.36535	5.26502
CCM_04983	106.437	94.9151
CCM_04993	4.83094	6.09713
CCM_04994	101.273	120.768
CCM_05057	32.0189	33.9805
CCM_05062	39.5889	37.5312
CCM_05072	162.482	163.961
CCM_05073	0.01	3.07693
CCM_05095	87.2106	89.2567
CCM_05114	159.973	188.765
CCM_05124	7.34846	3.79523
CCM_05126	657.729	663.572
CCM_05136	39.7127	50.675
CCM_05145	44.6875	37.9627
CCM_05147	11.2737	10.6209
CCM_05160	5.76339	4.63766
CCM_05164	80.6468	62.8916
CCM_05167	22.0447	19.4978
CCM_05186	144.996	145.421
CCM_05187	289.498	282.392
CCM_05188	56.1369	48.3321
CCM_05212	53.8066	51.7162
CCM_05216	45.5719	46.4283
CCM_05218	18.2021	15.0622
CCM_05219	30.0824	32.2288
CCM_05252	20.4481	14.5671
CCM_05260	634.606	639.589
CCM_05263	N/A	N/A
CCM_05287	5.56022	6.68695
CCM_05293	4.84094	3.91233
CCM_05296	14.4198	16.4612
CCM_05303	175.954	210.818
CCM_05313	159.738	150.896
CCM_05322	47.3822	49.056
CCM_05337	41.6146	44.2687
CCM_05361	22.5291	26.0677
CCM_05367	171.292	167.993
CCM_05380	59.6701	65.783
CCM_05388	161.415	166.248
CCM_05393	11.259	9.22809
CCM_05410	97.9701	91.7102
CCM_05418	117.595	124.845
CCM_05425	63.0232	56.6408
CCM_05430	132.249	114.798
CCM_05434	57.7482	60.0178
CCM_05446	217.439	201.17
CCM_05473	15.8771	13.7598
CCM_05475	159.803	166.376
CCM_05526	15.5151	16.2633
CCM_05535	97.4774	109.302
CCM_05543	188.391	186.691
CCM_05550	48.0529	49.0131
CCM_05551	25.4013	28.9006
CCM_05577	27.5445	25.3553
CCM_05589	86.8689	86.3286
CCM_05592	19.5414	19.3
CCM_05621	51.9259	50.3054
CCM_05622	19.3801	17.7524
CCM_05625	0.01	3.07693
CCM_05648	58.6347	58.4683
CCM_05656	82.4741	62.3493
CCM_05661	56.5657	48.5174
CCM_05672	77.4975	77.4763
CCM_05680	252.285	254.573
CCM_05696	72.4942	68.2184
CCM_05697	36.8067	32.4368
CCM_05722	11.6042	10.7647
CCM_05725	49.2742	50.1301
CCM_05726	100.257	127.992
CCM_05734	0.01	3.07693
CCM_05749	3.86986	3.2708
CCM_05752	9.3132	11.4667
CCM_05757	6.02783	7.75771
CCM_05761	394.132	310.883
CCM_05784	898.484	986.986
CCM_05789	311.15	292.879
CCM_05821	62.3002	56.4391
CCM_05825	339.006	437.901
CCM_05854	142.815	146.656
CCM_05857	98.9876	93.4568
CCM_05863	107.575	102.508
CCM_05868	3.63162	3.7533
CCM_05869	7.63463	7.9221
CCM_05871	86.0378	87.9405
CCM_05875	3.93566	6.41344
CCM_05878	12.438	10.3971
CCM_05895	98.4104	97.9464
CCM_05896	33.2759	34.012
CCM_05911	64.7469	69.6259
CCM_05945	84.2092	77.962
CCM_05946	127.854	148.703
CCM_05953	92.8074	88.5662
CCM_05984	122.475	127.073
CCM_05988	61.0242	56.4727
CCM_06000	N/A	N/A
CCM_06001	4.59398	4.58285
CCM_06009	6.78716	7.42896
CCM_06016	44.987	40.0166
CCM_06018	55.4162	54.5873
CCM_06033	45.911	45.5813
CCM_06062	457.079	490.811
CCM_06081	3.19844	6.08817
CCM_06096	7.59039	8.5589
CCM_06124	70.1125	60.4591
CCM_06127	58.6259	51.3586
CCM_06143	32.6628	27.8641
CCM_06156	82.8463	80.9549
CCM_06172	584.123	592.723
CCM_06179	27.2633	24.2957
CCM_06198	91.8355	99.5249
CCM_06213	18.1506	22.4355
CCM_06235	531.346	502.79
CCM_06254	44.9409	40.4047
CCM_06280	274.593	359.806
CCM_06281	107.589	96.5223
CCM_06284	1081.53	1214.2
CCM_06287	107.046	98.4387
CCM_06293	380.853	352.357
CCM_06299	27.9444	26.4533
CCM_06323	22.4522	22.4665
CCM_06348	35.9648	32.5129
CCM_06357	0.01	3.07693
CCM_06361	0.01	3.07693
CCM_06364	40.3537	34.5731
CCM_06387	86.8256	92.5237
CCM_06408	N/A	N/A
CCM_06560	9.84929	9.47219
CCM_06561	21.5198	20.7206
CCM_06562	11.1969	12.2892
CCM_06566	123.917	116.364
CCM_06603	41.1607	55.8589
CCM_06624	113.131	138.135
CCM_06642	112.069	115.665
CCM_06645	30.7059	29.199
CCM_06659	975.845	945.006
CCM_06662	92.0728	90.153
CCM_06673	135.028	123.97
CCM_06695	32.2805	33.9137
CCM_06701	0.01	3.07693
CCM_06719	66.5203	62.97
CCM_06730	30.6588	28.9281
CCM_06740	18.9369	46.2973
CCM_06768	842.663	547.169
CCM_06790	44.085	48.7923
CCM_06814	143.216	165.401
CCM_06818	30.2528	30.1257
CCM_06827	95.1148	97.1206
CCM_06828	32.9067	30.9478
CCM_06829	31.1095	27.4681
CCM_06849	124.751	136.067
CCM_06850	116.603	101.609
CCM_06858	103.502	121.7
CCM_06866	238.942	287.414
CCM_06867	61.9949	56.4796
CCM_06868	N/A	N/A
CCM_06873	807.229	860.415
CCM_06888	156.453	164.04
CCM_06895	40.6517	17.5212
CCM_06901	112.046	118.938
CCM_06911	10.212	10.5437
CCM_06912	8.7981	6.98973
CCM_06925	104.079	88.985
CCM_06928	23.9843	23.6038
CCM_06931	21.2028	96.2095
CCM_06949	156.457	161.139
CCM_06983	500.99	470.557
CCM_06988	48.2544	42.4694
CCM_06993	50.3064	49.7775
CCM_07010	101.318	129.244
CCM_07021	13.6279	14.3905
CCM_07033	306.671	274.702
CCM_07037	59.1891	57.168
CCM_07055	55.0636	49.493
CCM_07126	3193.61	3707.52
CCM_07140	263.372	260.021
CCM_07146	208.045	208.64
CCM_07164	19.4248	17.9843
CCM_07166	3.70057	3.81845
CCM_07184	38.7709	39.6064
CCM_07186	N/A	N/A
CCM_07230	78.3571	92.2211
CCM_07243	43.7982	39.1245
CCM_07244	713.733	781.745
CCM_07280	67.1347	71.4171
CCM_07295	183.577	165.477
CCM_07335	11.1207	10.5445
CCM_07353	35.2281	28.4533
CCM_07360	40.5316	41.2637
CCM_07377	19.2443	18.9108
CCM_07381	N/A	N/A
CCM_07382	N/A	N/A
CCM_07425	77.9738	77.0462
CCM_07426	1220.63	1220.04
CCM_07430	218.491	226.956
CCM_07439	11.2085	10.8934
CCM_07445	41.842	35.2861
CCM_07447	50.9263	49.3711
CCM_07460	79.0322	82.6345
CCM_07464	113.726	116.373
CCM_07471	20.3252	20.5111
CCM_07474	42.8255	36.7464
CCM_07479	210.977	235.633
CCM_07483	60.0082	57.2683
CCM_07486	119.712	126.407
CCM_07489	153.013	159.954
CCM_07490	29.0337	29.1281
CCM_07495	38.2682	19.5739
CCM_07548	81.775	71.7238
CCM_07583	217.785	209.12
CCM_07634	179.215	203.127
CCM_07659	408.285	456.486
CCM_07675	170.732	182.823
CCM_07706	25.1905	23.9105
CCM_07732	37.963	36.1404
CCM_07752	131.891	125.046
CCM_07765	76.5923	78.2285
CCM_07785	32.4428	43.989
CCM_07786	25.3055	23.1257
CCM_07793	57.3718	51.7762
CCM_07800	29.0202	27.9162
CCM_07814	54.1011	68.2879
CCM_07859	179.396	130.214
CCM_07906	480.07	394.24
CCM_07910	12.6659	10.9376
CCM_07913	17.795	15.3777
CCM_07932	13.3517	11.7255
CCM_07933	20.9515	18.0344
CCM_07937	87.8654	85.5677
CCM_07967	46.2797	55.207
CCM_07972	N/A	N/A
CCM_07973	136.039	136.772
CCM_07989	0.01	3.07693
CCM_08005	N/A	N/A
CCM_08027	4.78297	4.01572
CCM_08039	50.6958	52.298
CCM_08044	185.854	176.946
CCM_08097	80.8148	85.2118
CCM_08119	708.784	716.204
CCM_08125	203.135	193.312
CCM_08161	41.0012	43.0471
CCM_08165	16.9083	13.0007
CCM_08184	54.9679	47.4994
CCM_08185	42.2321	41.8019
CCM_08191	40.8428	36.9893
CCM_08193	15.34	17.0239
CCM_08195	162.892	158.643
CCM_08224	47.367	47.3285
CCM_08247	N/A	N/A
CCM_08255	N/A	N/A
CCM_08275	0.01	3.07693
CCM_08290	12.6705	13.8581
CCM_08301	23.1737	20.8209
CCM_08317	2.48429	2.52672
CCM_08408	411.5	578.074
CCM_08421	295.045	275.708
CCM_08453	60.2086	74.3467
CCM_08454	104.623	101.691
CCM_08457	197.061	215.685
CCM_08475	31.5032	21.3058
CCM_08506	147.296	169.543
CCM_08535	1169.41	1203.65
CCM_08537	100.958	100.829
CCM_08546	141.32	165.805
CCM_08573	24.6697	25.5313
CCM_08582	122.768	134.579
CCM_08606	18.6101	14.0412
CCM_08607	233.856	219.243
CCM_08622	74.0051	69.1365
CCM_08626	86.9504	83.6366
CCM_08656	151.97	160.055
CCM_08657	260.163	272.093
CCM_08674	9.97126	10.7895
CCM_08680	0.01	3.07693
CCM_08695	32.6116	1262.5
CCM_08696	31.0427	259.742
CCM_08723	N/A	N/A
CCM_08733	111.934	100.021
CCM_08736	5.72004	6.0899
CCM_08737	N/A	N/A
CCM_08738	119.972	111.623
CCM_08740	19.3543	20.1391
CCM_08747	45.4513	37.5955
CCM_08754	74.415	68.1101
CCM_08773	20.8206	18.3473
CCM_08784	41.8079	36.5151
CCM_08792	1421.59	1220.72
CCM_08802	66.4922	47.3583
CCM_08811	461.098	652.354
CCM_08827	4.77705	2.77311
CCM_08835	34.9154	54.3705
CCM_08845	98.2905	96.532
CCM_08857	33.3509	35.3428
CCM_08873	1376.27	1395.64
CCM_08876	222.587	230.057
CCM_08883	70.4666	64.1667
CCM_08891	413.792	436.749
CCM_08946	223.907	236.186
CCM_08949	387.577	367.415
CCM_08964	56.7507	49.2826
CCM_08965	1431.13	1512.5
CCM_08967	34.0252	35.6372
CCM_08980	52.8084	46.2802
CCM_08981	96.8674	85.3599
CCM_08989	93.8389	104.628
CCM_09007	21.127	16.5476
CCM_09023	641.352	634.536
CCM_09028	216.122	215.74
CCM_09031	57.8206	59.3298
CCM_09050	216.246	196.082
CCM_09067	109.595	95.9641
CCM_09074	1.62943	1.46365
CCM_09076	35.3231	34.4716
CCM_09087	45.1144	34.7432
CCM_09118	47.1075	40.9022
CCM_09153	10.4141	8.48883
CCM_09155	87.5573	85.3921
CCM_09169	77.259	95.6904
CCM_09201	128.292	138.978
CCM_09213	914.981	674.811
CCM_09223	139.559	105.348
CCM_09228	29.3342	27.2264
CCM_09260	8.3959	6.71581
CCM_09276	11.7654	10.4397
CCM_09287	436.553	455.354
CCM_09292	257.342	275.016
CCM_09306	39.8324	35.8477
CCM_09317	22.6931	22.9158
CCM_09320	54.971	58.5945
CCM_09369	50.6364	47.936
CCM_09383	180.678	152.053
CCM_09394	54.0394	47.7524
CCM_09396	19.1253	19.8701
CCM_09407	27.553	30.1653
CCM_09408	82.1183	74.27
CCM_09410	21.8951	20.5155
CCM_09427	87.4471	86.6635
CCM_09428	17.1111	15.4907
CCM_09432	89.4215	77.1901
CCM_09434	31.3003	29.1881
CCM_09437	53.4536	56.9799
CCM_09444	77.7528	72.101
CCM_09462	25.2055	25.4844
CCM_09467	71.8397	76.0254
CCM_09478	51.6433	47.5014
CCM_09493	117.942	99.2966
CCM_09507	12.083	8.99805
CCM_09521	36.9894	35.7997
CCM_09525	94.5395	93.1168
CCM_09526	78.3118	76.3746
CCM_09551	21.2472	17.9206
CCM_09560	9.98212	14.41
CCM_09569	22.7599	21.2913
CCM_09580	110.179	105.708
CCM_09583	8.39289	10.8859
CCM_09643	136.888	138.137
CCM_09652	49.034	49.4906
CCM_09680	93.7585	96.8167
CCM_09682	27.2532	28.1718
CCM_09684	12.6494	11.8068
CCM_00008	80.9746	71.0194
CCM_00215	13.7091	14.9157
CCM_00246	46.9903	42.9768
CCM_00350	18.8508	14.3722
CCM_00389	76.6248	66.8539
CCM_00396	334.624	328.352
CCM_00517	34.8851	29.1028
CCM_00621	231.194	162.918
CCM_00956	128.68	125.758
CCM_01284	116.535	243.851
CCM_01384	337.613	384.606
CCM_01480	52.3515	44.3037
CCM_01488	75.8293	65.0083
CCM_01495	55.4946	49.1919
CCM_01607	17.7034	16.9192
CCM_01749	90.4348	97.3978
CCM_01813	13.0705	11.4497
CCM_02155	552.936	635.388
CCM_02182	29.2917	25.1602
CCM_02352	32.026	29.2201
CCM_02670	35.0735	37.355
CCM_02691	59.18	62.6171
CCM_03255	5.19067	3.14544
CCM_03390	59.7932	52.9187
CCM_03753	428.727	446.405
CCM_03975	83.1775	75.4297
CCM_04502	30.6817	33.0444
CCM_04541	534.278	651.24
CCM_04709	2532.24	2345.26
CCM_04984	15.777	15.1021
CCM_05029	99.2535	86.8894
CCM_05051	17.2224	16.6703
CCM_05117	729.162	703.7
CCM_05256	23.6861	24.541
CCM_05258	62.299	60.726
CCM_05336	32.7236	27.5257
CCM_05420	164.835	162.873
CCM_05596	50.9926	50.967
CCM_05617	45.1506	44.6032
CCM_05670	43.7528	43.5961
CCM_05841	94.7569	100.335
CCM_06007	376.129	338.504
CCM_06420	29.4916	27.2425
CCM_06525	626.228	744.601
CCM_06676	79.3669	68.4961
CCM_06702	4.0924	25.4806
CCM_06732	25.3686	24.2492
CCM_06760	27.523	27.516
CCM_06985	20.0852	20.3295
CCM_07131	91.8484	91.9458
CCM_07158	20.8323	18.058
CCM_07240	61.7218	49.7129
CCM_07282	43.5973	49.1568
CCM_07423	453.938	471.85
CCM_07493	49.4371	47.2953
CCM_07638	52.5271	46.5827
CCM_07712	62.0884	65.4558
CCM_08066	75.0214	78.7744
CCM_08269	362.911	374.785
CCM_08605	45.036	42.1163
CCM_08766	141.57	146.662
CCM_08818	23.6515	21.8735
CCM_08846	35.0451	34.4768
CCM_08870	877.783	812.417
CCM_09041	31.8467	15.2491
CCM_09112	120.736	115.706
CCM_09238	290.952	308.322
CCM_09241	6.15941	4.03442
CCM_09270	146.729	165.091
CCM_09601	31.6663	31.8101
CCM_04436	342.591	319.631
CCM_04437	1779.58	2063.61
CCM_04438	786.468	831.711
CCM_00020	220.844	141.085
CCM_00075	22.0851	19.5209
CCM_00160	21.0254	20.9955
CCM_00186	N/A	N/A
CCM_00262	257.966	268.393
CCM_00318	19.1252	17.1317
CCM_00325	15.834	15.417
CCM_00364	76.1559	76.8239
CCM_00428	66.0129	66.7359
CCM_00447	31.7658	29.4737
CCM_00481	63.2529	48.7787
CCM_00524	19.2302	21.0505
CCM_00739	42.1073	48.6129
CCM_00779	65.2019	55.565
CCM_00881	2.2814	6.94872
CCM_01057	78.9368	62.2261
CCM_01083	42.5755	45.1402
CCM_01118	25.5009	24.0448
CCM_01242	33.9231	30.7053
CCM_01277	13.0292	12.63
CCM_01386	7.63502	7.49294
CCM_01486	23.8713	22.648
CCM_01530	43.9209	42.5057
CCM_01629	1.2238	3.14484
CCM_01655	102.462	97.9332
CCM_01686	158.336	143.186
CCM_01698	18.9693	23.2601
CCM_01743	46.8223	44.8523
CCM_01805	2.69065	2.8336
CCM_01808	118.13	117.335
CCM_01921	3.60014	3.06972
CCM_01940	22.2542	17.607
CCM_01946	N/A	N/A
CCM_01962	218.972	166.026
CCM_01980	276.331	262.334
CCM_02058	N/A	N/A
CCM_02071	28.3741	26.7961
CCM_02087	2.4463	1.91177
CCM_02121	36.249	39.2655
CCM_02131	58.639	54.2137
CCM_02266	1118.67	1175.32
CCM_02270	26.7445	26.7343
CCM_02339	33.0704	31.3331
CCM_02373	12.7724	10.7994
CCM_02448	35.2303	32.3066
CCM_02511	N/A	N/A
CCM_02604	57.5193	55.2286
CCM_02643	6.52918	3.36053
CCM_02744	23.0017	22.3079
CCM_02754	22.3153	18.2371
CCM_02756	157.159	124.399
CCM_02855	95.6683	91.0276
CCM_02883	57.9221	56.7189
CCM_02898	264.735	258.543
CCM_02900	14.5466	16.058
CCM_02902	21.5104	22.4885
CCM_02941	24.0466	22.9002
CCM_02953	39.9537	33.9703
CCM_02965	76.7761	72.2058
CCM_02966	97.6136	86.8009
CCM_02971	20.5544	16.3403
CCM_02979	40.4773	32.712
CCM_02988	15.598	15.0102
CCM_03046	4.42861	4.83288
CCM_03212	28.646	28.5644
CCM_03231	1.13043	0.01
CCM_03250	94.5798	94.3825
CCM_03279	20.1198	25.0758
CCM_03289	250.857	173.33
CCM_03330	2.06725	2.12582
CCM_03497	2.43173	3.65592
CCM_03532	3.44501	2.87494
CCM_03562	N/A	N/A
CCM_03652	0.01	3.07693
CCM_03659	33.7026	32.204
CCM_03662	6.89813	6.8479
CCM_03801	17.6793	16.1589
CCM_03826	1.84621	2.03397
CCM_03844	11.3431	11.3168
CCM_03865	40.1189	38.459
CCM_03947	801.057	895.028
CCM_03961	251.935	299.937
CCM_04112	11.4634	7.30468
CCM_04116	78.6693	78.916
CCM_04207	40.5433	42.6799
CCM_04322	16.7398	14.7025
CCM_04455	54.4951	56.9976
CCM_04500	4.02797	5.48861
CCM_04512	58.4921	53.558
CCM_04625	27.4944	29.6033
CCM_04640	N/A	N/A
CCM_04645	5.66042	4.95087
CCM_04692	53.8564	59.3335
CCM_04718	45.1513	42.6277
CCM_04719	0.01	3.07693
CCM_04817	N/A	N/A
CCM_04844	6.87819	6.73467
CCM_04857	100.73	92.4193
CCM_04888	6.53852	7.45575
CCM_04892	22.7603	33.3899
CCM_04900	20.3516	18.8416
CCM_04970	47.5856	42.1736
CCM_05033	29.9579	30.1323
CCM_05240	11.5879	11.1237
CCM_05319	28.5187	25.6999
CCM_05534	29.0671	29.0224
CCM_05599	46.7959	53.5726
CCM_05688	53.5411	61.4507
CCM_05690	N/A	N/A
CCM_05721	11.0388	7.91594
CCM_05740	16.2085	14.7362
CCM_05880	32.2058	23.413
CCM_05987	170.915	171.641
CCM_05999	0.01	3.07693
CCM_06054	53.5751	50.2188
CCM_06057	39.0482	38.0601
CCM_06071	10.3609	9.18594
CCM_06222	37.7467	37.3632
CCM_06311	46.6941	60.1529
CCM_06360	N/A	N/A
CCM_06392	50.7438	48.3071
CCM_06434	112.515	125.709
CCM_06450	30.2954	24.5533
CCM_06480	79.0558	75.0587
CCM_06567	14.9283	15.2966
CCM_06765	139.932	134.34
CCM_06840	N/A	N/A
CCM_06886	58.9906	73.3504
CCM_06967	76.4251	79.9854
CCM_06973	90.5465	90.8885
CCM_07039	182.869	194.905
CCM_07110	25.021	25.8548
CCM_07121	80.2958	73.6198
CCM_07145	23.2672	17.5824
CCM_07165	28.6538	29.2628
CCM_07258	15.9231	14.4878
CCM_07337	18.9624	18.9452
CCM_07350	20.7037	20.5169
CCM_07403	150.083	160.1
CCM_07444	30.4415	30.8674
CCM_07455	48.8881	37.0359
CCM_07516	31.2199	38.4119
CCM_07586	75.8023	65.3924
CCM_07624	46.4871	53.0411
CCM_07652	99.6415	106.662
CCM_07738	6.31708	5.74042
CCM_07890	29.4365	27.6758
CCM_07914	12.7296	11.6906
CCM_07949	17.5748	17.3224
CCM_08056	18.8946	18.4475
CCM_08095	10.3559	7.5921
CCM_08208	26.8985	25.2611
CCM_08214	10.6989	12.804
CCM_08221	3.33485	5.81934
CCM_08230	2.42229	2.04839
CCM_08292	52.2055	43.4287
CCM_08305	45.4108	41.8184
CCM_08323	3.97792	4.47683
CCM_08353	13.2533	12.397
CCM_08417	116.964	116.716
CCM_08485	13.8337	15.5757
CCM_08511	37.8794	36.0815
CCM_08538	143.541	91.5791
CCM_08580	24.1291	23.6974
CCM_08599	N/A	N/A
CCM_08641	0.01	3.07693
CCM_08698	21.4748	21.6209
CCM_08728	31.2457	28.6581
CCM_08780	5.03434	5.7339
CCM_08789	10.7215	11.4214
CCM_08805	36.2727	38.1395
CCM_08837	192.914	186.67
CCM_08889	48.4869	45.4688
CCM_08895	309.204	331.684
CCM_08943	14.1588	16.8191
CCM_08994	622.811	418.145
CCM_08995	55.6411	48.8364
CCM_09122	3.83072	7.21563
CCM_09179	0.01	3.07693
CCM_09207	39.0974	20.644
CCM_09356	2.25678	1.71948
CCM_09485	18.3226	14.28
CCM_09571	5.99562	4.61603
CCM_09574	43.1701	32.8864
CCM_09577	63.1106	68.9545
CCM_09597	17.304	14.938
CCM_09611	68.0064	69.3491
CCM_00011	72.4769	73.6213
CCM_00015	17.2253	16.0997
CCM_00077	18.6672	17.4157
CCM_00098	93.5079	121.126
CCM_00142	6.26013	5.71556
CCM_00191	16.4436	16.3492
CCM_00198	44.2945	49.3153
CCM_00224	50.3151	56.2868
CCM_00279	15.1633	13.2625
CCM_00320	7.95809	5.7945
CCM_00374	13.0617	11.4295
CCM_00435	82.9805	85.8163
CCM_00480	17.9866	17.3846
CCM_00491	10.4323	6.88306
CCM_00583	6.49529	7.15014
CCM_00703	76.8024	69.2824
CCM_00746	49.3465	50.085
CCM_00823	2.566	0.01
CCM_00840	58.9001	65.3914
CCM_00916	28.3336	33.6391
CCM_01054	19.3699	15.24
CCM_01068	15.9448	14.5072
CCM_01239	7.68473	8.65851
CCM_01290	12.9341	11.4339
CCM_01296	8.85334	8.57638
CCM_01319	55.8314	53.7523
CCM_01351	77.1108	68.4635
CCM_01353	131.034	130.864
CCM_01434	20.834	21.8835
CCM_01483	31.7577	20.3339
CCM_01588	50.7769	54.2805
CCM_01615	22.1676	19.6328
CCM_01639	1802.78	2099.41
CCM_01641	85.4983	189.676
CCM_01642	39.1822	101.73
CCM_01645	45.267	33.8077
CCM_01647	29.9331	50.5303
CCM_01648	15.0211	13.7222
CCM_01700	37.9201	47.0223
CCM_01790	59.916	59.1497
CCM_01804	13.2448	13.9218
CCM_01858	127.476	138.313
CCM_01892	16.2656	15.1751
CCM_01896	14.269	13.5427
CCM_01970	10.3541	8.68522
CCM_02003	90.943	91.3396
CCM_02037	30.321	26.8873
CCM_02067	33.9338	33.6299
CCM_02127	17.4313	17.978
CCM_02138	38.7861	36.1787
CCM_02175	21.3862	13.8192
CCM_02189	45.5293	46.0831
CCM_02321	3.76305	3.11343
CCM_02350	6.69567	7.17675
CCM_02411	35.6203	36.0995
CCM_02472	21.4565	17.2261
CCM_02487	88.9117	85.5835
CCM_02533	38.6617	28.2914
CCM_02549	186.809	183.939
CCM_02581	9.52787	9.34345
CCM_02605	61.1142	56.1235
CCM_02618	5.83781	4.81284
CCM_02636	31.4555	27.5
CCM_02639	216.782	221.572
CCM_02700	50.9247	19.4119
CCM_02703	32.5815	26.9969
CCM_02795	4.07414	3.46182
CCM_02875	70.3506	81.5988
CCM_02911	14.1616	14.0254
CCM_02918	29.8451	20.9783
CCM_03012	17.4961	18.1239
CCM_03105	7.1991	7.65652
CCM_03106	45.4683	43.5711
CCM_03132	51.1426	48.098
CCM_03158	68.4556	76.5713
CCM_03168	4.9345	3.50071
CCM_03171	82.6387	61.5701
CCM_03220	3.99395	4.00857
CCM_03277	6.65883	5.54202
CCM_03363	52.9726	53.1968
CCM_03425	15.3082	21.3115
CCM_03481	17.5092	18.293
CCM_03549	35.8373	31.2604
CCM_03609	9.75277	7.86823
CCM_03625	3.20456	2.83117
CCM_03629	15.6114	12.5049
CCM_03720	39.1127	36.3126
CCM_03831	3.46485	4.06957
CCM_03854	52.6732	54.7552
CCM_03869	45.7819	42.3881
CCM_03919	17.8849	15.8494
CCM_03940	50.2876	50.0811
CCM_03945	177.98	189.926
CCM_03982	N/A	N/A
CCM_03992	62.4377	69.2705
CCM_04043	0.01	3.07693
CCM_04115	102.153	117.631
CCM_04151	N/A	N/A
CCM_04152	5.62645	3.28892
CCM_04216	44.3104	47.3564
CCM_04252	53.5854	58.1437
CCM_04264	14.9341	15.1867
CCM_04317	74.4284	82.5875
CCM_04506	94.3042	126.003
CCM_04511	125.424	226.474
CCM_04520	17.8807	13.9863
CCM_04603	11.7042	12.4274
CCM_04614	45.8595	34.7962
CCM_04641	15.6796	19.4981
CCM_04691	27.1448	32.3585
CCM_04700	117.388	123.681
CCM_04738	15.3775	15.8182
CCM_04741	53.9212	55.3091
CCM_04777	107.787	105.394
CCM_04801	246.974	250.782
CCM_04889	56.6613	50.64
CCM_04972	N/A	N/A
CCM_04974	32.9969	42.1674
CCM_04987	531.498	380.475
CCM_04998	111.097	109.098
CCM_05030	73.1256	63.0592
CCM_05066	33.0194	33.3475
CCM_05096	24.3558	33.0639
CCM_05099	48.7738	43.9627
CCM_05105	30.7027	28.2512
CCM_05177	83.7282	82.4623
CCM_05185	19.6816	19.9543
CCM_05215	70.246	68.2699
CCM_05249	28.8919	28.9786
CCM_05274	N/A	N/A
CCM_05289	22.2817	14.3301
CCM_05331	122.331	158.216
CCM_05427	52.7773	60.5359
CCM_05498	145.601	156.533
CCM_05523	101.104	99.8152
CCM_05545	317.501	297.151
CCM_05591	44.5743	43.8079
CCM_05624	47.1541	47.4137
CCM_05654	61.7553	55.2293
CCM_05662	26.2702	20.7735
CCM_05827	94.3963	92.57
CCM_05829	33.2992	30.3563
CCM_05831	35.8429	32.7351
CCM_05845	12.5971	10.4155
CCM_05950	5.44215	5.12159
CCM_05955	32.4622	31.6897
CCM_05972	21.9683	23.9805
CCM_05983	26.4221	28.2402
CCM_06005	291.993	246.107
CCM_06046	37.9229	35.7526
CCM_06063	5.74187	5.82169
CCM_06073	11.8048	10.779
CCM_06112	58.4054	65.8051
CCM_06214	12.0429	13.0063
CCM_06220	11.5591	9.11799
CCM_06233	25.3864	28.2653
CCM_06251	29.8755	25.0854
CCM_06279	17.6852	17.0135
CCM_06297	20.8678	18.6652
CCM_06336	54.4432	76.1837
CCM_06345	36.2401	40.0619
CCM_06363	0.01	3.07693
CCM_06368	191.705	183.649
CCM_06455	5.91397	5.71713
CCM_06484	16.8112	9.44407
CCM_06493	33.3129	29.1979
CCM_06504	35.948	36.2309
CCM_06544	76.9001	66.2043
CCM_06548	10.0924	8.104
CCM_06553	116.434	112.332
CCM_06614	0.01	3.07693
CCM_06716	34.4775	24.9887
CCM_06723	48.6751	54.405
CCM_06728	12.6273	13.2726
CCM_06767	41.4653	38.8487
CCM_06771	22.3403	23.204
CCM_06781	34.8017	36.6757
CCM_06784	21.0982	22.2621
CCM_06941	146.71	139.734
CCM_06943	27.4488	24.3199
CCM_06956	23.3137	22.421
CCM_07073	21.4948	18.3878
CCM_07112	49.2001	51.6926
CCM_07128	105.714	98.1769
CCM_07169	15.704	13.801
CCM_07183	35.1187	34.4481
CCM_07193	11.1764	8.64094
CCM_07273	78.8025	78.5311
CCM_07290	11.7112	12.8988
CCM_07296	42.7121	41.2007
CCM_07334	6.18372	5.61094
CCM_07351	97.1521	80.9146
CCM_07390	8.61656	2.93862
CCM_07440	40.2924	38.9509
CCM_07525	32.3095	29.1586
CCM_07556	25.6193	30.0179
CCM_07600	14.3512	14.6443
CCM_07647	54.8991	51.4491
CCM_07702	10.2977	13.4519
CCM_07718	42.7567	41.1292
CCM_07727	32.4907	30.6388
CCM_07749	97.5317	81.4318
CCM_07759	25.6617	29.6002
CCM_07861	45.1407	43.9513
CCM_07886	26.1469	22.8183
CCM_07897	46.9324	60.3654
CCM_07901	197.718	208.252
CCM_07935	31.341	30.9079
CCM_07965	N/A	N/A
CCM_08014	0.01	3.07693
CCM_08025	0.01	3.07693
CCM_08034	4.7853	4.41709
CCM_08113	46.7403	45.1258
CCM_08133	45.0411	40.4126
CCM_08140	41.2158	41.1684
CCM_08188	38.2674	40.0682
CCM_08202	15.7547	15.8964
CCM_08209	27.8433	48.2134
CCM_08211	4.88553	11.4232
CCM_08212	27.7295	42.3255
CCM_08217	25.2813	22.0671
CCM_08253	10.6205	7.81071
CCM_08256	N/A	N/A
CCM_08274	1.90874	2.19609
CCM_08297	25.2529	31.4831
CCM_08316	1.77296	0.01
CCM_08326	N/A	N/A
CCM_08435	35.847	31.76
CCM_08444	39.2493	38.4511
CCM_08480	30.3237	27.5668
CCM_08592	N/A	N/A
CCM_08604	13.1567	11.4958
CCM_08632	N/A	N/A
CCM_08633	N/A	N/A
CCM_08664	0.01	3.07693
CCM_08700	47.5137	19.0144
CCM_08710	16.7585	16.4397
CCM_08713	3.85136	2.54665
CCM_08750	2.27169	1.60902
CCM_08776	43.4432	43.3504
CCM_08782	371.972	212.81
CCM_08801	48.0841	41.9633
CCM_08806	3.17693	3.00859
CCM_08832	53.6781	64.1152
CCM_08864	57.988	51.5848
CCM_08893	2.32918	2.91296
CCM_08903	173.251	172.659
CCM_08905	84.2676	80.6929
CCM_08921	41.2236	39.89
CCM_08923	0.01	3.07693
CCM_09024	7.79062	7.50416
CCM_09079	12.3839	13.332
CCM_09091	20.9561	21.195
CCM_09107	26.9686	30.0184
CCM_09129	20.0333	23.7029
CCM_09138	0.01	3.07693
CCM_09164	21.8162	22.3819
CCM_09183	155.641	127.5
CCM_09188	109.753	102.264
CCM_09198	5.55377	24.4992
CCM_09199	3.76998	5.26689
CCM_09208	23.8838	17.4762
CCM_09240	5.46178	4.85466
CCM_09301	27.9837	22.9882
CCM_09322	75.3606	76.8491
CCM_09375	22.2661	47.7151
CCM_09406	107.064	110.059
CCM_09449	68.2175	57.9798
CCM_09487	0.01	3.07693
CCM_09512	62.3758	67.0725
CCM_09530	N/A	N/A
CCM_09562	2.5256	2.38352
CCM_09634	143.129	140.735
CCM_09635	57.262	58.3843
CCM_09672	16.9485	14.771
CCM_09675	N/A	N/A
CCM_00179	40.5511	44.062
CCM_00302	19.9148	19.1206
CCM_00852	N/A	N/A
CCM_00942	5.41512	4.78345
CCM_01221	59.041	55.2709
CCM_01241	34.1239	37.265
CCM_01279	46.536	50.4451
CCM_01430	38.7212	40.0693
CCM_01516	N/A	N/A
CCM_01528	11.1343	10.979
CCM_01678	152.736	72.4766
CCM_02106	336.651	91.8725
CCM_02209	15.2381	14.1497
CCM_02220	49.2349	43.7948
CCM_02267	74.517	73.5839
CCM_02294	67.4299	55.2244
CCM_03275	1268.52	1694.85
CCM_03371	34.1425	34.5615
CCM_03403	844.527	504.652
CCM_03731	33.0969	32.425
CCM_04175	33.8748	36.8575
CCM_04599	48.406	44.61
CCM_04763	42.787	40.3007
CCM_04790	33.2269	30.2575
CCM_04923	20.2197	18.2873
CCM_04947	44.0837	44.4354
CCM_04958	55.4898	63.5585
CCM_05251	82.0689	76.4614
CCM_05328	13.8622	12.8771
CCM_05547	0.01	3.07693
CCM_05579	44.7752	41.5383
CCM_05862	12.6628	9.16248
CCM_05888	59.3826	66.0442
CCM_05940	12.2749	11.6349
CCM_06021	12.0275	9.51274
CCM_06032	0.01	3.07693
CCM_06141	57.5842	62.163
CCM_06584	37.4177	28.8433
CCM_06954	168.798	191.249
CCM_07575	71.2702	77.5671
CCM_07582	105.849	97.4954
CCM_07593	68.1744	62.5333
CCM_07823	65.9481	105.946
CCM_07875	17.1144	21.5142
CCM_08362	16.3422	17.732
CCM_08717	31.1502	28.914
CCM_09523	13.6139	14.779
CCM_09558	77.5224	55.8779
CCM_01449	58.355	60.6548
CCM_05795	61.2495	59.3819
CCM_07840	24.7389	25.0062
CCM_00383	120.465	130.353
CCM_02798	477.67	490.099
CCM_03295	208.219	218.855
CCM_03392	458.929	427.977
CCM_04737	124.111	113.715
CCM_04783	108.026	108.132
CCM_05394	248.715	243.019
CCM_06641	192.335	198.773
CCM_06692	302.103	338.354
CCM_08524	136.776	135.547
CCM_00356	83.1812	80.1834
CCM_01942	488.666	434.83
CCM_04723	N/A	N/A
CCM_05747	26.2108	26.3819
CCM_05807	80.3099	78.1283
CCM_07863	14.0319	11.4397
CCM_08262	0.01	3.07693
CCM_08721	2.84678	6.41316
CCM_00221	41.7254	41.5532
CCM_01664	8.93171	9.21615
CCM_01815	3.61878	3.26455
CCM_01926	279.628	211.377
CCM_01950	49.0222	45.8182
CCM_03111	588.791	371.934
CCM_03400	10.0382	17.2427
CCM_04911	13.6574	13.2893
CCM_05642	38.1696	40.0236
CCM_05671	153.194	163.476
CCM_03587	11.6039	11.9423
CCM_05116	N/A	N/A
CCM_05744	12.6911	12.7796
CCM_06535	376.329	248.77
CCM_08020	8.15337	6.51004
CCM_08172	66.96	102.788
CCM_08916	2.19318	0.01
CCM_09127	21.9388	20.7226
CCM_09128	N/A	N/A
CCM_00456	2.83993	2.15193
CCM_00581	86.6408	97.881
CCM_00909	74.4513	36.8766
CCM_01925	65.7466	49.4766
CCM_02982	61.7867	60.3602
CCM_06959	105.388	98.4363
CCM_07909	3.27551	2.6225
CCM_09089	256.474	254.144
CCM_09389	26.7594	19.5726
CCM_00297	0.01	3.07693
CCM_02764	31.001	31.242
CCM_08588	6.34887	6.66223
CCM_03640	202.667	242.892
CCM_08235	256.676	281.503
CCM_08689	189.167	174.423
CCM_09676	N/A	N/A
CCM_09677	N/A	N/A
CCM_08476	7.72684	4.88505
CCM_00187	5.61457	5.45435
CCM_08096	7.68335	8.06771
CCM_04161	N/A	N/A
CCM_04931	22.2045	20.5397
CCM_06999	167.072	166.048
CCM_01461	13.5266	13.3912
CCM_02503	51.061	50.1567
CCM_02684	71.5177	62.5341
CCM_07777	112.99	105.043
CCM_00087	36.8876	33.6143
CCM_05423	19.8653	16.4227
CCM_07930	N/A	N/A
CCM_02203	38.7566	31.0995
CCM_05450	24.2186	33.4102
CCM_07151	5.33579	4.53145
CCM_06041	21.5658	30.0842
CCM_08354	16.3061	16.2236
CCM_00770	5.36632	4.08681
CCM_01183	N/A	N/A
CCM_06947	483.453	564.808
CCM_04953	80.1199	80.6567
CCM_06083	3.53036	8.0231
CCM_07872	32.5755	30.4427
CCM_03263	20.4137	18.5825
CCM_02519	3.28109	2.30389
CCM_08026	16.6921	13.2132
CCM_01164	N/A	N/A
CCM_01197	41.0274	41.7768
CCM_03478	153.589	163.056
CCM_08207	N/A	N/A
CCM_01806	4.911	3.69253
CCM_02281	N/A	N/A
CCM_02368	13.0954	13.2613
CCM_05065	14.6972	16.1534
CCM_06255	54.6357	57.2728
CCM_05122	15.1648	13.6862
CCM_00824	6.66513	5.80998
CCM_02796	52.1213	46.2615
CCM_06934	27.5558	27.2915
CCM_04278	45.6938	41.7333
CCM_07064	48.5893	50.2856
CCM_05593	35.209	30.0859
CCM_00603	N/A	N/A
CCM_01518	N/A	N/A
CCM_09346	0.01	3.07693
CCM_05254	N/A	N/A
CCM_07457	54.6691	81.0768
CCM_02697	1.91832	1.79705
CCM_00622	156.357	116.691
CCM_02831	4.9997	6.03455
CCM_05876	7.59621	7.22825
CCM_04764	24.8557	25.9614
CCM_06321	12.832	11.6576
CCM_07592	15.3512	12.8501
CCM_05384	92.8031	91.5065
CCM_07713	29.7411	26.9036
CCM_03351	92.3167	87.1607
CCM_09082	N/A	N/A
CCM_07163	161.994	167.733
CCM_09084	18.7978	17.4328
CCM_02942	329.734	321.482
CCM_07943	N/A	N/A
CCM_02051	N/A	N/A
CCM_09542	38.2819	33.366
CCM_05276	55.6771	53.1374
CCM_08638	157.595	150.738
CCM_04582	22.0536	19.2119
CCM_01745	67.1631	62.7961
CCM_06897	10.6689	11.6856
CCM_06860	67.6275	69.1358
CCM_04045	27.7305	23.8581
CCM_01232	39.4111	40.6559
CCM_08634	12.4821	13.9254
CCM_00617	47.9976	50.3051
CCM_01512	5.49	7.38327
CCM_05607	47.6786	43.018
CCM_06091	10.9277	8.35565
CCM_06613	0.01	3.07693
CCM_08032	275.518	274.81
CCM_08645	4.61525	5.82148
CCM_09001	7.28809	5.27546
CCM_02853	45.074	41.0761
CCM_00856	18.0194	14.7626
CCM_03328	49.3852	39.5436
CCM_09103	31.0662	31.6697
CCM_07138	14.7135	17.3292
CCM_05641	67.4098	72.8949
CCM_01814	41.2206	31.3834
Note: N/A = Not available
