# Supplementary material for: Light-Exposed Metabolic Responses of Cordyceps militaris through Transcriptome-Integrated Genome-Scale Modeling
Source: Biology (Basel). 2024 Feb 22;13(3):139. doi: 10.3390/biology13030139 (PMC10967962; doi:10.3390/biology13030139)
Supplement: Supplementary file 1 [file biology-13-00139-s001.zip › Supplementary_File S2.xlsx]

## Sheet: Index
Supplementary Information
Light-exposed metabolic responses of Cordyceps militaris through transcriptome-integrated genome-scale modeling
Panyawarin Soommat1, Nachon Raethong2, Ratchaprapa Ruengsang3, Roypim Thananusak4, Teeraphan Laomettachit3, Kobkul Laoteng5, Treenut Saithong3,6* and Wanwipa Vongsangnak4,7 *
1Genetic Engineering and Bioinformatics Program, Graduate School, Kasetsart University, Bangkok 10900, Thailand 2Institute of Nutrition, Mahidol University, Nakhon Pathom 73170, Thailand 3Bioinformatics and Systems Biology Program, School of Bioresources and Technology and School of Information Technology, King Mongkut’s University of Technology Thonburi (Bang Khun Thian), Bangkok 10150, Thailand…
Supplementary File S2: The predicted fluxes of iPS1474 (FBA) and iPS1474-tiGSMM-P50 and gene expression of C. militaris under sucrose culture at light exposure
This file includes Supplementary Table S2
	Supplementary Table S2. The predicted fluxes of iPS1474 (FBA) and iPS1474-tiGSMM-P50 as well as gene expression of C. militaris under sucrose culture at light exposure

## Sheet: Table S2
Supplementary Table S2. The predicted fluxes of iPS1474 (FBA) and iPS1474-tiGSMM-P50 as well as gene expression of C. militaris under sucrose culture at light exposure
ID	NAME	EQUATION	EC-NUMBER	GENE ASSOCIATION	SUBSYSTEM	iPS1474 (FBA)	iPS1474-tiGSMM-P50	Transcriptome dataa
r0003	D-glucose 1-epimerase	alpha-d-glucose[c] <=> beta-d-glucose[c]	5.1.3.3	CCM_01020 or CCM_05186 or CCM_05987	Glycolysis/gluconeogenesis	1	1	1
r0004	ATP:alpha-D-glucose 6-phosphotransferase	atp[c] + alpha-d-glucose[c] => adp[c] + alpha-d-glucose 6-phosphate[c]	2.7.1.1;2.7.1.1;2.7.1.2	CCM_03320 or CCM_04625 or CCM_06280 or CCM_08316 or CCM_04278	Glycolysis/gluconeogenesis	0	0	1
r0005	ATP:beta-D-glucose 6-phosphotransferase	atp[c] + beta-d-glucose[c] => adp[c] + beta-d-glucose 6-phosphate[c]	2.7.1.2;2.7.1.1;2.7.1.2	CCM_03320 or CCM_04625 or CCM_06280 or CCM_08316	Glycolysis/gluconeogenesis	1	1	1
r0006	alpha-D-glucose 6-phosphate ketol-isomerase	alpha-d-glucose 6-phosphate[c] <=> beta-d-fructofuranose 6-phosphate[c]	5.3.1.9	CCM_09292	Glycolysis/gluconeogenesis	1	1	1
r0007	beta-D-glucose 6-phosphate ketol-isomerase	beta-d-fructofuranose 6-phosphate[c] <=> beta-d-glucose 6-phosphate[c]	5.3.1.9	CCM_09292	Glycolysis/gluconeogenesis	1	1	1
r0008	alpha-D-glucose 6-phosphate ketol-isomerase	alpha-d-glucose 6-phosphate[c] <=> beta-d-glucose 6-phosphate[c]	5.3.1.9	CCM_09292	Glycolysis/gluconeogenesis	1	1	1
r0009	phosphofructokinase	atp[c] + beta-d-fructofuranose 6-phosphate[c] => adp[c] + beta-d-fructofuranose 1,6-bisphosphate[c]	2.7.1.11;2.7.1.11	CCM_03725	Glycolysis/gluconeogenesis	1	1	1
r0010	fructose-bisphosphate aldolase	beta-d-fructofuranose 1,6-bisphosphate[c] <=> d-glyceraldehyde 3-phosphate[c] + glycerone phosphate[c]	4.1.2.13	CCM_00743 or CCM_06361 or CCM_08255	Glycolysis/gluconeogenesis	1	1	1
r0011	D-glyceraldehyde-3-phosphate aldose-ketose-isomerase	d-glyceraldehyde 3-phosphate[c] <=> glycerone phosphate[c]	5.3.1.1	CCM_01640 or CCM_01674	Glycolysis/gluconeogenesis	1	1	1
r0012	glyceraldehyde-3-phosphate dehydrogenase	3-phospho-d-glyceroyl phosphate[c] + nadh[c] <=> nad(+)[c] + phosphate[c] + d-glyceraldehyde 3-phosphate[c]	1.2.1.12	CCM_04549	Glycolysis/gluconeogenesis	1	1	1
r0014	phosphoglycerate mutase	2-phospho-d-glycerate[c] <=> 3-phospho-d-glycerate[c]	5.4.2.1	CCM_01016 or CCM_02604 or CCM_06480	Glycolysis/gluconeogenesis	1	1	1
r0015	2-phospho-D-glycerate hydro-lyase (phosphoenolpyruvate-forming)	2-phospho-d-glycerate[c] <=> h2o[c] + phosphoenolpyruvate[c]	4.2.1.11	CCM_06659	Glycolysis/gluconeogenesis	1	1	1
r0016	pyruvate kinase	adp[c] + phosphoenolpyruvate[c] => atp[c] + pyruvate[c]	2.7.1.40	CCM_06062	Glycolysis/gluconeogenesis	1	1	1
r0017	fructose-1,6-bisphosphatase	h2o[c] + beta-d-fructofuranose 1,6-bisphosphate[c] => phosphate[c] + beta-d-fructofuranose 6-phosphate[c]	3.1.3.11;3.1.3.11	CCM_00341	Glycolysis/gluconeogenesis	0	0	1
r0018	phosphoenolpyruvate carboxykinase (ATP)	atp[c] + oxaloacetate[c] => adp[c] + co2[c] + phosphoenolpyruvate[c]	4.1.1.49;4.1.1.49	CCM_04470	Glycolysis/gluconeogenesis	0	0	1
r0019	ethanol:NADP+ oxidoreductase	acetaldehyde[c] + nadph[c] <=> ethanol[c] + nadp(+)[c]	1.1.1.2	CCM_01806 or CCM_02761 or CCM_07382 or CCM_08946 or CCM_03437	Glycolysis/gluconeogenesis	1	1	1
r0020	ethanol:NAD+ oxidoreductase	acetaldehyde[c] + nadh[c] <=> ethanol[c] + nad(+)[c]	1.1.1.1	CCM_00356 or CCM_00451 or CCM_02484 or CCM_03437 or CCM_07377 or CCM_01942 or CCM_03363 or CCM_04723 or CCM_05747 or CCM_07377 or CCM_07863 or CCM_08262 or CCM_08721	Glycolysis/gluconeogenesis	1	1	1
r0022	pyruvate:[dihydrolipoyllysine-residue acetyltransferase]-lipoyllysine 2-oxidoreductase (decarboxylating, acceptor-acetylating)	pyruvate[m] + lipoamide-[enzyme][m] => co2[m] + s-acetyldihydrolipoamide-[enzyme][m]	1.2.4.1	CCM_01079 or CCM_01808 or CCM_02853 or CCM_05680 or CCM_06041 or CCM_08354 or CCM_08657 or CCM_05896 or CCM_01222	Glycolysis/gluconeogenesis	0	0	1
r0023	acetyl-CoA:enzyme N6-(dihydrolipoyl)lysine S-acetyltransferase	coenzyme a[m] + s-acetyldihydrolipoamide-[enzyme][m] => acetyl-coa[m] + dihydrolipoamide-[enzyme][m]	2.3.1.12	CCM_08657 or CCM_05680	Glycolysis/gluconeogenesis	0	1	1
r0024	dihydrolipoamide:NAD+ oxidoreductase	nad(+)[m] + dihydrolipoamide-[enzyme][m] => nadh[m] + lipoamide-[enzyme][m]	1.8.1.4	CCM_01222	Glycolysis/gluconeogenesis	1	1	1
r0027	glucose-6-phosphate 1-dehydrogenase	nadp(+)[c] + alpha-d-glucose 6-phosphate[c] => nadph[c] + 6-o-phosphono-d-glucono-1,5-lactone[c]	1.1.1.49	CCM_06983	Pentose phosphate pathway	0	0	1
r0028	6-phospho-D-glucono-1,5-lactone lactonohydrolase	h2o[c] + 6-o-phosphono-d-glucono-1,5-lactone[c] => 6-phospho-d-gluconate[c]	3.1.1.31;3.1.1.31	CCM_08546	Pentose phosphate pathway	0	0	1
r0029	6-phospho-D-gluconate:NADP+ 2-oxidoreductase (decarboxylating)	6-phospho-d-gluconate[c] + nadp(+)[c] => co2[c] + nadph[c] + d-ribulose 5-phosphate[c]	1.1.1.44;1.1.1.351;1.1.1.44	CCM_06873 or CCM_06897	Pentose phosphate pathway	0	0	1
r0030	D-ribulose-5-phosphate 3-epimerase	d-ribulose 5-phosphate[c] <=> d-xylulose 5-phosphate[c]	5.1.3.1	CCM_09525	Pentose phosphate pathway	1	1	1
r0031	D-ribose-5-phosphate aldose-ketose-isomerase	d-ribose 5-phosphate[c] <=> d-ribulose 5-phosphate[c]	5.3.1.6	CCM_00462	Pentose phosphate pathway	1	1	1
r0032	sedoheptulose-7-phosphate:D-glyceraldehyde-3-phosphate glycolaldehyde transferase	sedoheptulose 7-phosphate[c] + d-glyceraldehyde 3-phosphate[c] <=> d-xylulose 5-phosphate[c] + d-ribose 5-phosphate[c]	2.2.1.1	CCM_00345 or CCM_00667	Pentose phosphate pathway	1	1	1
r0033	transketolase	d-glyceraldehyde 3-phosphate[c] + beta-d-fructofuranose 6-phosphate[c] <=> d-erythrose 4-phosphate[c] + d-xylulose 5-phosphate[c]	2.2.1.1	CCM_00345 or CCM_00667	Pentose phosphate pathway	1	1	1
r0034	sedoheptulose-7-phosphate:D-glyceraldehyde-3-phosphate glyceronetransferase	d-erythrose 4-phosphate[c] + beta-d-fructofuranose 6-phosphate[c] <=> sedoheptulose 7-phosphate[c] + d-glyceraldehyde 3-phosphate[c]	2.2.1.2	CCM_03324	Pentose phosphate pathway	1	1	1
r0037	ATP:D-ribose 5-phosphotransferase	atp[c] + d-ribose[c] => adp[c] + d-ribose 5-phosphate[c]	2.7.1.15;2.7.1.15	CCM_05337	Pentose phosphate pathway	0	0	1
r0038	ATP:D-gluconate 6-phosphotransferase	atp[c] + d-gluconate[c] => 6-phospho-d-gluconate[c] + adp[c]	2.7.1.12;2.7.1.12	CCM_01692 or CCM_05895	Pentose phosphate pathway	0	0	1
r0039	phosphoglucomutase	d-ribose 1-phosphate[c] <=> d-ribose 5-phosphate[c]	5.4.2.2	CCM_02278	Pentose phosphate pathway	1	1	1
r0041	acid phosphatase (aphA)	6-phospho-d-gluconate[c] + h2o[c] => d-gluconate[c] + phosphate[c]	3.1.3.2	CCM_00187 or CCM_07972 or CCM_04038 or CCM_05160 or CCM_08674 or CCM_02293 or CCM_00481 or CCM_02266 or CCM_07556 or CCM_07965 or CCM_08728	Pentose phosphate pathway	0	0	1
r0044	D-glucono-1,5-lactone lactonohydrolase	d-glucono-1,5-lactone[e] + h2o[e] => d-gluconate[e]	3.1.1.17	CCM_06360 or CCM_07166	Pentose phosphate pathway	0	0	1
r0046	pyruvate carboxy-lyase (acetaldehyde-forming)	pyruvate[c] => acetaldehyde[c] + co2[c]	4.1.1.1	CCM_01231 or CCM_05869	Pyruvate metabolism	1	0	1
r0047	(S)-lactaldehyde:NAD+ oxidoreductase	h2o[c] + nad(+)[c] + lactaldehyde[c] => nadh[c] + (r)-lactate[c]	1.2.1.3	CCM_05126 or CCM_08195 or CCM_08475 or CCM_00452 or CCM_02203 or CCM_05450 or CCM_07151 or CCM_09155	Pyruvate metabolism	0	0	1
r0048	glycolaldehyde:NAD+ oxidoreductase	glycolaldehyde[c] + h2o[c] + nad(+)[c] <=> nadh[c] + glycolate[c]	1.2.1.3	CCM_05126 or CCM_08195 or CCM_08475 or CCM_00452 or CCM_02203 or CCM_05450 or CCM_07151 or CCM_09155	Pyruvate metabolism	0	0	1
r0049	(S)-lactaldehyde:NAD+ oxidoreductase	h2o[m] + nad(+)[m] + lactaldehyde[m] => nadh[m] + (r)-lactate[m]	1.2.1.3	CCM_05126 or CCM_08195 or CCM_08475 or CCM_00452 or CCM_02203 or CCM_05450 or CCM_07151 or CCM_09155	Pyruvate metabolism	0	0	1
r0050	(R)-S-lactoylglutathione methylglyoxal-lyase (isomerizing)	(r)-s-lactoylglutathione[c] <=> methylglyoxal[c] + glutathione[c]	4.4.1.5	CCM_05095	Pyruvate metabolism	0	0	1
r0051	(R)-S-lactoylglutathione hydrolase	h2o[c] + (r)-s-lactoylglutathione[c] => glutathione[c] + (r)-lactate[c]	3.1.2.6;3.1.2.6	CCM_04150 or CCM_04156 or CCM_05589	Pyruvate metabolism	0	0	1
r0052	acetaldehyde:NAD+ oxidoreductase	acetaldehyde[c] + h2o[c] + nad(+)[c] => acetate[c] + nadh[c]	1.2.1.3;1.2.1.3;1.2.1.5	CCM_00452 or CCM_05126 or CCM_08195 or CCM_08475 or CCM_02203 or CCM_05450 or CCM_07151 or CCM_09155	Pyruvate metabolism	0	1	1
r0053	acetaldehyde:NAD+ oxidoreductase	acetaldehyde[m] + h2o[m] + nad(+)[m] => acetate[m] + nadh[m]	1.2.1.3	CCM_05126 or CCM_08195 or CCM_08475 or CCM_00452 or CCM_02203 or CCM_05450 or CCM_07151 or CCM_09155	Pyruvate metabolism	0	0	1
r0054	acetaldehyde:NADP+ oxidoreductase	acetaldehyde[c] + h2o[c] + nadp(+)[c] => acetate[c] + nadph[c]	1.2.1.5;1.2.1.-;1.2.1.4;1.2.1.5	CCM_08195 or CCM_09155	Pyruvate metabolism	0	0	1
r0057	NAD-dependent alcohol dehydrogenase	formaldehyde[c] + nadh[c] <=> methanol[c] + nad(+)[c]	1.1.1.1	CCM_00356 or CCM_00451 or CCM_02484 or CCM_03437 or CCM_04357 or CCM_07377 or CCM_09031 or CCM_01942 or CCM_03363 or CCM_04723 or CCM_05747 or CCM_05807 or CCM_07863 or CCM_08262 or CCM_08721	Pyruvate metabolism	0	0	1
r0058	(S)-malate:NADP+ oxidoreductase(oxaloacetate-decarboxylating)	nadp(+)[m] + (s)-malate[m] => co2[m] + nadph[m] + pyruvate[m]	1.1.1.40	CCM_07785	Pyruvate metabolism	0	0	1
r0059	(S)-malate:NADP+ oxidoreductase(oxaloacetate-decarboxylating)	nadp(+)[c] + (s)-malate[c] => co2[c] + nadph[c] + pyruvate[c]	1.1.1.40;1.1.1.40	CCM_07785 or CCM_08301	Pyruvate metabolism	0	0	1
r0060	(S)-malate:NAD+ oxidoreductase (decarboxylating)	nad(+)[c] + (s)-malate[c] => co2[c] + nadh[c] + pyruvate[c]	1.1.1.38;1.1.1.38;1.1.1.39	CCM_08301	Pyruvate metabolism	0	0	1
r0064	(S)-lactate:NAD+ oxidoreductase	nad(+)[c] + (s)-lactate[c] => nadh[c] + pyruvate[c]	1.1.1.27;1.1.1.27	CCM_06299 or CCM_08025	Pyruvate metabolism	0	0	1
r0065	(S)-lactate:ferricytochrome-c 2-oxidoreductase	2 ferricytochrome c[m] + (s)-lactate[m] => 2 ferrocytochrome c[m] + pyruvate[m]	1.1.2.3	CCM_02991 or CCM_05911	Pyruvate metabolism	0	0	1
r0066	(R)-lactate:ferricytochrome-c 2-oxidoreductase	2 ferricytochrome c[m] + (r)-lactate[m] => 2 ferrocytochrome c[m] + pyruvate[m]	1.1.2.4	CCM_00068 or CCM_03261	Pyruvate metabolism	0	0	1
r0067	pyruvate:carbon-dioxide ligase (ADP-forming)	atp[c] + co2[c] + h2o[c] + pyruvate[c] => adp[c] + oxaloacetate[c] + phosphate[c]	6.4.1.1	CCM_02207 or CCM_03243 or CCM_03431	Pyruvate metabolism	0	0	1
r0069	lactaldehyde:NADP+ oxidoreductase	methylglyoxal[c] + nadph[c] => nadp(+)[c] + lactaldehyde[c]	1.1.1.283	CCM_05147	Pyruvate metabolism	0	0	1
r0070	propanoate:CoA ligase (AMP-forming)	atp[m] + coenzyme a[m] + propionate[m] => amp[m] + diphosphate[m] + propionyl-coa[m]	6.2.1.17	CCM_01999	Propanoate and butanoate metabolism	0	0	1
r0071	1-aminocyclopropane-1-carboxylate aminohydrolase (isomerizing)	h2o[c] + 1-aminocyclopropanecarboxylate[c] => 2-oxobutanoate[c] + nh3[c]	3.5.99.7;3.5.99.7	CCM_05164	Propanoate and butanoate metabolism	0	0	1
r0072	2-oxobutanoate:[dihydrolipoyllysine-residue propionyltransferase]-lipoyllysine 2-oxidoreductase (decarboxylating, acceptor-propionylating)	2-oxobutanoate[m] + lipoamide-[enzyme][m] => co2[m] + s-propionyldihydrolipoamide-[enzyme][m]	1.2.4.2	CCM_07430	Propanoate and butanoate metabolism	1	0	1
r0073	propionyl-CoA:enzyme N6-(dihydrolipoyl)lysine S-propionyltransferase	coenzyme a[m] + s-propionyldihydrolipoamide-[enzyme][m] => propionyl-coa[m] + dihydrolipoamide-[enzyme][m]	2.3.1.61	CCM_01205	Propanoate and butanoate metabolism	1	0	1
r0074	propanoyl-CoA:oxaloacetate C-propanoyltransferase (thioester-hydrolysing, 1-carboxyethyl-forming)	h2o[m] + oxaloacetate[m] + propionyl-coa[m] => 2-methylcitrate[m] + coenzyme a[m]	2.3.3.5	CCM_05696 or CCM_08876	Propanoate and butanoate metabolism	0	0	1
r0075	2-hydroxybutane-1,2,3-tricarboxylate hydro-lyase	h2o[m] + (z)-but-2-ene-1,2,3-tricarboxylate[m] <=> 2-methylcitrate[m]	4.2.1.79	CCM_00810	Propanoate and butanoate metabolism	0	1	1
r0076	(2S,3R)-3-hydroxybutane-1,2,3-tricarboxylate pyruvate-lyase (succinate-forming)	methylisocitrate[m] <=> pyruvate[m] + succinate[m]	4.1.3.30	CCM_05551 or CCM_05661	Propanoate and butanoate metabolism	0	1	1
r0079	(2S,3R)-3-Hydroxybutane-1,2,3-tricarboxylate hydro-lyase	h2o[m] + (z)-but-2-ene-1,2,3-tricarboxylate[m] <=> methylisocitrate[m]	4.2.1.99	CCM_05551 or CCM_05661	Propanoate and butanoate metabolism	0	1	1
r0080	acetoacetate:CoA ligase (AMP-forming)	acetoacetate[c] + atp[c] + coenzyme a[c] => acetoacetyl-coa[c] + amp[c] + diphosphate[c]	6.2.1.16;6.2.1.16	CCM_03123 or CCM_09462	Propanoate and butanoate metabolism	0	0	1
r0081	(S)-3-hydroxybutanoyl-CoA:NADP+ oxidoreductase	nadp(+)[m] + 3-hydroxybutyryl-coa[m] <=> acetoacetyl-coa[m] + nadph[m]	1.1.1.157	CCM_03147	Propanoate and butanoate metabolism	1	1	1
r0082	succinate-semialdehyde:NAD+ oxidoreductase	h2o[m] + nad(+)[m] + succinate semialdehyde[m] => nadh[m] + succinate[m]	1.2.1.24	CCM_01801 or CCM_05410 or CCM_05725	Glutamate and glutamine metabolism	0	0	1
r0083	succinate-semialdehyde:NADP+ oxidoreductase	h2o[m] + nadp(+)[m] + succinate semialdehyde[m] => nadph[m] + succinate[m]	1.2.1.16	CCM_01801 or CCM_05410 or CCM_05725	Glutamate and glutamine metabolism	1	0	1
r0085	acetyl-CoA:oxaloacetate C-acetyltransferase (thioester-hydrolysing)	acetyl-coa[m] + h2o[m] + oxaloacetate[m] <=> citrate[m] + coenzyme a[m]	2.3.3.1	CCM_05696 or CCM_08876	Tricarboxylic acid cycle and glyoxylate/dicarboxylate metabolism	1	1	1
r0086	citrate hydro-lyase (cis-aconitate-forming)	cis-aconitate[m] + h2o[m] <=> citrate[m]	4.2.1.3	CCM_01191 or CCM_01579	Tricarboxylic acid cycle and glyoxylate/dicarboxylate metabolism	1	1	1
r0087	isocitrate hydro-lyase (cis-aconitate-forming)	cis-aconitate[m] + h2o[m] <=> isocitrate[m]	4.2.1.3	CCM_01191 or CCM_01579	Tricarboxylic acid cycle and glyoxylate/dicarboxylate metabolism	1	1	1
r0088	isocitrate:NAD+ oxidoreductase (decarboxylating)	isocitrate[m] + nad(+)[m] => 2-oxoglutarate[m] + co2[m] + nadh[m]	1.1.1.41	CCM_04171 and CCM_00814	Tricarboxylic acid cycle and glyoxylate/dicarboxylate metabolism	0	0	1
r0089	isocitrate:NADP+ oxidoreductase (decarboxylating)	isocitrate[m] + nadp(+)[m] => 2-oxoglutarate[m] + co2[m] + nadph[m]	1.1.1.42	CCM_08506	Tricarboxylic acid cycle and glyoxylate/dicarboxylate metabolism	0	1	1
r0090	isocitrate:NADP+ oxidoreductase (decarboxylating)	isocitrate[c] + nadp(+)[c] => 2-oxoglutarate[c] + co2[c] + nadph[c]	1.1.1.42;1.1.1.42	CCM_08506	Tricarboxylic acid cycle and glyoxylate/dicarboxylate metabolism	1	0	1
r0091	2-oxoglutarate:[dihydrolipoyllysine-residue succinyltransferase]-lipoyllysine 2-oxidoreductase (decarboxylating, acceptor-succinylating)	2-oxoglutarate[m] + lipoamide-[enzyme][m] => co2[m] + s-succinyldihydrolipoamide-[enzyme][m]	1.2.4.2	CCM_07430	Tricarboxylic acid cycle and glyoxylate/dicarboxylate metabolism	1	1	1
r0092	succinyl-CoA:enzyme N6-(dihydrolipoyl)lysine S-succinyltransferase	coenzyme a[m] + s-succinyldihydrolipoamide-[enzyme][m] => succinyl-coa[m] + dihydrolipoamide-[enzyme][m]	2.3.1.61	CCM_01205	Tricarboxylic acid cycle and glyoxylate/dicarboxylate metabolism	1	1	1
r0093	succinyl-CoA:acetoacetate CoA-transferase	acetoacetate[m] + succinyl-coa[m] => acetoacetyl-coa[m] + succinate[m]	2.8.3.5	CCM_09153 and CCM_01275	Tricarboxylic acid cycle and glyoxylate/dicarboxylate metabolism	0	0	1
r0094	succinate:CoA ligase (GDP-forming)	coenzyme a[m] + gtp[m] + succinate[m] <=> gdp[m] + phosphate[m] + succinyl-coa[m]	6.2.1.4	(CCM_07140 and CCM_05749 and CCM_05757) or (CCM_07140 and CCM_09028)	Tricarboxylic acid cycle and glyoxylate/dicarboxylate metabolism	1	1	1
r0095	succinate:CoA ligase (ADP-forming)	adp[m] + phosphate[m] + succinyl-coa[m] <=> atp[m] + coenzyme a[m] + succinate[m]	6.2.1.5	(CCM_07140 and CCM_05749) or (CCM_07140 and CCM_09028)	Tricarboxylic acid cycle and glyoxylate/dicarboxylate metabolism	1	1	1
r0096	succinate:(acceptor) oxidoreductase	fadh2[m] + fumarate[m] => fad[m] + succinate[m]	1.3.99.1	CCM_00311 or CCM_07675	Tricarboxylic acid cycle and glyoxylate/dicarboxylate metabolism	0	1	1
r0097	(S)-malate hydro-lyase (fumarate-forming)	(s)-malate[m] <=> fumarate[m] + h2o[m]	4.2.1.2	CCM_03450	Tricarboxylic acid cycle and glyoxylate/dicarboxylate metabolism	1	1	1
r0098	(S)-malate:NAD+ oxidoreductase	nad(+)[m] + (s)-malate[m] <=> nadh[m] + oxaloacetate[m]	1.1.1.37	CCM_05260 or CCM_05784 or CCM_05876	Tricarboxylic acid cycle and glyoxylate/dicarboxylate metabolism	1	1	1
r0099	(S)-malate:NAD+ oxidoreductase	nad(+)[c] + (s)-malate[c] <=> nadh[c] + oxaloacetate[c]	1.1.1.37	CCM_05260 or CCM_05784 or CCM_05876	Tricarboxylic acid cycle and glyoxylate/dicarboxylate metabolism	1	1	1
r0100	citrate oxaloacetate-lyase (forming acetate from the pro-S carboxymethyl group of citrate)	citrate[c] => acetate[c] + oxaloacetate[c]	4.1.3.6	CCM_06348 and CCM_00209	Tricarboxylic acid cycle and glyoxylate/dicarboxylate metabolism	0	0	1
r0101	acetyl-CoA:oxaloacetate C-acetyltransferase [(pro-S)-carboxymethyl-forming, ADP-phosphorylating]	atp[c] + citrate[c] + coenzyme a[c] => acetyl-coa[c] + adp[c] + oxaloacetate[c] + phosphate[c]	2.3.3.8;2.3.3.8	CCM_00210 and CCM_00209	Tricarboxylic acid cycle and glyoxylate/dicarboxylate metabolism	1	1	1
r0102	acetyl-CoA:glyoxylate C-acetyltransferase (thioester-hydrolysing, carboxymethyl-forming)	acetyl-coa[p] + glyoxylate[p] + h2o[p] => coenzyme a[p] + (s)-malate[p]	2.3.3.9	CCM_03131	Tricarboxylic acid cycle and glyoxylate/dicarboxylate metabolism	0	0	1
r0103	isocitrate glyoxylate-lyase (succinate-forming)	isocitrate[p] => glyoxylate[p] + succinate[p]	4.1.3.1	CCM_05551 or CCM_05661	Tricarboxylic acid cycle and glyoxylate/dicarboxylate metabolism	1	1	1
r0104	oxaloacetate acetylhydrolase	h2o[c] + oxaloacetate[c] => acetate[c] + oxalate[c]	3.7.1.1	CCM_05734 or CCM_07110	Tricarboxylic acid cycle and glyoxylate/dicarboxylate metabolism	1	1	1
r0105	oxalate carboxy-lyase	oxalate[c] => co2[c] + formate[c]	4.1.1.2;4.1.1.2	CCM_00137 or CCM_08723 or CCM_08792	Tricarboxylic acid cycle and glyoxylate/dicarboxylate metabolism	1	1	1
r0106	glycolate:NAD+ oxidoreductase	nad(+)[p] + glycolate[p] => glyoxylate[p] + nadh[p]	1.1.1.26;1.1.1.29	CCM_04582 or CCM_07243 or CCM_06143	Tricarboxylic acid cycle and glyoxylate/dicarboxylate metabolism	0	0	1
r0108	tartrate dehydrogenase	nadh[c] + 2-hydroxy-3-oxosuccinic acid[c] <=> nad(+)[c] + tartrate[c]	1.1.1.93	CCM_09493	Tricarboxylic acid cycle and glyoxylate/dicarboxylate metabolism	0	0	1
r0109	D-glycerate:NADP+ 2-oxidoreductase	nadph[c] + 3-hydroxypyruvate[c] <=> nadp(+)[c] + d-glycerate[c]	1.1.1.81	CCM_06143	Tricarboxylic acid cycle and glyoxylate/dicarboxylate metabolism	0	0	1
r0110	formate:NAD+ oxidoreductase	formate[m] + nad(+)[m] => co2[m] + nadh[m]	1.2.1.2	CCM_03045	Tricarboxylic acid cycle and glyoxylate/dicarboxylate metabolism	0	0	1
r0112	succinate:(acceptor) oxidoreductase	fadh2[m] + fumarate[c] => fad[m] + succinate[c]	1.3.99.1	CCM_00311 or CCM_07675	Tricarboxylic acid cycle and glyoxylate/dicarboxylate metabolism	0	0	1
r0113	NADH:ubiquinone oxidoreductase	nadh[m] + ubiquinone[m] => nad(+)[m] + ubiquinol[m]	1.6.5.3	(CCM_09437 and CCM_00415 and CCM_00285 and CCM_00400 and CCM_00366 and CCM_04569 and CCM_01193 and CCM_00354 and CCM_01091 and CCM_02651 and CCM_02263 and CCM_02943) or CCM_00400 or CCM_02263 or CCM_03640 or CCM_04569 or CCM_08235 or CCM_08689 or CCM_09676 or CCM_09677	Oxidative phosphorylation	0	0	1
r0114	diphosphate phosphohydrolase	h2o[c] + diphosphate[c] => 2 phosphate[c]	3.6.1.1	CCM_06284 or CCM_08573	Oxidative phosphorylation	0	0	1
r0115	diphosphate phosphohydrolase	h2o[m] + diphosphate[m] => 2 phosphate[m]	3.6.1.1	CCM_06284 or CCM_08573	Oxidative phosphorylation	0	0	1
r0117	NADH:ubiquinone oxidoreductase	4 h(+) (energy metabolism)[m] + nadh[c] + ubiquinone[m] => 4 h(+) (energy metabolism)[c] + nad(+)[c] + ubiquinol[m]	1.6.5.3	(CCM_00415 and CCM_00285 and CCM_00400 and CCM_00366 and CCM_04569 and CCM_01193 and CCM_00354 and CCM_01091 and CCM_02651 and CCM_02263 and CCM_02943) or (CCM_03640 and CCM_08235 and CCM_08689 and CCM_09676 and CCM_09677)	Oxidative phosphorylation	1	1	1
r0119	NADH:ubiquinone oxidoreductase	4 h(+) (energy metabolism)[m] + nadh[m] + ubiquinone[m] => 4 h(+) (energy metabolism)[c] + nad(+)[m] + ubiquinol[m]	1.6.5.3	(CCM_00415 and CCM_00285 and CCM_00400 and CCM_00366 and CCM_04569 and CCM_01193 and CCM_00354 and CCM_01091 and CCM_02651 and CCM_02263 and CCM_02943) or (CCM_03640 and CCM_08235 and CCM_08689 and CCM_09676 and CCM_09677)	Oxidative phosphorylation	0	0	1
r0120	NADH:ubiquinone oxidoreductase	nadh[c] + ubiquinone[m] => nad(+)[c] + ubiquinol[m]	1.6.5.3	(CCM_00415 and CCM_00285 and CCM_00400 and CCM_00366 and CCM_04569 and CCM_01193 and CCM_00354 and CCM_01091 and CCM_02651 and CCM_02263 and CCM_02943) or (CCM_03640 and CCM_08235 and CCM_08689 and CCM_09676 and CCM_09677)	Oxidative phosphorylation	0	0	1
r0122	H+-exporting ATPase	atp[m] + 3.88 h(+) (energy metabolism)[m] + h2o[m] => adp[m] + 3.88 h(+) (energy metabolism)[c] + phosphate[m]	3.6.3.6	(CCM_04179 and CCM_00529) or CCM_03357 or (CCM_07495 and CCM_03228 and CCM_06827 and CCM_08873 and CCM_05187)	Oxidative phosphorylation	1	0	1
r0123	phospholipid-translocating ATPase	atp[c] + h2o[c] + phospholipids[c] => adp[c] + phosphate[c] + phospholipids[e]	3.6.3.1	CCM_01425 or (CCM_01918 and CCM_03298) or (CCM_03862 and CCM_07800)	Oxidative phosphorylation	0	0	1
r0124	NADPH:oxygen oxidoreductase	nadph[c] + o2[c] => h2o2[c] + nadp(+)[c]	1.6.3.1	CCM_08161	Oxidative phosphorylation	0	0	1
r0125	NADPH dehydrogenase (quinone)	nadph[c] + ubiquinone[m] => nadp(+)[c] + ubiquinol[m]	1.6.99.6	CCM_08161	Oxidative phosphorylation	0	0	1
r0126	electron-transferring-flavoprotein dehydrogenase	fadh2[m] + ubiquinone[m] => fad[m] + ubiquinol[m]	1.5.5.1	CCM_04605	Oxidative phosphorylation	0	0	1
r0128	H+-transporting two-sector ATPase	adp[m] + 3.88 h(+) (energy metabolism)[c] + phosphate[m] => atp[m] + 3.88 h(+) (energy metabolism)[m] + h2o[m]	3.6.3.14	CCM_00383 or (CCM_07426 and CCM_06172 and CCM_04775 and CCM_05296 and CCM_02338 and CCM_02260 and CCM_04226 and CCM_01006) or CCM_02798 or CCM_03228 or CCM_03295 or CCM_03357 or CCM_03392 or CCM_04179 or CCM_04737 or CCM_04775 or CCM_04783 or CCM_05187 or CCM_05394 or CCM_06172 or CCM_06641 or CCM_06692 or CCM_06827 or CCM_07426 or CCM_07495 or CCM_08524	Oxidative phosphorylation	1	1	1
r0129	5,10-methylenetetrahydrofolate:NAD+ oxidoreductase	5,10-methylenetetrahydrofolate[c] + nad(+)[c] => 5,10-methenyltetrahydrofolate[c] + nadh[c]	1.5.1.15;1.5.1.15	CCM_02303	Folate biosynthesis	0	1	1
r0131	5-methyltetrahydrofolate:NADP+ oxidoreductase	5,10-methylenetetrahydrofolate[m] + nadph[m] => 5-methyltetrahydrofolate[m] + nadp(+)[m]	1.5.1.20	CCM_04157 or CCM_05621	Folate biosynthesis	0	1	1
r0135	folylpolyglutamate synthetase	atp[c] + l-glutamate[c] + tetrahydrofolate[c] => adp[c] + phosphate[c] + tetrahydrofolyl-(glu)n[c]	6.3.2.17	CCM_04111	Folate biosynthesis	0	0	1
r0136	GTP 7,8-8,9-dihydrolase	gtp[c] + h2o[c] => formate[c] + 7,8-dihydroneopterin 3'-triphosphate[c]	3.5.4.16	CCM_02050 or CCM_07967	Folate biosynthesis	1	0	1
r0137	2-amino-4-hydroxy-6-(erythro-1,2,3-trihydroxypropyl)dihydropteridine triphosphate phosphohydrolase (alkaline optimum)	7,8-dihydroneopterin 3'-triphosphate[c] => 3 phosphate[c] + 7,8-dihydroneopterin[c]	3.1.3.1	CCM_03826 or CCM_05625 or CCM_09478	Folate biosynthesis	1	0	1
r0138	2-amino-4-hydroxy-6-(D-erythro-1,2,3-trihydroxypropyl)-7,8-dihydropteridine glycolaldehyde-lyase	7,8-dihydroneopterin[c] => glycolaldehyde[c] + 2-amino-6-(hydroxymethyl)-7,8-dihydropteridin-4-ol[c]	4.1.2.25	CCM_04032	Folate biosynthesis	1	0	1
r0139	ATP:2-amino-4-hydroxy-6-hydroxymethyl-7,8-dihydropteridine 6'-pyrophosphotransferase	atp[c] + 2-amino-6-(hydroxymethyl)-7,8-dihydropteridin-4-ol[c] => amp[c] + (2-amino-4-hydroxy-7,8-dihydropteridin-6-yl)methyl trihydrogen diphosphate[c]	2.7.6.3;2.7.6.3	CCM_04032	Folate biosynthesis	0	0	1
r0140	2-amino-4-hydroxy-6-hydroxymethyl-7,8-dihydropteridine-diphosphate:4-aminobenzoate-2-amino-4-hydroxydihydropteridine-6-methenyltransferase	4-aminobenzoate[c] + (2-amino-4-hydroxy-7,8-dihydropteridin-6-yl)methyl trihydrogen diphosphate[c] => dihydropteroate[c] + diphosphate[c]	2.5.1.15;2.5.1.15	CCM_04032	Folate biosynthesis	0	0	1
r0141	2-amino-4-hydroxy-6-hydroxymethyl-7,8-dihydropteridine:4-aminobenzoate-2-amino-4-hydroxydihydropteridine-6-methenyltransferase	4-aminobenzoate[c] + 2-amino-6-(hydroxymethyl)-7,8-dihydropteridin-4-ol[c] => dihydropteroate[c] + h2o[c]	2.5.1.15;2.5.1.15	CCM_04032	Folate biosynthesis	1	0	1
r0147	10-formyltetrahydrofolate amidohydrolase	10-formyltetrahydrofolate[c] + h2o[c] => formate[c] + tetrahydrofolate[c]	3.5.1.10;3.5.1.10	CCM_09394	Folate biosynthesis	0	0	1
r0149	5,10-methylenetetrahydrofolate:glycine hydroxymethyltransferase	glycine[m] + h2o[m] + 5,10-methylenetetrahydrofolate[m] <=> l-serine[m] + tetrahydrofolate[m]	2.1.2.1	CCM_00764 or CCM_01317	Folate biosynthesis	1	0	1
r0150	5,10-methylenetetrahydrofolate:glycine hydroxymethyltransferase	glycine[c] + h2o[c] + 5,10-methylenetetrahydrofolate[c] <=> l-serine[c] + tetrahydrofolate[c]	2.1.2.1	CCM_00764 or CCM_01317	Folate biosynthesis	1	1	1
r0151	10-formyltetrahydrofolate:5'-phosphoribosylglycinamide formyltransferase	10-formyltetrahydrofolate[c] + n(1)-(5-phospho-d-ribosyl)glycinamide[c] => tetrahydrofolate[c] + n(2)-formyl-n(1)-(5-phospho-d-ribosyl)glycinamide[c]	2.1.2.2;2.1.2.2	CCM_09067	Folate biosynthesis	0	0	1
r0152	10-formyltetrahydrofolate:5'-phosphoribosylglycinamide formyltransferase	h2o[c] + 5,10-methenyltetrahydrofolate[c] + n(1)-(5-phospho-d-ribosyl)glycinamide[c] => tetrahydrofolate[c] + n(2)-formyl-n(1)-(5-phospho-d-ribosyl)glycinamide[c]	2.1.2.2;2.1.2.2	CCM_09067	Folate biosynthesis	1	1	1
r0155	S-(hydroxymethyl)glutathione dehydrogenase	nad(+)[c] + s-(hydroxymethyl)glutathione[c] => nadh[c] + s-formylglutathione[c]	1.1.1.284;1.1.1.284	CCM_09050	Methane metabolism	0	0	1
r0156	S-formylglutathione hydrolase	formate[c] + glutathione[c] <=> h2o[c] + s-formylglutathione[c]	3.1.2.12	CCM_01542	Methane metabolism	0	0	1
r0157	formate:NAD+ oxidoreductase	formate[c] + nad(+)[c] => co2[c] + nadh[c]	1.2.1.2;1.17.1.9	CCM_03045	Methane metabolism	0	0	1
r0158	D-xylulose-5-phosphate:formaldehyde glycolaldehydetransferase	glycerone[c] + d-glyceraldehyde 3-phosphate[c] <=> formaldehyde[c] + d-xylulose 5-phosphate[c]	2.2.1.3	CCM_00345 or CCM_00667	Methane metabolism	1	1	1
r0159	D-arabinitol:NAD 4-oxidoreductase	nad(+)[c] + d-arabinitol[c] => nadh[c] + d-xylulose[c]	1.1.1.11	CCM_05393 or CCM_06561	Pentose and glucuronate interconversions	0	0	1
r0160	D-arabitol dehydrogenase	nadp(+)[c] + d-arabinitol[c] => nadph[c] + d-xylulose[c]	1.1.1.11	CCM_05393 or CCM_06561	Pentose and glucuronate interconversions	0	0	1
r0162	2-deoxy-D-gluconate:NAD+ 3-oxidoreductase	nad(+)[c] + 2-deoxy-d-gluconic acid[c] <=> 3-dehydro-2-deoxy-d-gluconate[c] + nadh[c]	1.1.1.125	CCM_06562 or CCM_07943	Pentose and glucuronate interconversions	0	0	1
r0163	xylitol:NADP+ 4-oxidoreductase (L-xylulose-forming)	nadph[c] + l-xylulose[c] <=> nadp(+)[c] + xylitol[c]	1.1.1.10	CCM_05114 or CCM_06357 or CCM_07859 or CCM_08784 or CCM_09007	Pentose and glucuronate interconversions	0	0	1
r0164	xylitol:NAD+ 2-oxidoreductase (D-xylulose-forming)	nadh[c] + d-xylulose[c] <=> nad(+)[c] + xylitol[c]	1.1.1.9	CCM_03621 or CCM_06993	Pentose and glucuronate interconversions	0	0	1
r0165	xylitol:NADP+ oxidoreductase	nadph[c] + d-xylose[c] <=> nadp(+)[c] + xylitol[c]	1.1.1.21	CCM_01682 or CCM_02071 or CCM_03850 or CCM_06364 or CCM_08044 or CCM_04764 or CCM_06321	Pentose and glucuronate interconversions	0	0	1
r0166	L-arabinitol:NAD+ 4-oxidoreductase (L-xylulose-forming)	nad(+)[c] + l-arabinitol[c] <=> nadh[c] + l-xylulose[c]	1.1.1.12	CCM_05393 or CCM_06561	Pentose and glucuronate interconversions	0	0	1
r0167	aldehyde reductase	nadph[c] + d-arabinose[c] => nadp(+)[c] + d-arabinitol[c]	1.1.1.21	CCM_01682 or CCM_02071 or CCM_03850 or CCM_06364 or CCM_08044 or CCM_04764 or CCM_06321	Pentose and glucuronate interconversions	0	0	1
r0168	L-arabitol:NADP+ 1-oxidoreductase	l-arabinose[c] + nadph[c] => nadp(+)[c] + l-arabinitol[c]	1.1.1.21	CCM_01682 or CCM_02071 or CCM_03850 or CCM_06364 or CCM_08044 or CCM_04764 or CCM_06321	Pentose and glucuronate interconversions	0	0	1
r0169	D-arabinose:NAD+ 1-oxidoreductase	nad(+)[c] + d-arabinose[c] => nadh[c] + d-arabinono-1,4-lactone[c]	1.1.1.116;1.1.1.117	CCM_01682 or CCM_03850 or CCM_06364 or CCM_08044	Pentose and glucuronate interconversions	0	0	1
r0170	D-arabinose:NADP+ 1-oxidoreductase	nadp(+)[c] + d-arabinose[c] => nadph[c] + d-arabinono-1,4-lactone[c]	1.1.1.117	CCM_06560	Pentose and glucuronate interconversions	0	0	1
r0171	ATP:D-xylulose 5-phosphotransferase	atp[c] + d-xylulose[c] => adp[c] + d-xylulose 5-phosphate[c]	2.7.1.17;2.7.1.17	CCM_09684	Pentose and glucuronate interconversions	0	0	1
r0172	ATP:L-ribulose 5-phosphotransferase	atp[c] + l-ribulose[c] => adp[c] + l-ribulose 5-phosphate[c]	2.7.1.16	CCM_00854	Pentose and glucuronate interconversions	0	0	1
r0173	L-ribulose-5-phosphate 4-epimerase	d-xylulose 5-phosphate[c] <=> l-ribulose 5-phosphate[c]	5.1.3.4	CCM_00140 or CCM_03486	Pentose and glucuronate interconversions	0	0	1
r0176	L-iditol:NAD+ 2-oxidoreductase	l-iditol[c] + nad(+)[c] => nadh[c] + l-sorbose[c]	1.1.1.14	CCM_05393 or CCM_09082	Mannose/Mannitol, Fructose and Sorbose/Sorbitol metabolism	0	0	1
r0177	D-sorbitol dehydrogenase (acceptor)	nadh[c] + l-sorbose[c] => nad(+)[c] + d-sorbitol[c]	1.1.99.21	CCM_06561	Mannose/Mannitol, Fructose and Sorbose/Sorbitol metabolism	0	0	1
r0178	D-mannose-6-phosphate aldose-ketose-isomerase	beta-d-fructofuranose 6-phosphate[c] <=> d-mannose 6-phosphate[c]	5.3.1.8	CCM_09643	Mannose/Mannitol, Fructose and Sorbose/Sorbitol metabolism	1	1	1
r0179	ATP:D-fructose 6-phosphotransferase	atp[c] + d-fructose[c] => adp[c] + beta-d-fructofuranose 6-phosphate[c]	2.7.1.1;2.7.1.1;2.7.1.4	CCM_03320 or CCM_04625 or CCM_06280 or CCM_08316 or CCM_04278	Mannose/Mannitol, Fructose and Sorbose/Sorbitol metabolism	1	1	1
r0180	D-mannitol-1-phosphate:NAD+ 5-oxidoreductase	nadh[c] + beta-d-fructofuranose 6-phosphate[c] <=> d-mannitol 1-phosphate[c] + nad(+)[c]	1.1.1.17	CCM_09287	Mannose/Mannitol, Fructose and Sorbose/Sorbitol metabolism	0	0	1
r0182	ATP:D-fructose-6-phosphate 2-phosphotransferase	atp[c] + beta-d-fructofuranose 6-phosphate[c] => adp[c] + d-fructose 2,6-bisphosphate[c]	2.7.1.105;2.7.1.105	CCM_03791 or CCM_04416	Mannose/Mannitol, Fructose and Sorbose/Sorbitol metabolism	0	0	1
r0183	beta-D-fructose-2,6-bisphosphate 2-phosphohydrolase	h2o[c] + d-fructose 2,6-bisphosphate[c] => phosphate[c] + beta-d-fructofuranose 6-phosphate[c]	3.1.3.46	CCM_06790	Mannose/Mannitol, Fructose and Sorbose/Sorbitol metabolism	0	0	1
r0184	D-mannose 6-phosphate 1,6-phosphomutase	d-mannose 1-phosphate[c] <=> d-mannose 6-phosphate[c]	5.4.2.8	CCM_01558	Mannose/Mannitol, Fructose and Sorbose/Sorbitol metabolism	1	1	1
r0187	UDP-glucose glycoprotein glucosyltransferase	gdp-mannose[c] => gdp[c] + mannans[c]	2.4.1.-	CCM_01179	Mannose/Mannitol, Fructose and Sorbose/Sorbitol metabolism	0	0	1
r0188	D-glucitol:NAD+ 2-oxidoreductase	nad(+)[c] + d-sorbitol[c] => d-fructose[c] + nadh[c]	1.1.1.14;1.1.1.14;1.1.1.15	CCM_03621 or CCM_05393 or CCM_06561 or CCM_06993 or CCM_09082	Mannose/Mannitol, Fructose and Sorbose/Sorbitol metabolism	0	0	1
r0189	beta-D-mannan hydrolases	h2o[c] + mannans[c] => d-mannose[c]	3.2.1.113;3.2.1.78	CCM_00087 or CCM_08185 or CCM_08733 or CCM_01277 or CCM_02744 or CCM_02902 or CCM_04718	Mannose/Mannitol, Fructose and Sorbose/Sorbitol metabolism	0	0	1
r0190	ATP:D-mannose 6-phosphotransferase	atp[c] + d-mannose[c] => adp[c] + d-mannose 6-phosphate[c]	2.7.1.1;2.7.1.1;2.7.1.7	CCM_03320 or CCM_04625 or CCM_06280 or CCM_08316 or CCM_04278	Mannose/Mannitol, Fructose and Sorbose/Sorbitol metabolism	0	0	1
r0192	sucrose alpha-glucohydrolase	h2o[e] + sucrose[e] => d-fructose[e] + alpha-d-glucose[e]	3.2.1.26	CCM_00448	Polysaccharide metabolism (Starch, Cellulose, Chitin, and Xylan)	1	1	1
r0194	trehalose-6-phosphate phosphohydrolase	h2o[c] + alpha,alpha'-trehalose 6-phosphate[c] => phosphate[c] + alpha,alpha-trehalose[c]	3.1.3.12;3.1.3.12	CCM_01008 or CCM_01167 or CCM_09241	Polysaccharide metabolism (Starch, Cellulose, Chitin, and Xylan)	0	0	1
r0195	alpha,alpha-trehalose glucohydrolase	h2o[c] + alpha,alpha-trehalose[c] => 2 d-glucose[c]	3.2.1.28;3.2.1.28	CCM_05550 or CCM_08782 or CCM_01904 or CCM_07064	Polysaccharide metabolism (Starch, Cellulose, Chitin, and Xylan)	0	0	1
r0196	alpha,alpha-trehalose glucohydrolase	h2o[e] + alpha,alpha-trehalose[e] => 2 d-glucose[e]	3.2.1.28	CCM_01904 or CCM_05550 or CCM_07064 or CCM_08782	Polysaccharide metabolism (Starch, Cellulose, Chitin, and Xylan)	0	0	1
r0197	maltose glucohydrolase	h2o[c] + maltose[c] => 2 alpha-d-glucose[c]	3.2.1.20	CCM_06740 or CCM_06931 or CCM_08695 or CCM_04926 or CCM_04953 or CCM_07128	Polysaccharide metabolism (Starch, Cellulose, Chitin, and Xylan)	0	0	1
r0198	maltose glucohydrolase	h2o[e] + maltose[e] => 2 alpha-d-glucose[e]	3.2.1.20	CCM_06740 or CCM_04926 or CCM_04953 or CCM_06931 or CCM_07128 or CCM_08695	Polysaccharide metabolism (Starch, Cellulose, Chitin, and Xylan)	0	0	1
r0199	UDP-glucose:1,3-beta-D-glucan 3-beta-D-glucosyltransferase	udp-glucose[c] => udp[c] + 1,3-beta-d-glucan[c]	2.4.1.34	CCM_01185 and CCM_03236	Polysaccharide metabolism (Starch, Cellulose, Chitin, and Xylan)	1	1	1
r0203	beta-glucosidase	cellobiose[c] + h2o[c] => 2 beta-d-glucose[c]	3.2.1.21	CCM_00556 or CCM_02750 or CCM_04729 or CCM_05167 or CCM_07910 or CCM_00791	Polysaccharide metabolism (Starch, Cellulose, Chitin, and Xylan)	0	0	1
r0204	beta-glucosidase	cellobiose[e] + h2o[e] => 2 beta-d-glucose[e]	3.2.1.21	CCM_00556 or CCM_02750 or CCM_04729 or CCM_05167 or CCM_07910 or CCM_00791	Polysaccharide metabolism (Starch, Cellulose, Chitin, and Xylan)	0	0	1
r0206	1,4-alpha-D-glucan glucohydrolase	glycogen[e] + h2o[e] => alpha-d-glucose[e]	3.2.1.3	CCM_08811	Polysaccharide metabolism (Starch, Cellulose, Chitin, and Xylan)	0	0	1
r0207	1,4-alpha-D-glucan glucohydrolase	h2o[e] + starch[e] => alpha-d-glucose[e]	3.2.1.3	CCM_08811	Polysaccharide metabolism (Starch, Cellulose, Chitin, and Xylan)	0	0	1
r0208	glycogen synthase	glycogenin[c] + udp-glucose[c] => udp[c] + alpha-d-glucosylglycogenin[c]	2.4.1.11;2.4.1.186	CCM_03736 and CCM_03980	Polysaccharide metabolism (Starch, Cellulose, Chitin, and Xylan)	0	0	1
r0209	1,4-alpha-glucan branching enzyme	alpha-d-glucosylglycogenin[c] => glycogen[c] + glycogenin[c]	2.4.1.18	CCM_07425	Polysaccharide metabolism (Starch, Cellulose, Chitin, and Xylan)	0	0	1
r0210	glycogen phosphorylase	maltotetraose[c] + phosphate[c] => maltotriose[c] + alpha-d-glucose 1-phosphate[c]	2.4.1.1	CCM_04198	Polysaccharide metabolism (Starch, Cellulose, Chitin, and Xylan)	0	0	1
r0211	maltose glucohydrolase	h2o[c] + maltotriose[c] => alpha-d-glucose[c] + maltose[c]	3.2.1.20	CCM_04926 or CCM_06740 or CCM_06931 or CCM_08695 or CCM_04953 or CCM_07128	Polysaccharide metabolism (Starch, Cellulose, Chitin, and Xylan)	0	0	1
r0212	amylo-1,6-glucosidase	maltotriose[c] + maltose[c] => beta-d-glucose[c] + maltotetraose[c]	2.4.1.25	CCM_03522	Polysaccharide metabolism (Starch, Cellulose, Chitin, and Xylan)	0	0	1
r0215	1,3-beta-glucan glucohydrolase	h2o[e] + 1,3-beta-d-glucan[e] => alpha-d-glucose[e]	3.2.1.58	CCM_04632 or CCM_00770 or CCM_01183 or CCM_02756 or CCM_03532 or CCM_06947	Polysaccharide metabolism (Starch, Cellulose, Chitin, and Xylan)	0	0	1
r0216	1,4-alpha-D-glucan glucanohydrolase	h2o[c] + starch[c] => alpha-d-glucose[c]	3.2.1.1	CCM_09551 or CCM_08811	Polysaccharide metabolism (Starch, Cellulose, Chitin, and Xylan)	0	0	1
r0217	alpha-amylase	glycogen[c] + h2o[c] => alpha-d-glucose[c]	3.2.1.1	CCM_09551 or CCM_08811	Polysaccharide metabolism (Starch, Cellulose, Chitin, and Xylan)	0	0	1
r0219	beta-mannosidase	h2o[e] + mannans[e] => d-mannose[e]	3.2.1.25	CCM_03817	Polysaccharide metabolism (Starch, Cellulose, Chitin, and Xylan)	0	0	1
r0224	galactitol:NADP+ 1-oxidoreductase	d-galactose[c] + nadph[c] <=> galactitol[c] + nadp(+)[c]	1.1.1.21	CCM_01682 or CCM_02071 or CCM_03850 or CCM_06364 or CCM_06560 or CCM_08044 or CCM_04764 or CCM_06321	Galactose metabolism	0	0	1
r0225	ATP:D-galactose 1-phosphotransferase	atp[c] + d-galactose[c] => adp[c] + alpha-d-galactose 1-phosphate[c]	2.7.1.6	CCM_00637	Galactose metabolism	0	0	1
r0226	UTP:alpha-D-galactose-1-phosphate uridylyltransferase	alpha-d-galactose 1-phosphate[c] + utp[c] <=> diphosphate[c] + udp-d-galactose[c]	2.7.7.10	CCM_09317	Galactose metabolism	1	0	1
r0227	UDP-glucose 4-epimerase	udp-d-galactose[c] <=> udp-glucose[c]	5.1.3.2	CCM_07583	Galactose metabolism	1	1	1
r0228	UTP:alpha-D-glucose-1-phosphate uridylyltransferase	utp[c] + alpha-d-glucose 1-phosphate[c] <=> diphosphate[c] + udp-glucose[c]	2.7.7.9	CCM_06235	Galactose metabolism	1	1	1
r0229	alpha-D-glucose 1-phosphate 1,6-phosphomutase	alpha-d-glucose 1-phosphate[c] <=> alpha-d-glucose 6-phosphate[c]	5.4.2.2	CCM_02278	Galactose metabolism	1	1	1
r0230	UDP-glucose:alpha-D-galactose-1-phosphate uridylyltransferase	alpha-d-galactose 1-phosphate[c] + udp-glucose[c] <=> alpha-d-glucose 1-phosphate[c] + udp-d-galactose[c]	2.7.7.12	CCM_08634 or CCM_09317	Galactose metabolism	1	0	1
r0231	melibiose galactohydrolase	h2o[c] + melibiose[c] => d-galactose[c] + alpha-d-glucose[c]	3.2.1.22	CCM_05073 or CCM_09074	Galactose metabolism	0	0	1
r0233	D-galactose:oxygen 6-oxidoreductase	d-galactose[c] + h2o[c] + o2[c] => d-galactonate[c] + h2o2[c]	1.1.3.9	CCM_06213	Galactose metabolism	0	0	1
r0234	D-tagatose 1,6-bisphosphate D-glyceraldehyde-3-phosphate-lyase (glycerone-phosphate-forming)	d-glyceraldehyde 3-phosphate[c] + glycerone phosphate[c] <=> d-tagatofuranose 1,6-bisphosphate[c]	4.1.2.40	CCM_06361 or CCM_08255	Galactose metabolism	0	0	0
r0235	ATP:D-tagatose-6-phosphate 1-phosphotransferase	adp[c] + d-tagatofuranose 1,6-bisphosphate[c] <=> atp[c] + tagatose 6-phosphate[c]	2.7.1.11	CCM_03725	Galactose metabolism	0	0	1
r0237	D-galactono-1,4-lactone hydroxyacylhydrolase	d-galactonate[c] <=> h2o[c] + d-galactono-1,4-lactone[c]	3.1.1.25	CCM_07166	Galactose metabolism	0	0	1
r0238	D-galactonate hydro-lyase	2-dehydro-3-deoxy-d-galactonate[c] + h2o[c] <=> d-galactonate[c]	4.2.1.6	CCM_04918	Galactose metabolism	0	0	1
r0239	lactose galactohydrolase	h2o[e] + lactose[e] => d-galactose[e] + alpha-d-glucose[e]	3.2.1.23	CCM_03330 or CCM_03817 or CCM_08698 or CCM_02883 or CCM_08207	Galactose metabolism	0	0	1
r0240	lactose galactohydrolase	h2o[c] + lactose[c] => d-galactose[c] + alpha-d-glucose[c]	3.2.1.23	CCM_03817 or CCM_02883 or CCM_03330 or CCM_08207 or CCM_08698	Galactose metabolism	0	0	1
r0241	raffinose fructohydrolase	h2o[e] + raffinose[e] => d-fructose[e] + melibiose[e]	3.2.1.26	CCM_00448	Galactose metabolism	0	0	1
r0242	sn-glycerol-3-phosphate phosphohydrolase	glycerol 3-phosphate[c] + h2o[c] => glycerol[c] + phosphate[c]	3.1.3.21;3.1.3.21	CCM_06603	Glycerolipid biosynthesis	0	0	1
r0243	1,2-diacyl-sn-glycerol 3-phosphate phosphohydrolase	h2o[c] + phosphatidate[c] => phosphate[c] + diacylglycerol[c]	3.1.3.4	CCM_01708	Glycerolipid biosynthesis	0	0	1
r0245	phosphatidate phosphatase	h2o[c] + acylglycerol 3-phosphate[c] => acylglycerol[c] + phosphate[c]	3.1.3.4	CCM_01708	Glycerolipid biosynthesis	0	0	1
r0246	1-acylglycerol-3-phosphate acyltransferase	diacylglycerol[c] + acyl-[acp][c] => triacylglycerol[c] + acyl-carrier protein[c]	2.3.1.20	CCM_06662 or CCM_02787	Glycerolipid biosynthesis	0	0	1
r0247	triacylglycerol acylhydrolase	h2o[c] + triacylglycerol[c] => diacylglycerol[c] + free fatty acids[c]	3.1.1.3	CCM_00456 or CCM_03413 or CCM_05287 or CCM_08967 or CCM_00581 or CCM_00909 or CCM_01925 or CCM_02982 or CCM_03046 or CCM_06112 or CCM_06233 or CCM_06959 or CCM_07909 or CCM_08202 or CCM_08435 or CCM_09089 or CCM_09389 or CCM_09597	Glycerolipid biosynthesis	0	1	1
r0248	1,2-diacyl-sn-glycerol acylhydrolase	h2o[c] + diacylglycerol[c] => acylglycerol[c] + free fatty acids[c]	3.1.1.3	CCM_00456 or CCM_03413 or CCM_05287 or CCM_08967 or CCM_00581 or CCM_00909 or CCM_01925 or CCM_02982 or CCM_03046 or CCM_06112 or CCM_06233 or CCM_06959 or CCM_07909 or CCM_08202 or CCM_08435 or CCM_09089 or CCM_09389 or CCM_09597	Glycerolipid biosynthesis	0	0	1
r0251	glycerol:NAD+ 2-oxidoreductase	glycerol[c] + nad(+)[c] => nadh[c] + glycerone[c]	1.1.1.6	CCM_06560	Glycerolipid biosynthesis	0	0	1
r0252	glycerol dehydrogenase (NADP)	nadph[c] + glycerone[c] => glycerol[c] + nadp(+)[c]	1.1.1.72	CCM_01682 or CCM_06560 or CCM_08044	Glycerolipid biosynthesis	1	0	1
r0255	NAD-dependent alcohol dehydrogenase	d-glyceraldehyde[c] + nadh[c] => glycerol[c] + nad(+)[c]	1.1.1.1	CCM_00356 or CCM_02484 or CCM_07377 or CCM_00451 or CCM_03363 or CCM_04357 or CCM_04723 or CCM_05747 or CCM_05807 or CCM_07863 or CCM_08262 or CCM_08721	Glycerolipid biosynthesis	0	0	1
r0256	glycerol:NADP+ oxidoreductase	d-glyceraldehyde[c] + nadph[c] => glycerol[c] + nadp(+)[c]	1.1.1.2	CCM_01806 or CCM_02761 or CCM_07382 or CCM_08946 or CCM_03437	Glycerolipid biosynthesis	0	0	1
r0257	ATP:glycerol 3-phosphotransferase	atp[c] + glycerol[c] => adp[c] + glycerol 3-phosphate[c]	2.7.1.30;2.7.1.30	CCM_01737	Glycerolipid biosynthesis	0	0	1
r0259	palmitoyl-CoA:L-serine C-palmitoyltransferase (decarboxylating)	palmitoyl-coa[c] + l-serine[c] => co2[c] + coenzyme a[c] + 3-dehydrosphinganine[c]	2.3.1.50;2.3.1.50	CCM_01184 or CCM_09427	Sphingolipid biosynthesis	1	0	1
r0260	sphinganine:NADP+ 3-oxidoreductase	nadph[c] + 3-dehydrosphinganine[c] => nadp(+)[c] + sphinganine[c]	1.1.1.102	CCM_01666	Sphingolipid biosynthesis	1	1	1
r0261	sphingosine hydroxylase/ syringomycin response protein 2	nadph[c] + o2[c] + sphinganine[c] => nadp(+)[c] + phytosphingosine[c]	1.-.-.-	CCM_01623	Sphingolipid biosynthesis	0	0	1
r0262	serine C-palmitoyltransferase	l-serine[c] + stearoyl-coa[c] => co2[c] + coenzyme a[c] + 3-dehydrosphinganine[c]	2.3.1.50	CCM_09427 or CCM_01184	Sphingolipid biosynthesis	0	0	1
r0265	serine C-palmitoyltransferase	l-serine[c] + heptadecenoyl-coa[c] => co2[c] + coenzyme a[c] + 3-dehydrosphinganine[c]	2.3.1.50	CCM_09427 or CCM_01184	Sphingolipid biosynthesis	1	1	1
r0267	ceramide synthase	phytosphingosine[c] + stearoyl-coa[c] => coenzyme a[c] + cerebrin[c]	2.3.1.24	CCM_00967	Sphingolipid biosynthesis	0	0	1
r0268	ceramide synthase	phytosphingosine[c] + oleoyl-coa[c] => coenzyme a[c] + cerebrin[c]	2.3.1.24	CCM_00967	Sphingolipid biosynthesis	0	0	1
r0272	ceramide synthase	stearoyl-coa[c] + sphinganine[c] => coenzyme a[c] + cerebrin[c]	2.3.1.24	CCM_00967	Sphingolipid biosynthesis	0	0	1
r0273	ceramide synthase	sphinganine[c] + oleoyl-coa[c] => coenzyme a[c] + cerebrin[c]	2.3.1.24	CCM_00967	Sphingolipid biosynthesis	0	0	1
r0280	ceramide synthase	stearoyl-coa[c] + sphinganine[c] => coenzyme a[c] + cerebroside[c]	2.3.1.24	CCM_00967	Sphingolipid biosynthesis	0	0	1
r0281	2-hydroxyacylsphingosine 1-beta-glucosyltransferase	cerebroside[c] + udp-glucose[c] => udp[c] + glucocerebroside[c]	2.4.1.80	CCM_09521	Sphingolipid biosynthesis	0	0	1
r0282	ceramide synthase	sphinganine[c] + oleoyl-coa[c] => coenzyme a[c] + cerebroside[c]	2.3.1.24	CCM_00967	Sphingolipid biosynthesis	0	0	1
r0284	IPC synthase, mannosyl diphosphorylinositol ceramide synthase	1-phosphatidyl-1d-myo-inositols[c] + cerebrin[c] => inositol phosphorylceramide[c]	2.-.-.-	CCM_01312	Sphingolipid biosynthesis	0	0	1
r0287	galactosyltransferase	udp-d-galactose[c] + di-mannosyl-inositol-p-ceramide[c] => udp[c] + galactosyl-dimannosyl-inositol-p-ceramide[c]	2.4.1.-	CCM_05446	Sphingolipid biosynthesis	0	0	1
r0288	galactosyltransferase	udp-d-galactose[c] + galactosyl-dimannosyl-inositol-p-ceramide[c] => udp[c] + digalactosyl-dimannosyl-inositol-p-ceramide[c]	2.4.1.-	CCM_05446	Sphingolipid biosynthesis	0	0	1
r0289	galactosyltransferase	udp-d-galactose[c] + digalactosyl-dimannosyl-inositol-p-ceramide[c] => udp[c] + trigalactosyldimannosylinositol-p-ceramide[c]	2.4.1.-	CCM_05446	Sphingolipid biosynthesis	0	0	1
r0290	glycerol-3-phosphate acyltransferase	glycerol 3-phosphate[c] + acyl-[acp][c] => acylglycerol 3-phosphate[c] + acyl-carrier protein[c]	2.3.1.15	CCM_01745 or CCM_05062	Glycerophospholipid biosynthesis	1	1	1
r0291	glycerol-3-phosphate acyltransferase	glycerone phosphate[c] + acyl-[acp][c] => 1-acylglycerone 3-phosphate[c] + acyl-carrier protein[c]	2.3.1.15	CCM_01745 or CCM_05062	Glycerophospholipid biosynthesis	0	0	1
r0293	CTP:phosphatidate cytidyltransferase	cdp-diacylglycerol[c] + diphosphate[c] <=> ctp[c] + phosphatidate[c]	2.7.7.41	CCM_01859 or CCM_07706	Glycerophospholipid biosynthesis	1	1	1
r0294	CDP-diacylglycerol:L-serine 3-phosphatidyltransferase	cdp-diacylglycerol[c] + l-serine[c] <=> cmp[c] + phosphatidylserine[c]	2.7.8.8	CCM_01247	Glycerophospholipid biosynthesis	1	1	1
r0295	phosphatidyl-L-serine carboxy-lyase	phosphatidylserine[c] => co2[c] + phosphatidylethanolamines[c]	4.1.1.65;4.1.1.65	CCM_05648 or CCM_06063 or CCM_07932 or CCM_08421 or CCM_09213	Glycerophospholipid biosynthesis	1	1	1
r0296	S-adenosyl-L-methionine:phosphatidylethanolamine N-methyltransferase	s-adenosyl-l-methionine[c] + phosphatidylethanolamines[c] => s-adenosyl-l-homocysteine[c] + phosphatidyl-n-methylethanolamines[c]	2.1.1.17;2.1.1.17	CCM_04620 or CCM_04704	Glycerophospholipid biosynthesis	1	1	1
r0297	S-adenosyl-L-methionine:phosphatidyl-N-methylethanolamine N-methyltransferase	s-adenosyl-l-methionine[c] + phosphatidyl-n-methylethanolamines[c] => s-adenosyl-l-homocysteine[c] + phosphatidyl-n-dimethylethanolamine[c]	2.1.1.71;2.1.1.16;2.1.1.71	CCM_04620	Glycerophospholipid biosynthesis	1	1	1
r0298	S-adenosyl-L-methionine:phosphatidyl-N-dimethylethanolamine N-methyltransferase	s-adenosyl-l-methionine[c] + phosphatidyl-n-dimethylethanolamine[c] => s-adenosyl-l-homocysteine[c] + phosphatidylcholines[c]	2.1.1.71;2.1.1.16;2.1.1.71	CCM_04620	Glycerophospholipid biosynthesis	1	1	1
r0299	CDP-diacylglycerol:sn-glycerol-3-phosphate 3-phosphatidyltransferase	cdp-diacylglycerol[c] + glycerol 3-phosphate[c] => cmp[c] + phosphatidylglycerophosphate[c]	2.7.8.5;2.7.8.5	CCM_09410	Glycerophospholipid biosynthesis	0	0	1
r0301	CDP-diacylglycerol:phosphatidylglycerol 3-phosphatidyltransferase	cdp-diacylglycerol[c] + phosphatidylglycerol[c] => cardiolipin[c] + cmp[c]	2.7.8.-;2.7.8.41	CCM_05831 or CCM_09410	Glycerophospholipid biosynthesis	0	0	1
r0302	phospholipase A2/lecithinase a/phosphatidase/phosphatidolipase/phospholipase A	phosphatidylcholines[c] => lysophosphatidylcholine[c] + free fatty acids[c]	3.1.1.4	CCM_02980	Glycerophospholipid biosynthesis	1	0	1
r0303	phosphatidylethanolamine 2-acylhydrolase	h2o[c] + phosphatidylethanolamines[c] => l-lysophosphatidylethanolamine[c] + free fatty acids[c]	3.1.1.4	CCM_02980	Glycerophospholipid biosynthesis	1	1	1
r0304	1-acyl-sn-glycero-3-phosphoethanolamine aldehydohydrolase	h2o[c] + l-lysophosphatidylethanolamine[c] => glycerophosphatidylethanolamine[c] + free fatty acids[c]	3.1.1.5	CCM_08626 or CCM_01743 or CCM_02898 or CCM_03865 or CCM_04161 or CCM_04741 or CCM_04931 or CCM_06999	Glycerophospholipid biosynthesis	1	1	1
r0305	sn-glycero-3-phosphoethanolamine glycerophosphohydrolase	h2o[c] + glycerophosphatidylethanolamine[c] => ethanolamine[c] + glycerol 3-phosphate[c]	3.1.4.2;3.1.4.46	CCM_00521	Glycerophospholipid biosynthesis	1	1	1
r0306	1-acylglycerol-3-phosphate O-acyltransferase	acylglycerol 3-phosphate[c] + acyl-[acp][c] => phosphatidate[c] + acyl-carrier protein[c]	2.3.1.51	CCM_06662 or CCM_02787 or CCM_02942	Glycerophospholipid biosynthesis	1	1	1
r0307	sn-glycerol-3-phosphate:(acceptor) 2-oxidoreductase	fad[m] + glycerol 3-phosphate[c] => fadh2[m] + glycerone phosphate[c]	1.1.5.3	CCM_01734 or CCM_07439	Glycerophospholipid biosynthesis	0	0	1
r0308	sn-glycerol-3-phosphate:NAD+ 2-oxidoreductase	nadh[c] + glycerone phosphate[c] => glycerol 3-phosphate[c] + nad(+)[c]	1.1.1.8	CCM_03540	Glycerophospholipid biosynthesis	1	1	1
r0309	ethanolamine oxidase	ethanolamine[c] + h2o[c] + o2[c] => glycolaldehyde[c] + h2o2[c] + nh3[c]	1.4.3.21	CCM_02614 or CCM_05218 or CCM_06912	Glycerophospholipid biosynthesis	1	0	1
r0310	phosphatidylglycerol cholinephosphohydrolase	h2o[c] + phosphatidylglycerol[c] => glycerol 3-phosphate[c] + diacylglycerol[c]	3.1.4.3	CCM_04826 or CCM_04826	Glycerophospholipid biosynthesis	0	0	1
r0311	1-phosphatidyl-D-myo-inositol inositolphosphohydrolase	h2o[c] + 1-phosphatidyl-1d-myo-inositols[c] => 1d-myo-inositol 1-phosphate[c] + diacylglycerol[c]	3.1.4.3;4.6.1.13	CCM_04826 or CCM_02309	Glycerophospholipid biosynthesis	0	0	1
r0314	sn-glycero-3-phosphocholine glycerophosphohydrolase	h2o[c] + glycerophosphocholine[c] => glycerol 3-phosphate[c] + choline[c]	3.1.4.46	CCM_05136	Glycerophospholipid biosynthesis	1	1	1
r0315	UTP:N-acetyl-alpha-D-glucosamine-1-phosphate uridylyltransferase	diphosphate[c] + udp-n-acetyl-d-glucosamine[c] <=> n-acetyl-d-glucosamine 1-phosphate[c] + utp[c]	2.7.7.23	CCM_05430	Amino sugar and nucleotide sugar metabolism	1	1	1
r0316	chitobiose N-acetylglucosaminohydrolase	h2o[c] + chitobiose[c] => 2 n-acetyl-d-glucosamine[c]	3.2.1.52;3.2.1.52	CCM_03481 or CCM_04621 or CCM_08713 or CCM_08995 or CCM_09240	Amino sugar and nucleotide sugar metabolism	0	0	1
r0319	chitinase	2 chitin[e] + h2o[e] => chitobiose[e]	3.2.1.14	CCM_00485 or CCM_04817 or CCM_07471 or CCM_09122 or CCM_09179 or CCM_00318 or CCM_03279 or CCM_03587 or CCM_05116 or CCM_05688 or CCM_05744 or CCM_06071 or CCM_06535 or CCM_08020 or CCM_08172 or CCM_08916 or CCM_09127 or CCM_09128	Amino sugar and nucleotide sugar metabolism	0	0	1
r0321	[1,4-(N-Acetyl-beta-D-glucosaminyl)]n glycanohydrolase	chitin[e] + h2o[e] => n-acetyl-d-glucosamine[e]	3.2.1.14	CCM_00485 or CCM_04817 or CCM_07471 or CCM_09122 or CCM_09179 or CCM_00318 or CCM_03279 or CCM_03587 or CCM_05116 or CCM_05688 or CCM_05744 or CCM_06071 or CCM_06535 or CCM_08020 or CCM_08172 or CCM_08916 or CCM_09127 or CCM_09128	Amino sugar and nucleotide sugar metabolism	0	0	1
r0322	N-acetyl-D-glucosamine-6-phosphate amidohydrolase	n-acetyl-d-glucosamine 6-phosphate[c] + h2o[c] => acetate[c] + d-glucosamine 6-phosphate[c]	3.5.1.25;3.5.1.25	CCM_04622	Amino sugar and nucleotide sugar metabolism	0	0	1
r0323	D-glucosamine-6-phosphate aminohydrolase (ketol isomerizing)	d-glucosamine 6-phosphate[c] + h2o[c] => nh3[c] + beta-d-fructofuranose 6-phosphate[c]	3.5.99.6	CCM_04624	Amino sugar and nucleotide sugar metabolism	0	0	1
r0324	ATP:D-glucosamine 6-phosphotransferase	atp[c] + d-glucosamine[c] => adp[c] + d-glucosamine 6-phosphate[c]	2.7.1.1;2.7.1.1;2.7.1.8	CCM_03320 or CCM_04625 or CCM_06280 or CCM_08316 or CCM_04278 or CCM_04625 or CCM_06280 or CCM_08316	Amino sugar and nucleotide sugar metabolism	0	0	1
r0329	N-acetyl-D-glucosamine 1-phosphate 1,6-phosphomutase	n-acetyl-d-glucosamine 1-phosphate[c] <=> n-acetyl-d-glucosamine 6-phosphate[c]	5.4.2.3	CCM_01016 or CCM_07039	Amino sugar and nucleotide sugar metabolism	1	1	1
r0330	N-acetyl-D-glucosamine amidohydrolase	n-acetyl-d-glucosamine[c] + h2o[c] => acetate[c] + d-glucosamine[c]	3.5.1.33	CCM_06323	Amino sugar and nucleotide sugar metabolism	0	0	1
r0331	acetyl-CoA:D-glucosamine-6-phosphate N-acetyltransferase	acetyl-coa[c] + d-glucosamine 6-phosphate[c] <=> n-acetyl-d-glucosamine 6-phosphate[c] + coenzyme a[c]	2.3.1.4	CCM_01159 or CCM_06566 or CCM_07914	Amino sugar and nucleotide sugar metabolism	1	1	1
r0334	allantoin amidohydrolase	allantoin[p] + h2o[p] => allantoate[p]	3.5.2.5	CCM_00497 or CCM_00497	Purine metabolism	0	0	1
r0336	ATP:D-ribose-5-phosphate diphosphotransferase	amp[c] + 5-phospho-alpha-d-ribose 1-diphosphate[c] <=> atp[c] + d-ribose 5-phosphate[c]	2.7.6.1	CCM_00434 or CCM_02500 or CCM_04665	Purine metabolism	1	1	1
r0337	ATP diphosphate-lyase (cyclizing; 3',5'-cyclic-AMP-forming)	atp[c] => diphosphate[c] + 3',5'-cyclic amp[c]	4.6.1.1;4.6.1.1	CCM_06928	Purine metabolism	0	0	1
r0338	ATP diphosphate-lyase (cyclizing; 3',5'-cyclic-AMP-forming)	datp[c] => diphosphate[c] + 3',5'-cyclic damp[c]	4.6.1.1	CCM_06928	Purine metabolism	0	0	1
r0339	GTP diphosphate-lyase (cyclizing; 3',5'-cyclic-GMP-forming)	gtp[c] => 3',5'-cyclic gmp[c] + diphosphate[c]	4.6.1.1;4.6.1.1;4.6.1.2	CCM_06928	Purine metabolism	0	0	1
r0340	1-(5-phospho-D-ribosyl)-5-amino-4-imidazolecarboxylate carboxy-lyase	1-(5-phospho-d-ribosyl)-5-amino-4-imidazolecarboxylate[c] <=> 5-amino-1-(5-phospho-d-ribosyl)imidazole[c] + co2[c]	4.1.1.21	CCM_06867	Purine metabolism	1	1	1
r0341	1-(5-phosphoribosyl)-5-amino-4-carboxyimidazole:L-aspartate ligase (ADP-forming)	adp[c] + phosphate[c] + (2s)-2-[5-amino-1-(5-phospho-beta-d-ribosyl)imidazole-4-carboxamido]succinic acid[c] <=> l-aspartate[c] + atp[c] + 1-(5-phospho-d-ribosyl)-5-amino-4-imidazolecarboxylate[c]	6.3.2.6	CCM_02686	Purine metabolism	1	1	1
r0342	1-(5'-phosphoribosyl)-5-amino-4-(N-succinocarboxamide)-imidazole AMP-lyase	(2s)-2-[5-amino-1-(5-phospho-beta-d-ribosyl)imidazole-4-carboxamido]succinic acid[c] <=> 5-amino-1-(5-phospho-d-ribosyl)imidazole-4-carboxamide[c] + fumarate[c]	4.3.2.2	CCM_05789	Purine metabolism	1	1	1
r0343	2-(formamido)-N1-(5-phosphoribosyl)acetamidine cyclo-ligase (ADP-forming)	atp[c] + 2-formamido-n(1)-(5-phospho-d-ribosyl)acetamidine[c] => adp[c] + 5-amino-1-(5-phospho-d-ribosyl)imidazole[c] + phosphate[c]	6.3.3.1;6.3.3.1	CCM_05854 or CCM_07381	Purine metabolism	1	1	1
r0344	5'-phosphoribosylformylglycinamide:L-glutamine amido-ligase (ADP-forming)	atp[c] + l-glutamine[c] + h2o[c] + n(2)-formyl-n(1)-(5-phospho-d-ribosyl)glycinamide[c] => adp[c] + l-glutamate[c] + phosphate[c] + 2-formamido-n(1)-(5-phospho-d-ribosyl)acetamidine[c]	6.3.5.3;6.3.5.3	CCM_08622	Purine metabolism	1	1	1
r0345	5-phospho-D-ribosylamine:glycine ligase (ADP-forming)	atp[c] + glycine[c] + 5-phospho-d-ribosylamine[c] <=> adp[c] + phosphate[c] + n(1)-(5-phospho-d-ribosyl)glycinamide[c]	6.3.4.13	CCM_05854 or CCM_07381	Purine metabolism	1	1	1
r0346	5-phosphoribosylamine:diphosphate phospho-alpha-D-ribosyltransferase (glutamate-amidating)	l-glutamine[c] + h2o[c] + 5-phospho-alpha-d-ribose 1-diphosphate[c] => l-glutamate[c] + diphosphate[c] + 5-phospho-d-ribosylamine[c]	2.4.2.14	CCM_08738	Purine metabolism	1	1	1
r0347	10-formyltetrahydrofolate:5'-phosphoribosyl-5-amino-4-imidazolecarboxamide formyltransferase	10-formyltetrahydrofolate[c] + 5-amino-1-(5-phospho-d-ribosyl)imidazole-4-carboxamide[c] <=> 5-formamido-1-(5-phospho-d-ribosyl)imidazole-4-carboxamide[c] + tetrahydrofolate[c]	2.1.2.3	CCM_05543	Purine metabolism	1	1	1
r0348	IMP 1,2-hydrolase (decyclizing)	5-formamido-1-(5-phospho-d-ribosyl)imidazole-4-carboxamide[c] <=> h2o[c] + imp[c]	3.5.4.10	CCM_05543	Purine metabolism	1	1	1
r0349	IMP:L-aspartate ligase (GDP-forming)	l-aspartate[c] + gtp[c] + imp[c] => n6-(1,2-dicarboxyethyl)-amp[c] + gdp[c] + phosphate[c]	6.3.4.4	CCM_06768 or CCM_07353	Purine metabolism	1	1	1
r0350	N6-(1,2-dicarboxyethyl)AMP AMP-lyase (fumarate-forming)	amp[c] + fumarate[c] <=> n6-(1,2-dicarboxyethyl)-amp[c]	4.3.2.2	CCM_05789	Purine metabolism	1	1	1
r0351	xanthosine-5'-phosphate:L-glutamine amido-ligase (AMP-forming)	atp[c] + l-glutamine[c] + h2o[c] + xanthosine 5'-phosphate[c] => amp[c] + l-glutamate[c] + gmp[c] + diphosphate[c]	6.3.5.2;6.3.5.2	CCM_02731 or CCM_08802	Purine metabolism	1	1	1
r0352	AMP aminohydrolase	amp[c] + h2o[c] => imp[c] + nh3[c]	3.5.4.6;3.5.4.17;3.5.4.6	CCM_09680	Purine metabolism	0	0	1
r0353	adenosine 3',5'-phosphate 5'-nucleotidohydrolase	h2o[c] + 3',5'-cyclic amp[c] => amp[c]	3.1.4.17	CCM_02664 or CCM_02777	Purine metabolism	0	0	1
r0354	35-cyclic nucleotide phosphodiesterase	h2o[c] + 3',5'-cyclic damp[c] => damp[c]	3.1.4.17	CCM_02664 or CCM_02777	Purine metabolism	0	0	1
r0355	guanosine 3',5'-cyclic phosphate 5'-nucleotidohydrolase	3',5'-cyclic gmp[c] + h2o[c] => gmp[c]	3.1.4.17	CCM_02664 or CCM_02777	Purine metabolism	0	0	1
r0356	ADP-ribose ribophosphohydrolase	h2o[c] + 5-deoxy-d-ribofuranos-5-yl-adp[c] => amp[c] + d-ribose 5-phosphate[c]	3.6.1.13;3.6.1.-;3.6.1.13;3.6.1.21;3.6.1.53	CCM_06624	Purine metabolism	1	0	1
r0357	guanine aminohydrolase	guanine[c] + h2o[c] => nh3[c] + xanthine[c]	3.5.4.3;3.5.4.3	CCM_01454 or CCM_02996	Purine metabolism	1	0	1
r0358	xanthine:NAD+ oxidoreductase	nad(+)[p] + xanthine[p] => nadh[p] + urate[p]	1.17.1.4	CCM_08980	Purine metabolism	0	0	1
r0359	xanthine:oxygen oxidoreductase	xanthine[p] + o2[p] => h2o2[p] + urate[p]	1.17.3.2	CCM_08980	Purine metabolism	0	0	1
r0360	urate:oxygen oxidoreductase	urate[p] + o2[p] => 5-hydroxyisourate[p] + h2o2[p]	1.7.3.3	CCM_09432	Purine metabolism	0	0	1
r0361	IMP:NAD+ oxidoreductase	h2o[c] + imp[c] + nad(+)[c] => nadh[c] + xanthosine 5'-phosphate[c]	1.1.1.205;1.1.1.205	CCM_05418	Purine metabolism	1	1	1
r0362	AMP:diphosphate phospho-D-ribosyltransferase	adenine[c] + 5-phospho-alpha-d-ribose 1-diphosphate[c] => amp[c] + diphosphate[c]	2.4.2.7	CCM_00088 or CCM_02051	Purine metabolism	0	0	1
r0372	XMP:pyrophosphate phosphoribosyltransferase	5-phospho-alpha-d-ribose 1-diphosphate[c] + xanthine[c] => diphosphate[c] + xanthosine 5'-phosphate[c]	2.4.2.22	CCM_05303	Purine metabolism	0	0	1
r0373	ATP:adenosine 5'-phosphotransferase	adenosine[c] + atp[c] => adp[c] + amp[c]	2.7.1.20;2.7.1.20;2.7.1.74	CCM_02716	Purine metabolism	0	0	1
r0374	ATP:AMP phosphotransferase	2 adp[c] <=> amp[c] + atp[c]	2.7.4.3	CCM_07479	Purine metabolism	1	1	1
r0375	adenylate kinase	adp[c] + gdp[c] <=> amp[c] + gtp[c]	2.7.4.3	CCM_07479	Purine metabolism	1	1	1
r0376	adenylate kinase	adp[c] + idp[c] <=> amp[c] + itp[c]	2.7.4.3	CCM_07479	Purine metabolism	1	1	1
r0377	adenylate kinase	2 adp[m] <=> amp[m] + atp[m]	2.7.4.3	CCM_04983	Purine metabolism	1	1	1
r0378	adenylate kinase	adp[m] + gdp[m] <=> amp[m] + gtp[m]	2.7.4.3	CCM_04983	Purine metabolism	1	1	1
r0379	ATP:dAMP phosphotransferase	adp[c] + dadp[c] <=> atp[c] + damp[c]	2.7.4.11	CCM_07479	Purine metabolism	1	1	1
r0381	ATP:inosine 5'-phosphotransferase	atp[c] + inosine[c] => adp[c] + imp[c]	2.7.1.73	CCM_02716	Purine metabolism	0	0	1
r0382	ATP:guanosine 5'-phosphotransferase	atp[c] + guanosine[c] => adp[c] + gmp[c]	2.7.1.73	CCM_02716	Purine metabolism	0	0	1
r0383	IMP:diphosphate phospho-D-ribosyltransferase	hypoxanthine[c] + 5-phospho-alpha-d-ribose 1-diphosphate[c] => imp[c] + diphosphate[c]	2.4.2.8	CCM_05303	Purine metabolism	0	0	1
r0384	GMP:diphosphate 5-phospho-alpha-D-ribosyltransferase	guanine[c] + 5-phospho-alpha-d-ribose 1-diphosphate[c] => gmp[c] + diphosphate[c]	2.4.2.8	CCM_05303	Purine metabolism	0	0	1
r0385	2'-deoxyadenosine 5'-monophosphate phosphohydrolase	damp[c] + h2o[c] => deoxyadenosine[c] + phosphate[c]	3.1.3.5	CCM_00622 or CCM_04644 or CCM_02831 or CCM_04317	Purine metabolism	0	0	1
r0386	2'-deoxyguanosine 5'-monophosphate phosphohydrolase	dgmp[c] + h2o[c] => deoxyguanosine[c] + phosphate[c]	3.1.3.5	CCM_00622 or CCM_04644 or CCM_02831 or CCM_04317	Purine metabolism	0	0	1
r0387	adenosine 5'-monophosphate phosphohydrolase	amp[c] + h2o[c] => adenosine[c] + phosphate[c]	3.1.3.5	CCM_00622 or CCM_04644 or CCM_02831 or CCM_04317	Purine metabolism	0	0	1
r0388	guanosine 5'-monophosphate phosphohydrolase	gmp[c] + h2o[c] => guanosine[c] + phosphate[c]	3.1.3.5	CCM_00622 or CCM_04644 or CCM_02831 or CCM_04317	Purine metabolism	1	0	1
r0389	Inosine 5'-monophosphate phosphohydrolase	h2o[c] + imp[c] => inosine[c] + phosphate[c]	3.1.3.5;3.1.3.5;3.1.3.99	CCM_00622 or CCM_04644 or CCM_06504 or CCM_02831 or CCM_04317	Purine metabolism	1	1	1
r0390	xanthosine 5'-phosphate phosphohydrolase	h2o[c] + xanthosine 5'-phosphate[c] => phosphate[c] + xanthosine[c]	3.1.3.5	CCM_00622 or CCM_04644 or CCM_02831 or CCM_04317	Purine metabolism	0	0	1
r0391	2'-deoxyadenosine 5'-diphosphate:oxidized-thioredoxin 2'-oxidoreductase	adp[c] + thioredoxin dithiol[c] => dadp[c] + h2o[c] + thioredoxin disulfide[c]	1.17.4.1	CCM_01863	Purine metabolism	1	0	1
r0392	2'-deoxyguanosine 5'-diphosphate:oxidized-thioredoxin 2'-oxidoreductase	gdp[c] + thioredoxin dithiol[c] => dgdp[c] + h2o[c] + thioredoxin disulfide[c]	1.17.4.1	CCM_01863	Purine metabolism	1	0	1
r0393	2'-deoxycytidine diphosphate:oxidized-thioredoxin 2'-oxidoreductase	cdp[c] + thioredoxin dithiol[c] => dcdp[c] + h2o[c] + thioredoxin disulfide[c]	1.17.4.1	CCM_01863	Purine metabolism	0	0	1
r0394	2'-deoxyuridine 5'-diphosphate:oxidized-thioredoxin 2'-oxidoreductase	udp[c] + thioredoxin dithiol[c] => dudp[c] + h2o[c] + thioredoxin disulfide[c]	1.17.4.1	CCM_01863	Purine metabolism	0	0	1
r0395	GDP phosphohydrolase	gdp[c] + h2o[c] => gmp[c] + phosphate[c]	3.6.1.42;3.6.1.6	CCM_00441 or CCM_07752	Purine metabolism	0	0	1
r0397	ATP:dGDP phosphotransferase	adp[c] + dgtp[c] <=> atp[c] + dgdp[c]	2.7.4.6	CCM_07126	Purine metabolism	0	1	1
r0398	ATP:dADP phosphotransferase	adp[c] + datp[c] <=> atp[c] + dadp[c]	2.7.4.6	CCM_07126	Purine metabolism	1	1	1
r0399	ATP:GDP phosphotransferase	adp[c] + gtp[c] <=> atp[c] + gdp[c]	2.7.4.6	CCM_07126	Purine metabolism	1	1	1
r0400	ATP:IDP phosphotransferase	adp[c] + itp[c] <=> atp[c] + idp[c]	2.7.4.6	CCM_07126	Purine metabolism	1	1	1
r0401	ATP:GMP phosphotransferase	adp[c] + gdp[c] <=> atp[c] + gmp[c]	2.7.4.8	CCM_01767 or CCM_00231 or CCM_03107	Purine metabolism	1	1	1
r0402	ATP:dGMP phosphotransferase	adp[c] + dgdp[c] <=> atp[c] + dgmp[c]	2.7.4.8	CCM_01767 or CCM_00231 or CCM_03107	Purine metabolism	1	1	1
r0403	guanylate kinase	dadp[c] + gdp[c] <=> datp[c] + gmp[c]	2.7.4.8	CCM_01767 or CCM_00231 or CCM_03107	Purine metabolism	1	1	1
r0408	nucleoside triphosphatase	dgtp[c] + 3 h2o[c] => deoxyguanosine[c] + 3 phosphate[c]	3.6.1.15	CCM_04282	Pyrimidine metabolism	0	0	1
r0409	carbamoyl-phosphate:L-aspartate carbamoyltransferase	l-aspartate[c] + carbamoyl phosphate[c] => n-carbamoyl-l-aspartate[c] + phosphate[c]	2.1.3.2;2.1.3.2	CCM_07055 and CCM_04127 and CCM_04128	Pyrimidine metabolism	1	1	1
r0410	(S)-dihydroorotate amidohydrolase	(s)-dihydroorotate[c] + h2o[c] <=> n-carbamoyl-l-aspartate[c]	3.5.2.3	CCM_08454	Pyrimidine metabolism	1	1	1
r0411	(S)-dihydroorotate:oxygen oxidoreductase	(s)-dihydroorotate[m] + o2[m] <=> h2o2[m] + orotate[m]	1.3.3.1	CCM_07548	Pyrimidine metabolism	0	0	1
r0412	orotidine-5'-phosphate:diphosphate-phospho-alpha-D-ribosyl-transferase	5-phospho-alpha-d-ribose 1-diphosphate[c] + orotate[c] <=> orotidine 5'-phosphate[c] + diphosphate[c]	2.4.2.10	CCM_04338 or CCM_05256	Pyrimidine metabolism	1	1	1
r0414	ATP:UMP phosphotransferase	adp[c] + udp[c] <=> atp[c] + ump[c]	2.7.4.22	CCM_02335	Pyrimidine metabolism	1	1	1
r0415	UMP:diphosphate phospho-alpha-D-ribosyltransferase	5-phospho-alpha-d-ribose 1-diphosphate[c] + uracil[c] => diphosphate[c] + ump[c]	2.4.2.9	CCM_02534	Pyrimidine metabolism	1	0	1
r0416	GTP:uridine 5'-phosphotransferase	gdp[c] + ump[c] <=> gtp[c] + uridine[c]	2.7.1.48	CCM_00401	Pyrimidine metabolism	1	1	1
r0417	GTP:cytidine 5'-phosphotransferase	cytidine[c] + gtp[c] => cmp[c] + gdp[c]	2.7.1.48	CCM_00401	Pyrimidine metabolism	0	0	1
r0418	ATP:uridine 5'-phosphotransferase	atp[c] + uridine[c] => adp[c] + ump[c]	2.7.1.48;2.7.1.213;2.7.1.48	CCM_00401	Pyrimidine metabolism	1	1	1
r0420	5,10-methylenetetrahydrofolate:dUMP C-methyltransferase	dump[c] + 5,10-methylenetetrahydrofolate[c] => dtmp[c] + dihydrofolate[c]	2.1.1.45;2.1.1.45	CCM_02881	Pyrimidine metabolism	1	1	1
r0421	UTP:L-glutamine amido-ligase (ADP-forming)	atp[c] + l-glutamine[c] + h2o[c] + utp[c] => adp[c] + ctp[c] + l-glutamate[c] + phosphate[c]	6.3.4.2;6.3.4.2	CCM_03686	Pyrimidine metabolism	0	0	1
r0422	UTP:ammonia ligase (ADP-forming)	atp[c] + nh3[c] + utp[c] => adp[c] + ctp[c] + phosphate[c]	6.3.4.2;6.3.4.2	CCM_03686	Pyrimidine metabolism	1	1	1
r0423	uridine ribohydrolase	h2o[c] + uridine[c] => d-ribose[c] + uracil[c]	3.2.2.3;3.2.2.3	CCM_09682	Pyrimidine metabolism	0	0	1
r0424	uracil hydro-lyase (adding D-ribose 5-phosphate;pseudouridine-5'-phosphate-forming)	uracil[c] + d-ribose 5-phosphate[c] <=> h2o[c] + pseudouridine 5'-phosphate[c]	4.2.1.70	CCM_01461 or CCM_07786 or CCM_01461 or CCM_02503 or CCM_02684 or CCM_06297 or CCM_06732 or CCM_07777	Pyrimidine metabolism	1	0	1
r0425	hydrogen-carbonate:L-glutamine amido-ligase (ADP-forming, carbamate-phosphorylating)	2 atp[c] + co2[c] + l-glutamine[c] + 2 h2o[c] => 2 adp[c] + carbamoyl phosphate[c] + l-glutamate[c] + phosphate[c]	6.3.5.5	CCM_04127 and CCM_04128 and CCM_07055	Pyrimidine metabolism	0	0	1
r0426	hydrogen-carbonate:L-glutamine amido-ligase (ADP-forming, carbamate-phosphorylating)	2 atp[m] + co2[m] + l-glutamine[m] + 2 h2o[m] => 2 adp[m] + carbamoyl phosphate[m] + l-glutamate[m] + phosphate[m]	6.3.5.5	CCM_04127 and CCM_04128 and CCM_07055	Pyrimidine metabolism	1	1	1
r0427	2'-deoxyuridine 5'-monophosphate phosphohydrolase	dump[c] + h2o[c] => deoxyuridine[c] + phosphate[c]	3.1.3.5	CCM_00622 or CCM_04644 or CCM_02831 or CCM_04317	Pyrimidine metabolism	0	0	1
r0428	thymidylate 5'-phosphohydrolase	dtmp[c] + h2o[c] => phosphate[c] + thymidine[c]	3.1.3.5	CCM_00622 or CCM_04644 or CCM_02831 or CCM_04317	Pyrimidine metabolism	0	0	1
r0429	2'-deoxycytidine 5'-monophosphate phosphohydrolase	dcmp[c] + h2o[c] => deoxycytidine[c] + phosphate[c]	3.1.3.5	CCM_00622 or CCM_04644 or CCM_02831 or CCM_04317	Pyrimidine metabolism	0	0	1
r0430	cytidine-5'-monophosphate phosphohydrolase	cmp[c] + h2o[c] => cytidine[c] + phosphate[c]	3.1.3.5	CCM_00622 or CCM_04644 or CCM_02831 or CCM_04317	Pyrimidine metabolism	0	0	1
r0431	uridine 5'-monophosphate phosphohydrolase	h2o[c] + ump[c] => phosphate[c] + uridine[c]	3.1.3.5	CCM_00622 or CCM_04644 or CCM_02831 or CCM_04317	Pyrimidine metabolism	0	0	1
r0432	ribonucleoside-triphosphate reductase	atp[c] + thioredoxin dithiol[c] => datp[c] + h2o[c] + thioredoxin disulfide[c]	1.17.4.2	CCM_05761	Pyrimidine metabolism	0	1	1
r0433	ribonucleoside-triphosphate reductase	gtp[c] + thioredoxin dithiol[c] => dgtp[c] + h2o[c] + thioredoxin disulfide[c]	1.17.4.2	CCM_05761	Pyrimidine metabolism	0	1	1
r0434	ribonucleoside-triphosphate reductase	ctp[c] + thioredoxin dithiol[c] => dctp[c] + h2o[c] + thioredoxin disulfide[c]	1.17.4.2	CCM_05761	Pyrimidine metabolism	1	1	1
r0435	ribonucleoside-triphosphate reductase	utp[c] + thioredoxin dithiol[c] => dutp[c] + h2o[c] + thioredoxin disulfide[c]	1.17.4.2	CCM_05761	Pyrimidine metabolism	1	1	1
r0436	UDP phosphohydrolase	h2o[c] + udp[c] => phosphate[c] + ump[c]	3.6.1.6	CCM_07752 or CCM_00441	Pyrimidine metabolism	0	0	1
r0437	ATP:dTMP phosphotransferase	adp[c] + dtdp[c] <=> atp[c] + dtmp[c]	2.7.4.9	CCM_09396	Pyrimidine metabolism	0	0	1
r0438	ATP:dCMP phosphotransferase	adp[c] + dcdp[c] <=> atp[c] + dcmp[c]	2.7.4.14	CCM_02335	Pyrimidine metabolism	1	1	1
r0439	uridylate kinase	adp[c] + cdp[c] <=> atp[c] + cmp[c]	2.7.4.14	CCM_02335	Pyrimidine metabolism	1	1	1
r0441	nucleoside triphosphatase	gtp[c] + 3 h2o[c] => guanosine[c] + 3 phosphate[c]	3.6.1.15	CCM_04282	Pyrimidine metabolism	0	0	1
r0442	cytidine aminohydrolase	cytidine[c] + h2o[c] => nh3[c] + uridine[c]	3.5.4.5;3.5.4.5	CCM_02297	Pyrimidine metabolism	0	0	1
r0443	ATP:UDP phosphotransferase	adp[c] + utp[c] <=> atp[c] + udp[c]	2.7.4.6	CCM_07126	Pyrimidine metabolism	1	1	1
r0444	ATP:CDP phosphotransferase	adp[c] + ctp[c] <=> atp[c] + cdp[c]	2.7.4.6	CCM_07126	Pyrimidine metabolism	1	1	1
r0445	ATP:dUDP phosphotransferase	adp[c] + dutp[c] <=> atp[c] + dudp[c]	2.7.4.6	CCM_07126	Pyrimidine metabolism	0	0	1
r0446	ATP:dCDP phosphotransferase	adp[c] + dctp[c] <=> atp[c] + dcdp[c]	2.7.4.6	CCM_07126	Pyrimidine metabolism	1	1	1
r0447	nucleoside diphosphate kinase	adp[c] + dttp[c] <=> atp[c] + dtdp[c]	2.7.4.6	CCM_07126	Pyrimidine metabolism	0	0	1
r0448	dUTP nucleotidohydrolase	dutp[c] + h2o[c] => dump[c] + diphosphate[c]	3.6.1.23;3.6.1.-;3.6.1.23	CCM_03944 or CCM_05946	Pyrimidine metabolism	1	1	1
r0450	dihydroorotate dehydrogenase	(s)-dihydroorotate[c] + ubiquinone[m] => ubiquinol[m] + orotate[c]	1.3.5.2	CCM_07548	Pyrimidine metabolism	0	1	1
r0451	nicotinamide amidohydrolase	h2o[c] + nicotinamide[c] <=> nicotinate[c] + nh3[c]	3.5.1.19	CCM_04993	Nicotinate and nicotinamide metabolism	1	0	1
r0452	NADPH:NAD+ oxidoreductase	nadh[m] + nadp(+)[m] => nad(+)[m] + nadph[m]	1.6.1.2	CCM_09408	Nicotinate and nicotinamide metabolism	1	1	1
r0453	ATP:NADH 2'-phosphotransferase	atp[m] + nadh[m] => adp[m] + nadph[m]	2.7.1.86	CCM_04929	Nicotinate and nicotinamide metabolism	1	0	1
r0454	NAD+ phosphohydrolase	h2o[m] + nad(+)[m] => amp[m] + nicotinamide mononucleotide[m]	3.6.1.22	CCM_07360	Nicotinate and nicotinamide metabolism	0	0	1
r0455	ATP:nicotinamide-nucleotide adenylyltransferase	atp[c] + nicotinate d-ribonucleotide[c] => diphosphate[c] + deamido-nad(+)[c]	2.7.7.1;2.7.7.18;2.7.7.1;2.7.7.18	CCM_01141 or CCM_02189 or CCM_06858	Nicotinate and nicotinamide metabolism	0	0	1
r0456	deamido-NAD+:L-glutamine amido-ligase (AMP-forming)	atp[c] + l-glutamine[c] + h2o[c] + deamido-nad(+)[c] => amp[c] + l-glutamate[c] + nad(+)[c] + diphosphate[c]	6.3.5.1;6.3.5.1	CCM_04447	Nicotinate and nicotinamide metabolism	0	0	1
r0457	nicotinate-nucleotide pyrophosphorylase	5-phospho-alpha-d-ribose 1-diphosphate[c] + quinolinate[c] => co2[c] + nicotinate d-ribonucleotide[c] + diphosphate[c]	2.4.2.19	CCM_05219	Nicotinate and nicotinamide metabolism	0	0	1
r0458	ATP:NAD+ 2'-phosphotransferase	atp[c] + nad(+)[c] => adp[c] + nadp(+)[c]	2.7.1.23;2.7.1.23	CCM_05592 or CCM_06179	Nicotinate and nicotinamide metabolism	0	0	1
r0461	5,10-methylenetetrahydrofolate:3-methyl-2-oxobutanoate hydroxymethyltransferase	3-methyl-2-oxobutanoate[m] + h2o[m] + 5,10-methylenetetrahydrofolate[m] => 2-dehydropantoate[m] + tetrahydrofolate[m]	2.1.2.11	CCM_04063	Coenzyme A and pantothenate biosynthesis	1	0	1
r0463	ATP:pantothenate 4'-phosphotransferase	atp[c] + (r)-pantothenate[c] => adp[c] + (r)-4'-phosphopantothenate[c]	2.7.1.33;2.7.1.33	CCM_03267	Coenzyme A and pantothenate biosynthesis	1	0	1
r0464	ATP:dephospho-CoA 3'-phosphotransferase	atp[c] + dephospho-coa[c] => adp[c] + coenzyme a[c]	2.7.1.24;2.7.1.24	CCM_07447	Coenzyme A and pantothenate biosynthesis	1	0	1
r0465	pyruvate:pyruvate acetaldehydetransferase (decarboxylating)	2 pyruvate[m] => co2[m] + 2-acetolactate[m]	2.2.1.6	CCM_00646 and CCM_08845	Coenzyme A and pantothenate biosynthesis	1	1	1
r0470	proline dehydrogenase	nad(+)[m] + l-proline[m] => nadh[m] + (s)-1-pyrroline-5-carboxylate[m]	1.5.99.8	CCM_02842 or CCM_05526	Porphyrin and chlorophyll metabolism	0	0	1
r0471	succinyl-CoA:glycine C-succinyltransferase (decarboxylating)	glycine[m] + succinyl-coa[m] => co2[m] + coenzyme a[m] + 5-aminolevulinate[m]	2.3.1.37	CCM_01504	Porphyrin and chlorophyll metabolism	0	0	1
r0472	5-aminolevulinate hydro-lyase (adding 5-aminolevulinate and cyclizing; porphobilinogen-forming)	2 5-aminolevulinate[c] => 2 h2o[c] + porphobilinogen[c]	4.2.1.24;4.2.1.24	CCM_00935	Porphyrin and chlorophyll metabolism	0	0	1
r0473	porphobilinogen:(4-[2-carboxyethyl]-3-[carboxymethyl]pyrrol-2-yl)methyltransferase (hydrolysing)	h2o[c] + 4 porphobilinogen[c] => hydroxymethylbilane[c] + 4 nh3[c]	2.5.1.61;2.5.1.61	CCM_01870 or CCM_09407	Porphyrin and chlorophyll metabolism	0	0	1
r0474	hydroxymethylbilane hydro-lyase(cyclizing)	hydroxymethylbilane[c] => h2o[c] + uroporphyrinogen iii[c]	4.2.1.75;4.2.1.75	CCM_01233	Porphyrin and chlorophyll metabolism	0	0	1
r0475	uroporphyrinogen-III carboxy-lyase	uroporphyrinogen iii[c] => 4 co2[c] + coproporphyrinogen iii[c]	4.1.1.37;4.1.1.37	CCM_06673	Porphyrin and chlorophyll metabolism	0	0	1
r0476	coproporphyrinogen:oxygen oxidoreductase(decarboxylating)	coproporphyrinogen iii[m] + o2[m] => 2 co2[m] + 2 h2o[c] + protoporphyrinogen[c]	1.3.3.3	CCM_07483	Porphyrin and chlorophyll metabolism	0	0	1
r0478	protoheme ferro-lyase (protoporphyrin-forming)	protoporphyrin[m] => heme b[m]	4.99.1.1	CCM_03004	Porphyrin and chlorophyll metabolism	0	0	1
r0479	heme A farnesyltransferase	heme b[m] => heme o[m]	2.5.1.-	CCM_08191	Porphyrin and chlorophyll metabolism	0	0	1
r0480	cytochrome oxidase assembly factor COX15	heme o[m] => heme a[m]		CCM_05057	Porphyrin and chlorophyll metabolism	0	0	1
r0481	S-adenosyl-L-methionine:uroporphyrinogen-III C-methyltransferase	s-adenosyl-l-methionine[c] + uroporphyrinogen iii[c] => s-adenosyl-l-homocysteine[c] + precorrins[c]	2.1.1.107	CCM_00963	Porphyrin and chlorophyll metabolism	0	0	1
r0482	S-adenosyl-L-methionine:uroporphyrin-III C-methyltransferase	nad(+)[c] + precorrins[c] => nadh[c] + sirohydrochlorin[c]	1.3.1.76	CCM_04648	Porphyrin and chlorophyll metabolism	0	0	1
r0483	S-adenosyl-L-methionine:uroporphyrin-III C-methyltransferase	sirohydrochlorin[c] => siroheme[c]	4.99.1.4	CCM_04648	Porphyrin and chlorophyll metabolism	0	0	1
r0485	(S)-4-amino-5-oxopentanoate 4,5-aminomutase	(s)-4-amino-5-oxopentanoate[c] => 5-aminolevulinate[c]	5.4.3.8	CCM_07021	Porphyrin and chlorophyll metabolism	0	0	1
r0486	biotin synthase	biotin[c] <=> dethiobiotin[c] + sulfur[c]	2.8.1.6	CCM_08607	Biotin metabolism	0	0	1
r0487	6-carboxyhexanoyl-CoA:L-alanine C-carboxyhexanoyltransferase (decarboxylating)	l-alanine[c] + pimeloyl-coa[c] => 8-amino-7-oxononanoate[c] + co2[c] + coenzyme a[c]	2.3.1.47;2.3.1.47	CCM_08606	Biotin metabolism	0	0	1
r0488	S-adenosyl-L-methionine:8-amino-7-oxononanoate aminotransferase	8-amino-7-oxononanoate[c] + s-adenosyl-l-methionine[c] => s-adenosyl-4-methylthio-2-oxobutanoate[c] + 7,8-diaminononanoate[c]	2.6.1.62;2.6.1.62	CCM_00296 or CCM_02890 or CCM_08605	Biotin metabolism	0	0	1
r0491	biotin synthase	2 s-adenosyl-l-methionine[c] + dethiobiotin[c] + sulfur[c] => biotin[c] + 2 deoxyadenosine[c] + 2 l-methionine[c]	2.8.1.6	CCM_05871	Biotin metabolism	0	0	1
r0496	pyridoxal 5-phosphate synthase	l-glutamine[c] + d-ribulose 5-phosphate[c] + d-glyceraldehyde 3-phosphate[c] => l-glutamate[c] + 3 h2o[c] + phosphate[c] + pyridoxal 5'-phosphate[c]	2.6.-.-;4.-.-.-;4.3.3.6	CCM_03578 or CCM_03579	Vitamin B6 metabolism	0	0	1
r0497	ATP:pyridoxal 5'-phosphotransferase	atp[c] + pyridoxamine[c] => adp[c] + pyridoxamine 5'-phosphate[c]	2.7.1.35;2.7.1.35	CCM_05945	Vitamin B6 metabolism	0	0	1
r0498	ATP:pyridoxal 5'-phosphotransferase	atp[c] + pyridoxal[c] => adp[c] + pyridoxal 5'-phosphate[c]	2.7.1.35;2.7.1.35	CCM_05945	Vitamin B6 metabolism	0	0	1
r0499	pyridoxamine-5'-phosphate:oxygen oxidoreductase (deaminating)	h2o[c] + o2[c] + pyridoxamine 5'-phosphate[c] => h2o2[c] + nh3[c] + pyridoxal 5'-phosphate[c]	1.4.3.5	CCM_03430 or CCM_04235	Vitamin B6 metabolism	0	0	1
r0500	ATP:pyridoxine 5'-phosphotransferase	atp[c] + pyridoxine[c] => adp[c] + pyridoxine 5'-phosphate[c]	2.7.1.35;2.7.1.35	CCM_05945	Vitamin B6 metabolism	0	0	1
r0501	pyridoxine 5-phosphate:oxygen oxidoreductase	o2[c] + pyridoxine 5'-phosphate[c] => h2o2[c] + pyridoxal 5'-phosphate[c]	1.4.3.5	CCM_04235 or CCM_03430	Vitamin B6 metabolism	0	0	1
r0502	pyridoxine:oxygen oxidoreductase (deaminating)	h2o2[c] + pyridoxal[c] <=> o2[c] + pyridoxine[c]	1.4.3.5	CCM_03430 or CCM_04235	Vitamin B6 metabolism	1	0	1
r0503	pyridoxamine:oxygen oxidoreductase (deaminating)	h2o2[c] + nh3[c] + pyridoxal[c] <=> h2o[c] + o2[c] + pyridoxamine[c]	1.4.3.5	CCM_03430 or CCM_04235	Vitamin B6 metabolism	0	0	1
r0506	polyisopentenylpyrolinate:4-hydroxybenzoate nonaprenyltransferase	4-hydroxybenzoate[c] + all-trans-polyprenyl diphosphate[c] => diphosphate[c] + 4-hydroxy-3-polyprenylbenzoate[c]	2.5.1.39	CCM_07474	Ubiquinone and other terpenoid quinone biosynthesis	0	0	1
r0510	2-octaprenyl-6-methoxyphenol hydroxylase	o2[c] + 2-polyprenyl-6-methoxyphenol[c] => h2o[c] + 2-polyprenyl-6-methoxy-1,4-benzoquinone[c]	1.14.13.-	CCM_02264	Ubiquinone and other terpenoid quinone biosynthesis	0	0	1
r0511	ubiquinone biosynthesis methyltransferase	s-adenosyl-l-methionine[c] + 2-polyprenyl-6-methoxy-1,4-benzoquinone[c] => s-adenosyl-l-homocysteine[c] + 2-polyprenyl-3-methyl-6-methoxy-1,4-benzoquinone[c]	2.1.1.201	CCM_00363	Ubiquinone and other terpenoid quinone biosynthesis	0	0	1
r0512	2-octaprenyl-3-methyl-6-methoxy-1,4-benzoquinol hydroxylase	nadph[c] + o2[c] + 2-polyprenyl-3-methyl-6-methoxy-1,4-benzoquinone[c] => h2o[c] + nadp(+)[c] + 2-polyprenyl-3-methyl-5-hydroxy-6-methoxy-1,4-benzoquinone[c]	1.14.13.-	CCM_00523	Ubiquinone and other terpenoid quinone biosynthesis	0	0	1
r0514	L-cysteine:[ThiI] sulfurtransferase	l-cysteine[m] + cysteine-[enzyme][m] => l-alanine[m] + s-sulfanylcysteine-[enzyme][m]	2.8.1.7	CCM_08125 or CCM_09542	Thiamine metabolism	0	0	1
r0515	ATP:4-amino-2-methyl-5-phosphomethylpyrimidine phosphotransferase	4-amino-2-methyl-5-phosphomethylpyrimidine[c] + atp[c] => adp[c] + 4-amino-2-methyl-5-diphosphomethylpyrimidine[c]	2.7.4.7;2.7.4.7	CCM_09434	Thiamine metabolism	0	0	1
r0516	ATP:4-methyl-5-(2-hydroxyethyl)-thiazole 2-phosphotransferase	atp[c] + 5-(2-hydroxyethyl)-4-methylthiazole[c] => adp[c] + 4-methyl-5-(2-phosphonooxyethyl)thiazole[c]	2.7.1.50;2.7.1.50	CCM_01506	Thiamine metabolism	0	0	1
r0517	2-methyl-4-amino-5-hydroxymethylpyrimidine-diphosphate:4-methyl-5-(2-phosphoethyl)-thiazole 2-methyl-4-aminopyridine-5-methenyltransferase	4-methyl-5-(2-phosphonooxyethyl)thiazole[c] + 4-amino-2-methyl-5-diphosphomethylpyrimidine[c] => diphosphate[c] + thiamin monophosphate[c]	2.5.1.3;2.5.1.3	CCM_01506	Thiamine metabolism	0	0	1
r0518	thiamin diphosphate phosphohydrolase	h2o[c] + thiamin diphosphate[c] => phosphate[c] + thiamin monophosphate[c]	3.6.1.15	CCM_03944	Thiamine metabolism	0	0	1
r0519	thiamin monophosphate phosphohydrolase	h2o[c] + thiamin monophosphate[c] => phosphate[c] + thiamin[c]	3.1.3.-;3.1.3.1;3.1.3.100;3.1.3.2	CCM_01841 or CCM_03826 or CCM_07556 or CCM_07965 or CCM_09478 or CCM_09635	Thiamine metabolism	0	0	1
r0520	ATP:thiamine diphosphotransferase	atp[c] + thiamin[c] => amp[c] + thiamin diphosphate[c]	2.7.6.2;2.7.6.2	CCM_00395 or CCM_02875 or CCM_00395 or CCM_02281 or CCM_02368 or CCM_02875	Thiamine metabolism	0	0	1
r0521	GTP 7,8-8,9-dihydrolase (diphosphate-forming)	gtp[c] => formate[c] + diphosphate[c] + 2,5-diamino-6-hydroxy-4-(5'-phosphoribosylamino)-pyrimidine[c]	3.5.4.25	CCM_03947 or CCM_09652	Riboflavin, FMN and FAD metabolism	0	0	1
r0525	D-ribulose 5-phosphate formate-lyase (L-3,4-dihydroxybutan-2-one-4-phosphate-forming)	d-ribulose 5-phosphate[c] => formate[c] + 2-hydroxy-3-oxobutyl phosphate[c]	4.1.99.12;4.1.99.12	CCM_04503	Riboflavin, FMN and FAD metabolism	0	1	1
r0526	6,7-dimethyl-8-ribityllumazine synthase	2-hydroxy-3-oxobutyl phosphate[c] + 5-amino-6-(d-ribitylamino)uracil[c] => 6,7-dimethyl-8-(1-d-ribityl)lumazine[c] + 2 h2o[c] + phosphate[c]	2.5.1.-;2.5.1.78	CCM_06814	Riboflavin, FMN and FAD metabolism	0	1	1
r0527	6,7-dimethyl-8-(1-D-ribityl)lumazine:6,7-dimethyl-8-(1-D-ribityl)lumazine 2,3-butanediyltransferase	2 6,7-dimethyl-8-(1-d-ribityl)lumazine[c] => riboflavin[c] + 5-amino-6-(d-ribitylamino)uracil[c]	2.5.1.9;2.5.1.9	CCM_06814 or CCM_06886	Riboflavin, FMN and FAD metabolism	0	1	1
r0528	ATP:riboflavin 5'-phosphotransferase	atp[c] + riboflavin[c] => adp[c] + fmn[c]	2.7.1.26;2.7.1.26	CCM_09383	Riboflavin, FMN and FAD metabolism	0	1	1
r0529	ATP:FMN adenylyltransferase	atp[c] + fmn[c] => fad[c] + diphosphate[c]	2.7.7.2;2.7.7.2	CCM_05212	Riboflavin, FMN and FAD metabolism	0	1	1
r0531	1D-myo-inositol-3-phosphate lyase (isomerizing)	alpha-d-glucose 6-phosphate[c] => 1d-myo-inositol 3-phosphate[c]	5.5.1.4	CCM_08408	Inositol phosphate metabolism	1	0	1
r0532	1D-myo-inositol 3-phosphate phosphohydrolase	h2o[c] + 1d-myo-inositol 3-phosphate[c] => myo-inositol[c] + phosphate[c]	3.1.3.25;3.1.3.25	CCM_02973 or CCM_03264 or CCM_04056 or CCM_02973 or CCM_03351 or CCM_07890	Inositol phosphate metabolism	1	0	1
r0533	myo-Inositol:oxygen oxidoreductase	myo-inositol[c] + o2[c] => d-glucuronate[c] + h2o[c]	1.13.99.1	CCM_00628	Inositol phosphate metabolism	0	0	1
r0535	myo-inositol 2-dehydrogenase	myo-inositol[c] + nad(+)[c] => 2-inosose[c] + nadh[c]	1.1.1.18;1.1.1.18	CCM_03114	Inositol phosphate metabolism	0	0	1
r0536	1D-myo-inositol 1-phosphate phosphohydrolase	h2o[c] + 1d-myo-inositol 1-phosphate[c] => myo-inositol[c] + phosphate[c]	3.1.3.25;3.1.3.25	CCM_02973 or CCM_03351 or CCM_07890	Inositol phosphate metabolism	0	0	1
r0537	phosphatidylinositol 4-kinase	atp[c] + 1-phosphatidyl-1d-myo-inositols[c] => adp[c] + 1-phosphatidyl-1d-myo-inositol 4-phosphate[c]	2.7.1.67;2.7.1.67	CCM_02448 or CCM_06818 or CCM_07525	Inositol phosphate metabolism	1	0	1
r0538	ATP:1-phosphatidyl-1D-myo-inositol-4-phosphate 5-phosphotransferase	atp[c] + 1-phosphatidyl-1d-myo-inositol 4-phosphate[c] => adp[c] + 1-phosphatidyl-d-myo-inositol 4,5-bisphosphate[c]	2.7.1.68;2.7.1.68	CCM_01361	Inositol phosphate metabolism	0	0	1
r0539	ATP:1-phosphatidyl-1D-myo-inositol 3-phosphotransferase	atp[c] + 1-phosphatidyl-1d-myo-inositols[c] => adp[c] + 1-phosphatidyl-1d-myo-inositol 3-phosphate[c]	2.7.1.137;2.7.1.154	CCM_03362 or CCM_04900	Inositol phosphate metabolism	0	0	1
r0540	L-aspartate:2-oxoglutarate aminotransferase	2-oxoglutarate[m] + l-aspartate[m] <=> l-glutamate[m] + oxaloacetate[m]	2.6.1.1	CCM_05388 or CCM_07489	Alanine/aspartate and asparagine metabolism	1	0	1
r0541	L-aspartate:2-oxoglutarate aminotransferase	2-oxoglutarate[c] + l-aspartate[c] <=> l-glutamate[c] + oxaloacetate[c]	2.6.1.1	CCM_01874	Alanine/aspartate and asparagine metabolism	1	1	1
r0542	L-alanine:2-oxoglutarate aminotransferase	2-oxoglutarate[c] + l-alanine[c] <=> l-glutamate[c] + pyruvate[c]	2.6.1.2	CCM_04522	Alanine/aspartate and asparagine metabolism	1	1	1
r0543	L-asparagine amidohydrolase	l-asparagine[c] + h2o[c] => l-aspartate[c] + nh3[c]	3.5.1.1;3.5.1.1;3.5.1.38;3.5.5.4	CCM_02482 or CCM_02918	Alanine/aspartate and asparagine metabolism	0	0	1
r0544	L-aspartate:L-glutamine amido-ligase (AMP-forming)	l-aspartate[c] + atp[c] + l-glutamine[c] + h2o[c] => amp[c] + l-asparagine[c] + l-glutamate[c] + diphosphate[c]	6.3.5.4;6.3.5.4	CCM_00509 or CCM_01521	Alanine/aspartate and asparagine metabolism	0	1	1
r0545	L-aspartate:ammonia ligase (AMP-forming)	l-aspartate[c] + atp[c] + nh3[c] => amp[c] + l-asparagine[c] + diphosphate[c]	6.3.1.1	CCM_03855	Alanine/aspartate and asparagine metabolism	1	0	1
r0546	L-aspartate-4-semialdehyde:NADP+ oxidoreductase (phosphorylating)	4-phospho-l-aspartate[c] + nadph[c] => l-aspartate 4-semialdehyde[c] + nadp(+)[c] + phosphate[c]	1.2.1.11	CCM_03310	Alanine/aspartate and asparagine metabolism	1	1	1
r0547	ATP:L-aspartate 4-phosphotransferase	l-aspartate[c] + atp[c] => 4-phospho-l-aspartate[c] + adp[c]	2.7.2.4;2.7.2.4	CCM_03898 or CCM_09199	Alanine/aspartate and asparagine metabolism	1	1	1
r0548	L-aspartic acid:oxygen oxidoreductase (deaminating)	l-aspartate[c] + h2o[c] + o2[c] => h2o2[c] + nh3[c] + oxaloacetate[c]	1.4.3.2	CCM_00373	Alanine/aspartate and asparagine metabolism	0	0	1
r0549	L-glutamate 1-carboxy-lyase (4-aminobutanoate-forming)	l-glutamate[c] => co2[c] + gamma-aminobutyrate[c]	4.1.1.15;4.1.1.15	CCM_06124 or CCM_08740 or CCM_08965	Alanine/aspartate and asparagine metabolism	0	1	1
r0550	L-glutamate:NADP+ oxidoreductase (transaminating)	2-oxoglutarate[c] + l-glutamine[c] + nadph[c] => 2 l-glutamate[c] + nadp(+)[c]	1.4.1.13	CCM_03495	Alanine/aspartate and asparagine metabolism	0	0	1
r0551	L-glutamate:NAD+ oxidoreductase (deaminating)	l-glutamate[c] + h2o[c] + nad(+)[c] => 2-oxoglutarate[c] + nadh[c] + nh3[c]	1.4.1.2;1.4.1.2;1.4.1.3	CCM_09444	Alanine/aspartate and asparagine metabolism	0	0	1
r0552	L-glutamate:NAD+ oxidoreductase (deaminating)	l-glutamate[m] + h2o[m] + nad(+)[m] => 2-oxoglutarate[m] + nadh[m] + nh3[m]	1.4.1.2	CCM_09444	Alanine/aspartate and asparagine metabolism	1	0	1
r0554	4-aminobutanoate:2-oxoglutarate aminotransferase	2-oxoglutarate[m] + gamma-aminobutyrate[m] => l-glutamate[m] + succinate semialdehyde[m]	2.6.1.19	CCM_03453 or CCM_06829 or CCM_07295	Alanine/aspartate and asparagine metabolism	1	0	1
r0555	L-glutamate:ammonia ligase (ADP-forming)	atp[c] + l-glutamate[c] + nh3[c] => adp[c] + l-glutamine[c] + phosphate[c]	6.3.1.2;6.3.1.2	CCM_05697 or CCM_08119	Alanine/aspartate and asparagine metabolism	1	1	1
r0557	glucosamine-fructose-6-phosphate aminotransferase	l-glutamine[c] + beta-d-fructofuranose 6-phosphate[c] => d-glucosamine 6-phosphate[c] + l-glutamate[c]	2.6.1.16	CCM_07033	Alanine/aspartate and asparagine metabolism	1	1	1
r0558	L-alanine:glyoxylate aminotransferase	glycine[p] + pyruvate[p] <=> l-alanine[p] + glyoxylate[p]	2.6.1.44	CCM_00200	Alanine/aspartate and asparagine metabolism	1	1	1
r0559	L-serine:pyruvate aminotransferase	pyruvate[c] + l-serine[c] => l-alanine[c] + 3-hydroxypyruvate[c]	2.6.1.44;2.6.1.51	CCM_00200	Alanine/aspartate and asparagine metabolism	0	0	1
r0560	N-acetyl-gamma-glutamyl-phosphate reductase (EC 1.2.1.38) and acetylglutamate kinase (EC 2.7.2.8)	nadph[m] + n-acetyl-l-gamma-glutamyl phosphate[m] => n-acetyl-l-glutamate 5-semialdehyde[m] + nadp(+)[m] + phosphate[m]	1.2.1.38	CCM_06281 or CCM_09169	Arginine and proline metabolism	1	1	1
r0561	S-adenosylmethioninamine:putrescine 3-aminopropyltransferase	s-adenosylmethioninamine[c] + putrescine[c] => spermidine[c] + 5'-s-methyl-5'-thioadenosine[c]	2.5.1.16;2.5.1.16	CCM_00554 or CCM_04045	Arginine and proline metabolism	0	0	1
r0562	urea:carbon-dioxide ligase (ADP-forming)	atp[c] + co2[c] + h2o[c] + urea[c] => adp[c] + phosphate[c] + urea-1-carboxylate[c]	6.3.4.6	CCM_03431	Arginine and proline metabolism	0	0	1
r0563	urea-1-carboxylate amidohydrolase	h2o[c] + urea-1-carboxylate[c] => 2 co2[c] + 2 nh3[c]	3.5.1.54	CCM_01972	Arginine and proline metabolism	0	0	1
r0564	S-adenosyl-L-methionine carboxy-lyase [(5-deoxy-5-adenosyl)(3-aminopropyl)methylsulfonium-forming]	s-adenosyl-l-methionine[c] => s-adenosylmethioninamine[c] + co2[c]	4.1.1.50;4.1.1.50	CCM_04914	Arginine and proline metabolism	0	0	1
r0565	spermidine:(acceptor) oxidoreductase	h2o[c] + o2[c] + spermidine[c] => 4-aminobutanal[c] + h2o2[c] + trimethylenediamine[c]	1.5.99.6	CCM_04765	Arginine and proline metabolism	0	0	1
r0566	acetyl-CoA:L-glutamate N-acetyltransferase	acetyl-coa[m] + l-glutamate[m] => n-acetyl-l-glutamate[m] + coenzyme a[m]	2.3.1.1	CCM_03230	Arginine and proline metabolism	0	1	1
r0567	ATP:N-acetyl-L-glutamate 5-phosphotransferase	n-acetyl-l-glutamate[m] + atp[m] => adp[m] + n-acetyl-l-gamma-glutamyl phosphate[m]	2.7.2.8	CCM_01946 or CCM_02941 or CCM_06281	Arginine and proline metabolism	1	1	1
r0568	N2-acetyl-L-ornithine:2-oxoglutarate aminotransferase	n-acetyl-l-glutamate 5-semialdehyde[m] + l-glutamate[m] => n2-acetyl-l-ornithine[m] + 2-oxoglutarate[m]	2.6.1.11	CCM_08964	Arginine and proline metabolism	1	1	1
r0569	N2-acetyl-L-ornithine amidohydrolase	n2-acetyl-l-ornithine[c] + h2o[c] => acetate[c] + l-ornithine[c]	3.5.1.14;3.5.1.16;3.5.1.14;3.5.1.16	CCM_00841 or CCM_02857 or CCM_03627 or CCM_05862 or CCM_06895	Arginine and proline metabolism	1	0	1
r0570	L-citrulline:L-aspartate ligase (AMP-forming)	amp[c] + diphosphate[c] + n-(l-arginino)succinate[c] <=> l-aspartate[c] + atp[c] + l-citrulline[c]	6.3.4.5	CCM_02400	Arginine and proline metabolism	1	1	1
r0571	2-(Nomega-L-arginino)succinate arginine-lyase (fumarate-forming)	l-arginine[c] + fumarate[c] <=> n-(l-arginino)succinate[c]	4.3.2.1	CCM_02430 or CCM_08039	Arginine and proline metabolism	1	1	1
r0572	L-arginine amidinohydrolase	l-arginine[c] + h2o[c] => urea[c] + l-ornithine[c]	3.5.3.1;3.5.3.1	CCM_00464	Arginine and proline metabolism	0	0	1
r0573	agmatine amidinohydrolase	agmatine[c] + h2o[c] => putrescine[c] + urea[c]	3.5.3.11;3.5.3.11	CCM_06009 and CCM_00978	Arginine and proline metabolism	0	0	1
r0574	gamma-glutamyl phosphate reductase	nadph[c] + d-alpha-glutamyl phosphate[c] => l-glutamate 5-semialdehyde[c] + nadp(+)[c] + phosphate[c]	1.2.1.41	CCM_01989	Arginine and proline metabolism	0	1	1
r0575	proline dehydrogenase	fad[m] + l-proline[m] => fadh2[m] + (s)-1-pyrroline-5-carboxylate[m]	1.5.99.8	CCM_02842	Arginine and proline metabolism	0	0	1
r0576	L-proline,2-oxoglutarate:oxygen oxidoreductase (4-hydroxylating)	2-oxoglutarate[c] + o2[c] + l-proline[c] => co2[c] + succinate[c] + trans-4-hydroxy-l-proline[c]	1.14.11.2	CCM_02519 or CCM_06081 or CCM_06083 or CCM_07872 or CCM_03263	Arginine and proline metabolism	0	0	1
r0577	delta-1-pyrroline-5-carboxylate dehydrogenase	nad(+)[m] + trans-4-hydroxy-l-proline[m] => nadh[m] + l-1-pyrroline-3-hydroxy-5-carboxylate[m]	1.5.1.12	CCM_06901	Arginine and proline metabolism	0	0	1
r0578	delta-1-pyrroline-5-carboxylate dehydrogenase	l-glutamate 5-semialdehyde[m] + h2o[m] + nadp(+)[m] => l-glutamate[m] + nadph[m]	1.5.1.12	CCM_06901	Arginine and proline metabolism	0	0	1
r0579	L-proline:NADP+ 5-oxidoreductase	nadph[c] + (s)-1-pyrroline-5-carboxylate[c] => nadp(+)[c] + l-proline[c]	1.5.1.2	CCM_01522	Arginine and proline metabolism	1	1	1
r0580	pyrroline-5-carboxylate reductase	nadph[c] + l-1-pyrroline-3-hydroxy-5-carboxylate[c] => nadp(+)[c] + trans-4-hydroxy-l-proline[c]	1.5.1.2	CCM_01522	Arginine and proline metabolism	0	0	1
r0581	trans-4-hydroxy-L-proline:NAD+ 5-oxidoreductase	nadh[c] + l-1-pyrroline-3-hydroxy-5-carboxylate[c] => nad(+)[c] + trans-4-hydroxy-l-proline[c]	1.5.1.2	CCM_01522	Arginine and proline metabolism	0	0	1
r0583	N2-acetyl-L-ornithine:L-glutamate N-acetyltransferase	n2-acetyl-l-ornithine[m] + l-glutamate[m] => n-acetyl-l-glutamate[m] + l-ornithine[m]	2.3.1.35	CCM_03230	Arginine and proline metabolism	1	1	1
r0584	L-ornithine:2-oxo-acid aminotransferase	2-oxoglutarate[c] + l-ornithine[c] => l-glutamate[c] + l-glutamate 5-semialdehyde[c]	2.6.1.13;2.6.1.13	CCM_07280	Arginine and proline metabolism	0	1	1
r0585	L-ornithine carboxy-lyase (putrescine-forming)	l-ornithine[c] => co2[c] + putrescine[c]	4.1.1.17;4.1.1.17	CCM_07906	Arginine and proline metabolism	1	0	1
r0586	S-adenosylmethioninamine:spermidine 3-aminopropyltransferase	s-adenosylmethioninamine[c] + spermidine[c] => spermine[c] + 5'-s-methyl-5'-thioadenosine[c]	2.5.1.22;2.5.1.16;2.5.1.22	CCM_00554 or CCM_04045	Arginine and proline metabolism	0	0	1
r0590	sulfhydryl oxidase (Sox)	2 l-cysteine[c] + o2[c] => l-cystine[c] + h2o2[c]	1.8.3.3	CCM_08835	Cysteine and methionine metabolism	0	0	1
r0591	S-adenosyl-L-methionine:L-homocysteine S-methyltransferase	s-adenosyl-l-methionine[c] + l-homocysteine[c] => s-adenosyl-l-homocysteine[c] + l-methionine[c]	2.1.1.10;2.1.1.10	CCM_05252	Cysteine and methionine metabolism	0	0	1
r0592	ATP:L-methionine S-adenosyltransferase	atp[c] + h2o[c] + l-methionine[c] => s-adenosyl-l-methionine[c] + phosphate[c] + diphosphate[c]	2.5.1.6	CCM_03206 and CCM_02308	Cysteine and methionine metabolism	1	1	1
r0593	acetyl-CoA:L-serine O-acetyltransferase	acetyl-coa[c] + l-serine[c] => o-acetyl-l-serine[c] + coenzyme a[c]	2.3.1.30	CCM_01130 or CCM_09306	Cysteine and methionine metabolism	1	0	1
r0594	O3-acetyl-L-serine:hydrogen-sulfide	o-acetyl-l-serine[m] + h2s[m] => acetate[m] + l-cysteine[m]	2.5.1.47	CCM_01476 or CCM_05473 or CCM_08097	Cysteine and methionine metabolism	0	0	1
r0595	O3-acetyl-L-serine:hydrogen-sulfide	o-acetyl-l-serine[c] + h2s[c] => acetate[c] + l-cysteine[c]	2.5.1.47;2.5.1.47;2.5.1.65	CCM_00844 or CCM_01476 or CCM_03055 or CCM_05473 or CCM_08891	Cysteine and methionine metabolism	1	0	1
r0596	L-cystathionine L-homocysteine-lyase (deaminating; pyruvate-forming)	l-cystathionine[c] + h2o[c] => l-homocysteine[c] + nh3[c] + pyruvate[c]	4.4.1.8;4.4.1.8	CCM_02946 or CCM_05953	Cysteine and methionine metabolism	0	0	1
r0597	5-methyltetrahydropteroyltri-L-glutamate:L-homocysteine S-methyltransferase	l-homocysteine[c] + 5-methyltetrahydropteroyltri-l-glutamate[c] => l-methionine[c] + tetrahydropteroyltri-l-glutamate[c]	2.1.1.14;2.1.1.14	CCM_05322 or CCM_08535	Cysteine and methionine metabolism	0	0	1
r0598	5-methyltetrahydrofolate:L-homocysteine S-methyltransferase	5-methyltetrahydrofolate[c] + l-homocysteine[c] => l-methionine[c] + tetrahydrofolate[c]	2.1.1.13	CCM_05322	Cysteine and methionine metabolism	1	1	1
r0599	S-adenosyl-L-homocysteine hydrolase	s-adenosyl-l-homocysteine[c] + h2o[c] => adenosine[c] + l-homocysteine[c]	3.3.1.1;3.3.1.1	CCM_07244	Cysteine and methionine metabolism	1	1	1
r0600	acetyl-CoA:L-homoserine O-acetyltransferase	acetyl-coa[c] + l-homoserine[c] <=> coenzyme a[c] + o-acetyl-l-homoserine[c]	2.3.1.31	CCM_01130 or CCM_06127 or CCM_09306	Cysteine and methionine metabolism	1	1	1
r0601	O-acetyl-L-homoserine:hydrogen sulfide S-(3-amino-3-carboxypropyl)transferase	h2s[c] + o-acetyl-l-homoserine[c] => acetate[c] + l-homocysteine[c]	2.5.1.49	CCM_03055 or CCM_08891	Cysteine and methionine metabolism	1	1	1
r0602	O-succinyl-L-homoserine succinate-lyase (adding cysteine)	l-cysteine[c] + o-succinyl-l-homoserine[c] => l-cystathionine[c] + succinate[c]	2.5.1.48;2.5.1.48	CCM_01210 or CCM_08893	Cysteine and methionine metabolism	0	0	1
r0603	O-succinyl-L-homoserine succinate-lyase (deaminating; 2-oxobutanoate-forming)	h2o[c] + o-succinyl-l-homoserine[c] => 2-oxobutanoate[c] + nh3[c] + succinate[c]	2.5.1.48;2.5.1.48	CCM_01210 or CCM_08893	Cysteine and methionine metabolism	0	0	1
r0604	O-succinyl-L-homoserine succinate-lyase (adding hydrogen sulfide)	h2s[c] + o-succinyl-l-homoserine[c] => l-homocysteine[c] + succinate[c]	2.5.1.48;2.5.1.-;2.5.1.48	CCM_01210 or CCM_08893	Cysteine and methionine metabolism	0	0	1
r0605	O-acetyl-L-homoserine succinate-lyase (adding cysteine)	l-cysteine[c] + o-acetyl-l-homoserine[c] => acetate[c] + l-cystathionine[c]	2.5.1.48;2.5.1.48	CCM_01210 or CCM_08893	Cysteine and methionine metabolism	0	1	1
r0606	L-cystathionine cysteine-lyase (deaminating; 2-oxobutanoate-forming)	l-cystathionine[c] + h2o[c] => 2-oxobutanoate[c] + l-cysteine[c] + nh3[c]	4.4.1.1;4.4.1.1	CCM_05953 or CCM_07010	Cysteine and methionine metabolism	0	1	1
r0607	S-methyl-5'-thioadenosine:phosphate-S-methyl-5-thio-alpha-D-ribosyl-transferase	phosphate[c] + 5'-s-methyl-5'-thioadenosine[c] <=> adenine[c] + s-methyl-5-thio-d-ribose 1-phosphate[c]	2.4.2.28	CCM_04505	Cysteine and methionine metabolism	0	0	1
r0608	S-methyl-5-thio-D-ribulose-1-phosphate hydro-lyase	s-methyl-5-thio-d-ribose 1-phosphate[c] => h2o[c] + 5-(methylsulfanyl)-2,3-dioxopentyl phosphate[c]	4.2.1.109	CCM_06287	Cysteine and methionine metabolism	0	0	1
r0610	1,2-dihydroxy-5-(methylthio)pent-1-en-3-one:oxygen oxidoreductase (formate-forming)	1,2-dihydroxy-5-(methylthio)pent-1-en-3-one[c] + o2[c] => 4-methylthio-2-oxobutanoate[c] + formate[c]	1.13.11.54	CCM_05825	Cysteine and methionine metabolism	0	0	1
r0611	aromatic-amino-acid transaminase	4-methylthio-2-oxobutanoate[c] + l-glutamate[c] => 2-oxoglutarate[c] + l-methionine[c]	2.6.1.57	CCM_05868 or CCM_06988 or CCM_01874	Cysteine and methionine metabolism	0	0	1
r0612	aldehyde dehydrogenase (NAD+)	h2o[c] + nad(+)[c] + propanal[c] <=> nadh[c] + propionate[c]	1.2.1.3	CCM_05126 or CCM_08195 or CCM_08475 or CCM_00452 or CCM_02203 or CCM_05450 or CCM_07151 or CCM_09155	Cysteine and methionine metabolism	0	0	1
r0613	sulfhydryl oxidase	4 l-cysteine[c] + o2[c] => 2 l-cystine[c] + 2 h2o[c]	1.8.3.2	CCM_01232 or CCM_08754 or CCM_01232 or CCM_08754	Cysteine and methionine metabolism	0	0	1
r0614	L-cysteine:oxygen oxidoreductase	l-cysteine[c] + o2[c] => 3-sulfino-l-alanine[c]	1.13.11.20	CCM_04268	Cysteine and methionine metabolism	0	0	1
r0617	L-serine ammonia-lyase	l-serine[c] => nh3[c] + pyruvate[c]	4.3.1.17;4.3.1.17;4.3.1.19	CCM_00163 or CCM_01396 or CCM_01983 or CCM_04445	Glycine, serine and threonine metabolism	0	0	1
r0618	3-phospho-D-glycerate:NAD+ 2-oxidoreductase	3-phospho-d-glycerate[c] + nad(+)[c] => nadh[c] + 3-phosphonooxypyruvate[c]	1.1.1.95;1.1.1.95	CCM_00186 or CCM_03938 or CCM_05096 or CCM_07592	Glycine, serine and threonine metabolism	1	1	1
r0619	3-phosphoserine:2-oxoglutarate aminotransferase	l-glutamate[c] + 3-phosphonooxypyruvate[c] => 2-oxoglutarate[c] + o-phospho-l-serine[c]	2.6.1.52	CCM_07814	Glycine, serine and threonine metabolism	1	1	1
r0620	O-phospho-L-serine phosphohydrolase	h2o[c] + o-phospho-l-serine[c] => phosphate[c] + l-serine[c]	3.1.3.3;3.1.3.3	CCM_00003 or CCM_00954	Glycine, serine and threonine metabolism	1	1	1
r0621	L-homoserine:NADP+ oxidoreductase	l-aspartate 4-semialdehyde[c] + nadph[c] => l-homoserine[c] + nadp(+)[c]	1.1.1.3	CCM_00332	Glycine, serine and threonine metabolism	0	1	1
r0622	L-homoserine:NAD+ oxidoreductase	l-aspartate 4-semialdehyde[c] + nadh[c] => l-homoserine[c] + nad(+)[c]	1.1.1.3	CCM_00332	Glycine, serine and threonine metabolism	1	0	1
r0623	ATP:L-homoserine O-phosphotransferase	atp[c] + l-homoserine[c] => adp[c] + o-phospho-l-homoserine[c]	2.7.1.39;2.7.1.39	CCM_09223	Glycine, serine and threonine metabolism	0	1	1
r0624	O-phospho-L-homoserine phosphate-lyase (adding water;L-threonine-forming)	h2o[c] + o-phospho-l-homoserine[c] => phosphate[c] + l-threonine[c]	4.2.3.1;4.2.3.1	CCM_08537	Glycine, serine and threonine metabolism	0	1	1
r0625	L-threonine acetaldehyde-lyase (glycine-forming)	acetaldehyde[c] + glycine[c] <=> l-threonine[c]	4.1.2.5	CCM_08747	Glycine, serine and threonine metabolism	1	0	1
r0627	aminoacetone:oxygen oxidoreductase(deaminating)	aminoacetone[c] + h2o[c] + o2[c] => h2o2[c] + methylglyoxal[c] + nh3[c]	1.4.3.21;1.4.3.4;1.4.3.6	CCM_02614 or CCM_05218 or CCM_06912 or CCM_08193	Glycine, serine and threonine metabolism	0	0	1
r0628	choline dehydrogenase	fad[m] + choline[c] => betaine aldehyde[c] + fadh2[m]	1.1.99.1	CCM_05124 or CCM_06408 or CCM_01940 or CCM_07163 or CCM_09084	Glycine, serine and threonine metabolism	0	0	1
r0629	p-cumic alcohol:NAD+ oxidoreductase	betaine aldehyde[c] + nad(+)[c] => glycine betaine[c] + nadh[c]	1.2.1.8	CCM_01703 or CCM_03300 or CCM_01703 or CCM_05384 or CCM_07713	Glycine, serine and threonine metabolism	0	0	1
r0630	N,N-dimethylglycine oxidase	n,n-dimethylglycine[m] + fad[m] + h2o[m] => fadh2[m] + formaldehyde[m] + sarcosine[m]	1.5.99.2	CCM_08027	Glycine, serine and threonine metabolism	0	0	1
r0631	sarcosine:oxygen oxidoreductase (demethylating)	h2o[c] + o2[c] + sarcosine[c] => formaldehyde[c] + glycine[c] + h2o2[c]	1.5.3.1	CCM_01890 or CCM_04511 or CCM_04603 or CCM_04974 or CCM_05950 or CCM_08026 or CCM_09198	Glycine, serine and threonine metabolism	0	0	1
r0632	L-serine hydro-lyase (adding homocysteine; L-cystathionine-forming)	l-homocysteine[c] + l-serine[c] => l-cystathionine[c] + h2o[c]	4.2.1.22;4.2.1.22	CCM_08097	Glycine, serine and threonine metabolism	1	1	1
r0633	L-threonine ammonia-lyase (2-oxobutanoate-forming)	l-threonine[m] => 2-oxobutanoate[m] + nh3[m]	4.3.1.19	CCM_00163 or CCM_01983 or CCM_02857	Glycine, serine and threonine metabolism	1	0	1
r0634	glycine:lipoylprotein oxidoreductase (decarboxylating and acceptor-aminomethylating)	glycine[m] + lipoyllysine-[h-protein][m] => co2[m] + s-aminomethyldihydrolipoyllysine-[h-protein][m]	1.4.4.2	CCM_04861	Glycine, serine and threonine metabolism	0	0	1
r0635	S-aminomethyldihydrolipoylprotein:(6S)-tetrahydrofolate aminomethyltransferase (ammonia-forming)	tetrahydrofolate[m] + s-aminomethyldihydrolipoyllysine-[h-protein][m] => 5,10-methylenetetrahydrofolate[m] + nh3[m] + dihydrolipoyllysine-[h-protein][m]	2.1.2.10	CCM_06828	Glycine, serine and threonine metabolism	1	0	1
r0636	dihydrolipoylprotein:NAD+ oxidoreductase	nad(+)[m] + dihydrolipoyllysine-[h-protein][m] => nadh[m] + lipoyllysine-[h-protein][m]	1.8.1.4	CCM_01222	Glycine, serine and threonine metabolism	1	0	1
r0638	phosphoribosyl-ATP pyrophosphohydrolase	h2o[c] + 1-(5-phospho-d-ribosyl)-atp[c] => diphosphate[c] + phosphoribosyl-amp[c]	3.6.1.31;3.6.1.31	CCM_05425	Histidine metabolism	1	1	1
r0639	1-(5-phospho-D-ribosyl)-AMP 1,6-hydrolase	h2o[c] + phosphoribosyl-amp[c] => 1-(5-phospho-d-ribosyl)-5-[(5-phospho-d-ribosylamino)methylideneamino]imidazole-4-carboxamide[c]	3.5.4.19;3.5.4.19	CCM_05425	Histidine metabolism	1	1	1
r0640	glutamine amidotransferase cyclase	l-glutamine[c] + 5-[(5-phospho-1-deoxy-d-ribulos-1-ylamino)methylideneamino]-1-(5-phospho-d-ribosyl)imidazole-4-carboxamide[c] => 5-amino-1-(5-phospho-d-ribosyl)imidazole-4-carboxamide[c] + d-erythro-1-(imidazol-4-yl)glycerol 3-phosphate[c] + l-glutamate[c]	2.4.2.-;2.4.2.-;4.1.3.-	CCM_04678	Histidine metabolism	1	1	1
r0641	S-adenosyl-L-methionine:L-histidine N-methyltransferase	s-adenosyl-l-methionine[c] + l-histidine[c] => s-adenosyl-l-homocysteine[c] + n(pi)-methyl-l-histidine[c]	2.1.1.-	(CCM_07460 and CCM_03926 and CCM_00363 and CCM_00325) or CCM_06888	Histidine metabolism	0	0	1
r0642	N-(5'-phospho-D-ribosylformimino)-5-amino-1-(5''-phospho-D-ribosyl)-4-imidazolecarboxamide ketol-isomerase	1-(5-phospho-d-ribosyl)-5-[(5-phospho-d-ribosylamino)methylideneamino]imidazole-4-carboxamide[c] => 5-[(5-phospho-1-deoxy-d-ribulos-1-ylamino)methylideneamino]-1-(5-phospho-d-ribosyl)imidazole-4-carboxamide[c]	5.3.1.16;5.3.1.16	CCM_01437	Histidine metabolism	1	1	1
r0643	D-erythro-1-(Imidazol-4-yl)glycerol 3-phosphate hydro-lyase	d-erythro-1-(imidazol-4-yl)glycerol 3-phosphate[c] => h2o[c] + 3-(imidazol-4-yl)-2-oxopropyl phosphate[c]	4.2.1.19;4.2.1.19	CCM_03120	Histidine metabolism	1	1	1
r0644	5-amino-2-oxopentanoate:2-oxoglutarate aminotransferase	l-glutamate[c] + 3-(imidazol-4-yl)-2-oxopropyl phosphate[c] => 2-oxoglutarate[c] + l-histidinol phosphate[c]	2.6.1.9	CCM_04239	Histidine metabolism	1	1	1
r0645	L-histidinol-phosphate phosphohydrolase	h2o[c] + l-histidinol phosphate[c] => l-histidinol[c] + phosphate[c]	3.1.3.15;3.1.3.15	CCM_07335	Histidine metabolism	1	1	1
r0647	L-histidinol:NAD+ oxidoreductase	h2o[c] + l-histidinol[c] + 2 nad(+)[c] => l-histidine[c] + 2 nadh[c]	1.1.1.23;1.1.1.23	CCM_05425	Histidine metabolism	1	1	1
r0648	L-valine:2-oxoglutarate aminotransferase	2-oxoglutarate[m] + l-valine[m] <=> 3-methyl-2-oxobutanoate[m] + l-glutamate[m]	2.6.1.42	CCM_04689 or CCM_09580	Valine, leucine and isoleucine metabolism (Branched chain amino acids)	1	1	1
r0650	branched chain amino acid aminotransferase	2-oxoglutarate[c] + l-leucine[c] <=> 4-methyl-2-oxopentanoate[c] + l-glutamate[c]	2.6.1.42	CCM_04689 or CCM_09580	Valine, leucine and isoleucine metabolism (Branched chain amino acids)	1	1	1
r0651	pyruvate:2-oxobutanoate acetaldehydetransferase (decarboxylating)	2-oxobutanoate[m] + pyruvate[m] => co2[m] + acetohydroxybutyrate[m]	2.2.1.6	CCM_00646 and CCM_08845	Valine, leucine and isoleucine metabolism (Branched chain amino acids)	1	1	1
r0652	(S)-2-acetolactate methylmutase	2-acetolactate[m] => (r)-3-hydroxy-3-methyl-2-oxobutanoate[m]	1.1.1.86	CCM_01982	Valine, leucine and isoleucine metabolism (Branched chain amino acids)	1	1	1
r0653	(R)-2,3-dihydroxy-3-methylbutanoate:NADP+ oxidoreductase (isomerizing)	nadph[m] + (r)-3-hydroxy-3-methyl-2-oxobutanoate[m] => (r)-2,3-dihydroxy-3-methylbutanoate[m] + nadp(+)[m]	1.1.1.86	CCM_01982	Valine, leucine and isoleucine metabolism (Branched chain amino acids)	1	1	1
r0654	(S)-2-aceto-2-hydroxybutanoate:NADP+ oxidoreductase (isomerizing)	nadph[m] + acetohydroxybutyrate[m] => (r)-3-hydroxy-3-methyl-2-oxopentanoate[m] + nadp(+)[m]	1.1.1.86	CCM_01982	Valine, leucine and isoleucine metabolism (Branched chain amino acids)	1	1	1
r0655	(R)-2,3-dihydroxy-3-methylpentanoate:NADP+ oxidoreductase (isomerizing)	(r)-3-hydroxy-3-methyl-2-oxopentanoate[m] + nadph[m] => nadp(+)[m] + (2r,3r)-2,3-dihydroxy-3-methylpentanoate[m]	1.1.1.86	CCM_01982	Valine, leucine and isoleucine metabolism (Branched chain amino acids)	1	1	1
r0656	(R)-2,3-dihydroxy-3-methylbutanoate hydro-lyase	(r)-2,3-dihydroxy-3-methylbutanoate[m] => 3-methyl-2-oxobutanoate[m] + h2o[m]	4.2.1.9	CCM_05878 or CCM_03718 or CCM_09118	Valine, leucine and isoleucine metabolism (Branched chain amino acids)	1	1	1
r0657	(R)-2,3-dihydroxy-3-methylpentanoate:NADP+ oxidoreductase (isomerizing)	(2r,3r)-2,3-dihydroxy-3-methylpentanoate[m] => h2o[m] + 3-methyl-2-oxopentanoate[m]	4.2.1.9	CCM_05878 or CCM_03718 or CCM_09118	Valine, leucine and isoleucine metabolism (Branched chain amino acids)	1	1	1
r0658	acetyl-CoA:3-methyl-2-oxobutanoate C-acetyltransferase (thioester-hydrolysing, carboxymethyl-forming)	3-methyl-2-oxobutanoate[m] + acetyl-coa[m] + h2o[m] => coenzyme a[m] + 2-isopropylmalate[m]	2.3.3.13	CCM_05863	Valine, leucine and isoleucine metabolism (Branched chain amino acids)	1	1	1
r0659	3-isopropylmalate hydro-lyase	2-isopropylmaleate[c] + h2o[c] <=> 3-isopropylmalate[c]	4.2.1.33	CCM_04181	Valine, leucine and isoleucine metabolism (Branched chain amino acids)	1	1	1
r0660	2-isopropylmalate hydro-lyase	2-isopropylmalate[c] <=> 2-isopropylmaleate[c] + h2o[c]	4.2.1.33	CCM_04181	Valine, leucine and isoleucine metabolism (Branched chain amino acids)	1	1	1
r0661	3-isopropylmalate dehydrogenase	(2s)-2-isopropyl-3-oxosuccinate[c] + nadh[c] <=> nad(+)[c] + 3-isopropylmalate[c]	1.1.1.85	CCM_02117	Valine, leucine and isoleucine metabolism (Branched chain amino acids)	1	1	1
r0662	3-methyl-2-oxobutanoate:[dihydrolipoyllysine-residue (2-methylpropanoyl)transferase] lipoyllysine 2-oxidoreductase (decarboxylating, acceptor-2-methylpropanoylating)	3-methyl-2-oxobutanoate[m] + lipoamide-[enzyme][m] => co2[m] + s-(2-methylpropionyl)-dihydrolipoamide-[enzyme][m]	1.2.4.4	CCM_04631 or CCM_00361	Valine, leucine and isoleucine metabolism (Branched chain amino acids)	1	1	1
r0663	(S)-3-methyl-2-oxopentanoate:[dihydrolipoyllysine-residue (2-methylpropanoyl)transferase] lipoyllysine 2-oxidoreductase (decarboxylating, acceptor-2-methylpropanoylating)	3-methyl-2-oxopentanoate[m] + lipoamide-[enzyme][m] => co2[m] + s-(2-methylbutanoyl)-dihydrolipoamide-[enzyme][m]	1.2.4.4	CCM_04631 or CCM_00361	Valine, leucine and isoleucine metabolism (Branched chain amino acids)	0	0	1
r0664	4-methyl-2-oxopentanoate:[dihydrolipoyllysine-residue (2-methylpropanoyl)transferase] lipoyllysine 2-oxidoreductase (decarboxylating, acceptor-2-methylpropanoylating)	4-methyl-2-oxopentanoate[m] + lipoamide-[enzyme][m] => co2[m] + s-(3-methylbutanoyl)-dihydrolipoamide-[enzyme][m]	1.2.4.4	CCM_04631 or CCM_00361	Valine, leucine and isoleucine metabolism (Branched chain amino acids)	1	0	1
r0665	2-methylpropanoyl-CoA:enzyme N6-(dihydrolipoyl)lysine S-(2-methylpropanoyl)transferase	coenzyme a[m] + s-(2-methylpropionyl)-dihydrolipoamide-[enzyme][m] => isobutyryl-coa[m] + dihydrolipoamide-[enzyme][m]	2.3.1.168	CCM_05896	Valine, leucine and isoleucine metabolism (Branched chain amino acids)	1	1	1
r0666	(S)-2-methylbutanoyl-CoA:enzyme N6-(dihydrolipoyl)lysine S-(2-methylbutanoyl)transferase	coenzyme a[m] + s-(2-methylbutanoyl)-dihydrolipoamide-[enzyme][m] => 2-methylbutanoyl-coa[m] + dihydrolipoamide-[enzyme][m]	2.3.1.168	CCM_05896	Valine, leucine and isoleucine metabolism (Branched chain amino acids)	1	0	1
r0667	3-methylbutanoyl-CoA:enzyme N6-(dihydrolipoyl)lysine S-(3-methylbutanoyl)transferase	coenzyme a[m] + s-(3-methylbutanoyl)-dihydrolipoamide-[enzyme][m] => 3-isovaleryl-coa[m] + dihydrolipoamide-[enzyme][m]	2.3.1.168	CCM_05896	Valine, leucine and isoleucine metabolism (Branched chain amino acids)	1	0	1
r0669	2-methylpropanoyl-CoA:(acceptor) 2,3-oxidoreductase	fad[m] + isobutyryl-coa[m] => fadh2[m] + methacrylyl-coa[m]	1.3.99.2	CCM_00006	Valine, leucine and isoleucine metabolism (Branched chain amino acids)	1	1	1
r0670	(S)-3-hydroxyisobutyryl-CoA hydro-lyase	h2o[m] + methacrylyl-coa[m] => (s)-3-hydroxyisobutyryl-coa[m]	4.2.1.17	CCM_09276 or CCM_05752	Valine, leucine and isoleucine metabolism (Branched chain amino acids)	1	1	1
r0671	(S)-2-methylbutanoyl-CoA:acceptor 2,3-oxidoreductase	2-methylbutanoyl-coa[m] + fad[m] => fadh2[m] + 2-methylcrotonoyl-coa[m]	1.3.99.2	CCM_00006	Valine, leucine and isoleucine metabolism (Branched chain amino acids)	1	0	1
r0672	(2S,3S)-3-hydroxy-2-methylbutanoyl-CoA hydro-liase	h2o[m] + 2-methylcrotonoyl-coa[m] => (s)-3-hydroxy-2-methylbutyryl-coa[m]	4.2.1.17	CCM_09276 or CCM_05752	Valine, leucine and isoleucine metabolism (Branched chain amino acids)	1	0	1
r0673	(2S,3S)-3-hydroxy-2-methylbutanoyl-CoA:NAD+ oxidoreductase	(s)-3-hydroxy-2-methylbutyryl-coa[m] + nad(+)[m] <=> nadh[m] + 2-methylacetoacetyl-coa[m]	1.1.1.35	CCM_06096	Valine, leucine and isoleucine metabolism (Branched chain amino acids)	1	0	1
r0674	acetyl-CoA:propanoyl-CoA 2-C-acetyltransferase; 2-methylacetoacetyl-CoA thiolase	coenzyme a[m] + 2-methylacetoacetyl-coa[m] => acetyl-coa[m] + propionyl-coa[m]	2.3.1.16	CCM_01627	Valine, leucine and isoleucine metabolism (Branched chain amino acids)	1	0	1
r0675	L-isoleucine:2-oxoglutarate aminotransferase	2-oxoglutarate[m] + l-isoleucine[m] <=> l-glutamate[m] + 3-methyl-2-oxopentanoate[m]	2.6.1.42	CCM_04689 or CCM_09580 or CCM_06850	Valine, leucine and isoleucine metabolism (Branched chain amino acids)	1	1	1
r0676	isovaleryl-CoA dehydrogenase	fad[m] + 3-isovaleryl-coa[m] => 3-methylbut-2-enoyl-coa[m] + fadh2[m]	1.3.99.10	CCM_03372	Valine, leucine and isoleucine metabolism (Branched chain amino acids)	1	0	1
r0677	3-methylcrotonoyl-CoA:carbon-dioxide ligase (ADP-forming)	3-methylbut-2-enoyl-coa[m] + atp[m] + co2[m] + h2o[m] => adp[m] + phosphate[m] + trans-3-methylglutaconyl-coa[m]	6.4.1.4	CCM_03431 and CCM_03373	Valine, leucine and isoleucine metabolism (Branched chain amino acids)	1	0	1
r0678	(S)-3-hydroxy-3-methylglutaryl-CoA hydro-lyase (trans-3-methylglutaconyl-CoA-forming)	(s)-3-hydroxy-3-methylglutaryl-coa[m] <=> h2o[m] + trans-3-methylglutaconyl-coa[m]	4.2.1.18	CCM_03842	Valine, leucine and isoleucine metabolism (Branched chain amino acids)	1	0	1
r0679	(S)-3-hydroxy-3-methylglutaryl-CoA acetoacetate-lyase (acetyl-CoA-forming)	(s)-3-hydroxy-3-methylglutaryl-coa[m] => acetoacetate[m] + acetyl-coa[m]	4.1.3.4	CCM_05188	Valine, leucine and isoleucine metabolism (Branched chain amino acids)	1	0	1
r0680	3-hydroxy-2-methylpropanoyl-CoA hydrolase	(s)-3-hydroxyisobutyryl-coa[m] + h2o[m] => 3-hydroxy-2-methylpropanoate[m] + coenzyme a[m]	3.1.2.4	CCM_03210	Valine, leucine and isoleucine metabolism (Branched chain amino acids)	1	1	1
r0681	3-hydroxy-2-methylpropanoate:NAD+ oxidoreductase	3-hydroxy-2-methylpropanoate[m] + nad(+)[m] <=> nadh[m] + 3-oxo-2-methylpropanoate[m]	1.1.1.31;1.1.1.35	CCM_00032	Valine, leucine and isoleucine metabolism (Branched chain amino acids)	1	1	1
r0682	2-methyl-3-oxopropanoate:NAD+ oxidoreductase (CoA-propanoylating)	coenzyme a[m] + nad(+)[m] + 3-oxo-2-methylpropanoate[m] => co2[m] + nadh[m] + propionyl-coa[m]	1.2.1.27	CCM_06293	Valine, leucine and isoleucine metabolism (Branched chain amino acids)	1	1	1
r0684	methylcitrate dehydratase	h2o[m] + but-1-ene-1,2,4-tricarboxylate[m] <=> homocitrate[m]	4.2.1.79;4.2.1.36	CCM_00810	Lysine metabolism	1	1	1
r0685	homoisocitrate hydro-lyase	h2o[m] + but-1-ene-1,2,4-tricarboxylate[m] <=> homoisocitrate[m]	4.2.1.36	CCM_07793	Lysine metabolism	1	1	1
r0688	(1R,2S)-1-hydroxybutane-1,2,4-tricarboxylate:NAD+ oxidoreductase (decarboxylating)	nad(+)[m] + homoisocitrate[m] => co2[m] + nadh[m] + 2-oxoadipate[m]	1.1.1.87	CCM_06018	Lysine metabolism	1	1	1
r0689	L-2-aminoadipate:2-oxoglutarate aminotransferase	l-glutamate[m] + 2-oxoadipate[m] <=> 2-oxoglutarate[m] + l-2-aminoadipate[m]	2.6.1.39	CCM_00427	Lysine metabolism	1	1	1
r0690	N6-(L-1,3-dicarboxypropyl)-L-lysine:NAD+ oxidoreductase (L-lysine-forming)	2-oxoglutarate[c] + l-lysine[c] + nadh[c] <=> h2o[c] + nad(+)[c] + l-saccharopine[c]	1.5.1.7	CCM_03749 or CCM_04910	Lysine metabolism	1	1	1
r0691	L-aspartate-4-semialdehyde hydro-lyase (adding pyruvate and cyclizing)	l-aspartate 4-semialdehyde[c] + pyruvate[c] => 2 h2o[c] + (s)-2,3-dihydrodipicolinate[c]	4.2.1.52;4.3.3.7	CCM_03105 or CCM_08247	Lysine metabolism	0	0	1
r0693	phosphoenolpyruvate:D-erythrose-4-phosphate C-(1-carboxyvinyl)transferase (phosphate hydrolysing, 2-carboxy-2-oxoethyl-forming)	d-erythrose 4-phosphate[c] + h2o[c] + phosphoenolpyruvate[c] => 2-dehydro-3-deoxy-d-arabino-heptonate 7-phosphate[c] + phosphate[c]	2.5.1.54;2.5.1.54	CCM_05313 or CCM_05988 or CCM_06156	Phenylalanine, tyrosine and tryptophan biosynthesis (Aromatic amino acids)	1	1	1
r0694	2-dehydro-3-deoxy-D-arabino-heptonate 7-phosphate phosphate-lyase (cyclyzing)	2-dehydro-3-deoxy-d-arabino-heptonate 7-phosphate[c] => 3-dehydroquinate[c] + phosphate[c]	4.2.3.4;4.2.3.4	CCM_06613	Phenylalanine, tyrosine and tryptophan biosynthesis (Aromatic amino acids)	1	1	0
r0695	3-dehydroquinate hydro-lyase	3-dehydroquinate[c] => 3-dehydroshikimate[c] + h2o[c]	4.2.1.10;4.2.1.10	CCM_05999 or CCM_08444	Phenylalanine, tyrosine and tryptophan biosynthesis (Aromatic amino acids)	1	1	1
r0696	shikimate:NADP+ 3-oxidoreductase	3-dehydroshikimate[c] + nadph[c] => nadp(+)[c] + shikimate[c]	1.1.1.25	CCM_07445	Phenylalanine, tyrosine and tryptophan biosynthesis (Aromatic amino acids)	1	1	1
r0697	L-quinate:NAD+ 3-oxidoreductase	3-dehydroquinate[c] + nadh[c] <=> nad(+)[c] + quinate[c]	1.1.1.24	CCM_06001	Phenylalanine, tyrosine and tryptophan biosynthesis (Aromatic amino acids)	0	0	1
r0698	ATP:shikimate 3-phosphotransferase	atp[c] + shikimate[c] => adp[c] + shikimate 3-phosphate[c]	2.7.1.71;2.7.1.71	CCM_01512	Phenylalanine, tyrosine and tryptophan biosynthesis (Aromatic amino acids)	1	1	1
r0699	phosphoenolpyruvate:3-phosphoshikimate 5-O-(1-carboxyvinyl)-transferase	phosphoenolpyruvate[c] + shikimate 3-phosphate[c] => 5-o-(1-carboxyvinyl)-3-phosphoshikimate[c] + phosphate[c]	2.5.1.19;2.5.1.19	CCM_07445	Phenylalanine, tyrosine and tryptophan biosynthesis (Aromatic amino acids)	1	1	1
r0700	5-O-(1-carboxyvinyl)-3-phosphoshikimate phosphate-lyase (chorismate-forming)	5-o-(1-carboxyvinyl)-3-phosphoshikimate[c] => chorismate[c] + phosphate[c]	4.2.3.5;4.2.3.5	CCM_00984 or CCM_02121	Phenylalanine, tyrosine and tryptophan biosynthesis (Aromatic amino acids)	1	1	1
r0702	N-(5-phospho-D-ribosyl)anthranilate:pyrophosphate phosphoribosyl-transferase	anthranilate[c] + 5-phospho-alpha-d-ribose 1-diphosphate[c] => diphosphate[c] + n-(5-phospho-d-ribosyl)anthranilate[c]	2.4.2.18	CCM_03860	Phenylalanine, tyrosine and tryptophan biosynthesis (Aromatic amino acids)	1	1	1
r0705	L-serine hydro-lyase [adding 1-C-(indol-3-yl)glycerol 3-phosphate; L-tryptophan and glyceraldehyde-3-phosphate-forming]	l-serine[c] + 1-(indol-3-yl)glycerol 3-phosphate[c] => h2o[c] + l-tryptophan[c] + d-glyceraldehyde 3-phosphate[c]	4.2.1.20;4.2.1.20	CCM_07486	Phenylalanine, tyrosine and tryptophan biosynthesis (Aromatic amino acids)	1	1	1
r0706	L-tryptophan:oxygen 2,3-oxidoreductase (decyclizing)	o2[c] + l-tryptophan[c] => l-formylkynurenine[c]	1.13.11.11;1.13.11.52	CCM_02833 or CCM_03688 or CCM_06695	Phenylalanine, tyrosine and tryptophan biosynthesis (Aromatic amino acids)	0	0	1
r0707	L-tryptophan decarboxy-lyase	l-tryptophan[c] => co2[c] + tryptamine[c]	4.1.1.28;4.1.1.105;4.1.1.28	CCM_04742	Phenylalanine, tyrosine and tryptophan biosynthesis (Aromatic amino acids)	0	0	1
r0708	N-formyl-L-kynurenine amidohydrolase	h2o[c] + l-formylkynurenine[c] => formate[c] + l-kynurenine[c]	3.5.1.9	CCM_01689 or CCM_09320 or CCM_05607	Phenylalanine, tyrosine and tryptophan biosynthesis (Aromatic amino acids)	1	0	1
r0709	L-kynurenine hydrolase	h2o[c] + l-kynurenine[c] => l-alanine[c] + anthranilate[c]	3.7.1.3;3.7.1.3	CCM_02834	Phenylalanine, tyrosine and tryptophan biosynthesis (Aromatic amino acids)	1	0	1
r0710	L-kynurenine,NADPH:oxygen oxidoreductase (3-hydroxylating)	nadph[m] + l-kynurenine[m] + o2[m] => h2o[m] + nadp(+)[m] + 3-hydroxykynurenine[m]	1.14.13.9	CCM_06016	Phenylalanine, tyrosine and tryptophan biosynthesis (Aromatic amino acids)	0	0	1
r0711	3-hydroxy-L-kynurenine hydrolase	h2o[c] + 3-hydroxykynurenine[c] => l-alanine[c] + 3-hydroxyanthranilate[c]	3.7.1.3	CCM_02834	Phenylalanine, tyrosine and tryptophan biosynthesis (Aromatic amino acids)	0	0	1
r0712	2-amino-3-carboxymuconate semialdehyde carboxy-lyase	2-amino-3-carboxymuconate semialdehyde[c] => co2[c] + 2-aminomuconic 6-semialdehyde[c]	4.1.1.45	CCM_00617 or CCM_01452	Phenylalanine, tyrosine and tryptophan biosynthesis (Aromatic amino acids)	0	0	1
r0713	chorismate pyruvatemutase	chorismate[c] => prephenate[c]	5.4.99.5;5.4.99.5	CCM_04185	Phenylalanine, tyrosine and tryptophan biosynthesis (Aromatic amino acids)	1	1	1
r0714	prephenate:NAD+ oxidoreductase(decarboxylating)	nad(+)[c] + prephenate[c] => 3-(4-hydroxyphenyl)pyruvate[c] + co2[c] + nadh[c]	1.3.1.12	CCM_09467	Phenylalanine, tyrosine and tryptophan biosynthesis (Aromatic amino acids)	0	0	1
r0715	prephenate:NADP+ oxidoreductase(decarboxylating)	nadp(+)[c] + prephenate[c] => 3-(4-hydroxyphenyl)pyruvate[c] + co2[c] + nadph[c]	1.3.1.13;1.3.1.13	CCM_09467	Phenylalanine, tyrosine and tryptophan biosynthesis (Aromatic amino acids)	1	1	1
r0717	L-phenylalanine:2-oxoglutarate aminotransferase	2-oxoglutarate[c] + l-phenylalanine[c] <=> l-glutamate[c] + keto-phenylpyruvate[c]	2.6.1.57	CCM_01874 or CCM_03801 or CCM_05868 or CCM_06988	Phenylalanine, tyrosine and tryptophan biosynthesis (Aromatic amino acids)	1	1	1
r0718	L-tyrosine:2-oxoglutarate aminotransferase	2-oxoglutarate[c] + l-tyrosine[c] <=> 3-(4-hydroxyphenyl)pyruvate[c] + l-glutamate[c]	2.6.1.1;2.6.1.5	CCM_01874 or CCM_05388 or CCM_07489	Phenylalanine, tyrosine and tryptophan biosynthesis (Aromatic amino acids)	1	1	1
r0719	4-hydroxyphenylpyruvate:oxygen oxidoreductase (hydroxylating,decarboxylating)	3-(4-hydroxyphenyl)pyruvate[c] + o2[c] => co2[c] + homogentisate[c]	1.13.11.27	CCM_00270 or CCM_06000 or CCM_08275	Phenylalanine, tyrosine and tryptophan biosynthesis (Aromatic amino acids)	1	0	1
r0720	homogentisate:oxygen 1,2-oxidoreductase (decyclizing)	o2[c] + homogentisate[c] => 4-maleylacetoacetate[c]	1.13.11.5	CCM_03401 or CCM_04397	Phenylalanine, tyrosine and tryptophan biosynthesis (Aromatic amino acids)	0	0	1
r0721	maleylacetoacetate isomerase	4-fumarylacetoacetate[c] <=> 4-maleylacetoacetate[c]	5.2.1.2	CCM_00183	Phenylalanine, tyrosine and tryptophan biosynthesis (Aromatic amino acids)	1	0	1
r0722	4-fumarylacetoacetate fumarylhydrolase	h2o[c] + 4-fumarylacetoacetate[c] => acetoacetate[c] + fumarate[c]	3.7.1.2	CCM_00824 or CCM_04449 or CCM_02796 or CCM_06934	Phenylalanine, tyrosine and tryptophan biosynthesis (Aromatic amino acids)	1	0	1
r0724	L-phenylalanine:oxygen oxidoreductase (decarboxylating)	o2[c] + l-phenylalanine[c] => co2[c] + h2o[c] + 2-phenylacetamide[c]	1.11.1.7	CCM_01912 or CCM_09023 or CCM_08032	Phenylalanine, tyrosine and tryptophan biosynthesis (Aromatic amino acids)	0	0	1
r0725	2-phenylacetamide amidohydrolase	h2o[c] + 2-phenylacetamide[c] => nh3[c] + phenylacetate[c]	3.5.1.4;3.5.1.4	CCM_00297 or CCM_00480 or CCM_01319 or CCM_01432 or CCM_01700 or CCM_01973 or CCM_02581 or CCM_02618 or CCM_03629 or CCM_06767 or CCM_07350 or CCM_08165 or CCM_08353 or CCM_08921 or CCM_09375 or CCM_09530 or CCM_09675 or CCM_00297 or CCM_01319 or CCM_01700 or CCM_01973 or CCM_02581 or CCM_02618 or CCM_02764 or CCM_03629 or CCM_07350 or CCM_08165 or CCM_08353 or CCM_08588 or CCM_08921 or CCM_09375…	Phenylalanine, tyrosine and tryptophan biosynthesis (Aromatic amino acids)	0	0	1
r0726	Indole-3-acetamide amidohydrolase	h2o[c] + indole-3-acetamide[c] => nh3[c] + indole-3-acetate[c]	3.5.1.4;3.5.1.-;3.5.1.4	CCM_00297 or CCM_00480 or CCM_01319 or CCM_01432 or CCM_01700 or CCM_01973 or CCM_02581 or CCM_02618 or CCM_03629 or CCM_06767 or CCM_07350 or CCM_08165 or CCM_08353 or CCM_08921 or CCM_09375 or CCM_09530 or CCM_09675 or CCM_00297 or CCM_01319 or CCM_01700 or CCM_01973 or CCM_02581 or CCM_02618 or CCM_02764 or CCM_03629 or CCM_07350 or CCM_08165 or CCM_08353 or CCM_08588 or CCM_08921 or CCM_09375…	Phenylalanine, tyrosine and tryptophan biosynthesis (Aromatic amino acids)	0	0	1
r0727	diamine transaminase	acetyl-coa[c] + spermidine[c] => coenzyme a[c] + n1-acetylspermidine[c]	2.6.1.29	CCM_04409	Phenylalanine, tyrosine and tryptophan biosynthesis (Aromatic amino acids)	0	0	1
r0728	polyamine oxidase	h2o[c] + n1-acetylspermidine[c] + o2[c] => n-acetylputrescine[c] + h2o2[c] + 3-aminopropanal[c]	1.5.3.11	CCM_08989	Phenylalanine, tyrosine and tryptophan biosynthesis (Aromatic amino acids)	0	0	1
r0729	polyamine oxidase	n-acetylputrescine[c] + o2[c] => 4-aminobutanal[c] + h2o2[c] + 3-aminopropanal[c]	1.5.3.11	CCM_08989	Phenylalanine, tyrosine and tryptophan biosynthesis (Aromatic amino acids)	1	0	1
r0730	L-kynurenine:2-oxoglutarate aminotransferase	2-oxoglutarate[c] + l-kynurenine[c] => 4-(2-aminophenyl)-2,4-dioxobutanoate[c] + l-glutamate[c]	2.6.1.7;2.6.1.7	CCM_08981	Phenylalanine, tyrosine and tryptophan biosynthesis (Aromatic amino acids)	0	0	1
r0731	phenylethylalcohol:NAD+ oxidoreductase	nad(+)[c] + 2-phenylethanol[c] <=> nadh[c] + phenylacetaldehyde[c]	1.1.1.90	CCM_07186	Phenylalanine, tyrosine and tryptophan biosynthesis (Aromatic amino acids)	0	0	0
r0732	phenylethylalcohol:NAD+ oxidoreductase	nad(+)[m] + 2-phenylethanol[m] <=> nadh[m] + phenylacetaldehyde[m]	1.1.1.90	CCM_07186	Phenylalanine, tyrosine and tryptophan biosynthesis (Aromatic amino acids)	0	0	0
r0733	hydrogen-peroxide:hydrogen-peroxide oxidoreductase	2 h2o2[p] => 2 h2o[p] + o2[p]	1.11.1.6	CCM_02506 or CCM_07732	Phenylalanine, tyrosine and tryptophan biosynthesis (Aromatic amino acids)	0	0	1
r0734	hydrogen-peroxide:hydrogen-peroxide oxidoreductase	2 h2o2[m] => 2 h2o[m] + o2[m]	1.11.1.6	CCM_01912 or CCM_02506 or CCM_07732 or CCM_09023	Phenylalanine, tyrosine and tryptophan biosynthesis (Aromatic amino acids)	0	0	1
r0735	hydrogen-peroxide:hydrogen-peroxide oxidoreductase	2 h2o2[c] => 2 h2o[c] + o2[c]	1.11.1.21;1.11.1.6	CCM_01912 or CCM_02506	Phenylalanine, tyrosine and tryptophan biosynthesis (Aromatic amino acids)	0	0	1
r0736	hydrogen-peroxide:hydrogen-peroxide oxidoreductase	2 h2o2[e] => 2 h2o[e] + o2[e]	1.11.1.6	CCM_02506	Phenylalanine, tyrosine and tryptophan biosynthesis (Aromatic amino acids)	0	0	1
r0737	glutaryl-CoA:dihydrolipoamide S-succinyltransferase	coenzyme a[m] + s-glutaryldihydrolipoamide-[enzyme][m] => glutaryl-coa[m] + dihydrolipoamide-[enzyme][m]	2.3.1.61	CCM_01205	Phenylalanine, tyrosine and tryptophan biosynthesis (Aromatic amino acids)	1	1	1
r0738	2-oxoadipate:lipoamde 2-oxidoreductase(decarboxylating and acceptor-succinylating)	2-oxoadipate[m] + lipoamide-[enzyme][m] => co2[m] + s-glutaryldihydrolipoamide-[enzyme][m]	1.2.4.2	CCM_07430	Phenylalanine, tyrosine and tryptophan biosynthesis (Aromatic amino acids)	1	1	1
r0739	glutaryl-CoA:(acceptor) 2,3-oxidoreductase (decarboxylating)	fad[m] + glutaryl-coa[m] => crotonoyl-coa[m] + co2[m] + fadh2[m]	1.3.99.7	CCM_01359	Phenylalanine, tyrosine and tryptophan biosynthesis (Aromatic amino acids)	1	1	1
r0740	(S)-3-hydroxybutanoyl-CoA hydro-lyase	crotonoyl-coa[m] + h2o[m] => 3-hydroxybutyryl-coa[m]	4.2.1.17	CCM_01474 or CCM_05752 or CCM_09276	Phenylalanine, tyrosine and tryptophan biosynthesis (Aromatic amino acids)	1	0	1
r0743	3-sulfo-L-alanine carboxy-lyase (taurine-forming)	l-cysteate[c] => co2[c] + taurine[c]	4.1.1.15;4.1.1.15;4.1.1.29	CCM_06124 or CCM_08740 or CCM_08965	Taurine and hypotaurine metabolism	0	0	1
r0744	taurine, 2-oxoglutarate:O2 oxidoreductase (sulfite-forming)	2-oxoglutarate[c] + o2[c] + taurine[c] => aminoacetaldehyde[c] + co2[c] + sulfite[c] + succinate[c]	1.14.11.17	CCM_08680 or CCM_08827	Taurine and hypotaurine metabolism	0	0	1
r0746	phenylacetaldehyde:NAD+ oxidoreductase	h2o[c] + nad(+)[c] + phenylacetaldehyde[c] <=> nadh[c] + phenylacetate[c]	1.2.1.5	CCM_09155	Phenylalanine, tyrosine and tryptophan biosynthesis (Aromatic amino acids)	0	0	1
r0747	phenylacetate:CoA ligase	atp[p] + coenzyme a[p] + phenylacetate[p] => amp[p] + phenylacetyl-coa[p] + diphosphate[p]	6.2.1.30	CCM_06033	Phenylalanine, tyrosine and tryptophan biosynthesis (Aromatic amino acids)	0	0	1
r0748	phenylacetate 2-hydroxylase	nadph[c] + o2[c] + phenylacetate[c] => 2-hydroxyphenylacetate[c] + h2o[c] + nadp(+)[c]	1.14.13.-	CCM_02553 or CCM_02612 or CCM_07933	Phenylalanine, tyrosine and tryptophan biosynthesis (Aromatic amino acids)	0	0	1
r0749	phenoxyacetate 4-hydroxylase	nadph[c] + o2[c] + phenoxyacetate[c] => h2o[c] + nadp(+)[c] + 4-hydroxyphenoxyacetate[c]	1.14.13.-	CCM_02553 or CCM_02612 or CCM_07933	Phenylalanine, tyrosine and tryptophan biosynthesis (Aromatic amino acids)	0	0	1
r0750	phenylpyruvate carboxy-lyase (phenylacetaldehyde-forming)	keto-phenylpyruvate[c] => co2[c] + phenylacetaldehyde[c]	4.1.1.43	CCM_01231 or CCM_05869	Phenylalanine, tyrosine and tryptophan biosynthesis (Aromatic amino acids)	0	0	1
r0752	3-indoleacetonitrile aminohydrolase	2 h2o[c] + indole-3-acetonitrile[c] => nh3[c] + indole-3-acetate[c]	3.5.5.1	CCM_04786 or CCM_00553	Phenylalanine, tyrosine and tryptophan biosynthesis (Aromatic amino acids)	0	0	1
r0753	3-hydroxyanthranilate:oxygen 3,4-oxidoreductase (decyclizing)	o2[c] + 3-hydroxyanthranilate[c] => 2-amino-3-carboxymuconate semialdehyde[c]	1.13.11.6	CCM_02219	Phenylalanine, tyrosine and tryptophan biosynthesis (Aromatic amino acids)	0	0	1
r0755	4-aminobutanal:NAD+ 1-oxidoreductase	4-aminobutanal[c] + h2o[c] + nad(+)[c] => nadh[c] + gamma-aminobutyrate[c]	1.2.1.3;1.2.1.-;1.2.1.19;1.2.1.3	CCM_00452 or CCM_05126 or CCM_08195 or CCM_08475 or CCM_02203 or CCM_05450 or CCM_07151 or CCM_09155	beta Alanine metabolism	0	0	1
r0756	NAD-dependent aldehyde dehydrogenase	nadh[c] + (s)-lactate[c] <=> h2o[c] + nad(+)[c] + lactaldehyde[c]	1.2.1.3	CCM_05126 or CCM_08195 or CCM_08475 or CCM_00452 or CCM_02203 or CCM_05450 or CCM_07151 or CCM_09155	beta Alanine metabolism	0	0	1
r0757	3-aminopropanal:NAD+ oxidoreductase	h2o[c] + nad(+)[c] + 3-aminopropanal[c] => beta-alanine[c] + nadh[c]	1.2.1.3;1.2.1.19;1.2.1.3;1.2.1.5	CCM_00452 or CCM_05126 or CCM_08195 or CCM_08475 or CCM_02203 or CCM_05450 or CCM_07151 or CCM_09155	beta Alanine metabolism	1	0	1
r0758	NAD-dependent aldehyde dehydrogenase	nadh[m] + (s)-lactate[m] <=> h2o[m] + nad(+)[m] + lactaldehyde[m]	1.2.1.3	CCM_05126 or CCM_08195 or CCM_08475 or CCM_00452 or CCM_02203 or CCM_05450 or CCM_07151 or CCM_09155	beta Alanine metabolism	0	0	1
r0759	N-carbamoyl-beta-alanine amidohydrolase	n-carbamoyl-beta-alanine[c] + h2o[c] => beta-alanine[c] + co2[c] + nh3[c]	3.5.1.6	CCM_03627 or CCM_06895	beta Alanine metabolism	0	0	1
r0762	primary-amine oxidase	h2o[c] + o2[c] + trimethylenediamine[c] => h2o2[c] + nh3[c] + 3-aminopropanal[c]	1.4.3.21	CCM_02614 or CCM_05218 or CCM_06912	Glycerophospholipid biosynthesis	0	0	1
r0763	L-alanine:tRNA(Ala) ligase (AMP-forming)	l-alanine[c] + atp[c] + transfer rna[c] => l-alanyl-trna(ala)[c] + amp[c] + diphosphate[c]	6.1.1.7	CCM_05475	Aminoacyl tRNA biosynthesis	0	0	1
r0764	L-aspartate:tRNA(Asp) ligase (AMP-forming)	l-aspartate[c] + atp[c] + transfer rna[c] => amp[c] + l-aspartyl-trna(asp)[c] + diphosphate[c]	6.1.1.12	CCM_01094 or CCM_02981 or CCM_03248	Aminoacyl tRNA biosynthesis	0	0	1
r0765	L-aspartate:tRNA(Asp) ligase (AMP-forming)	l-aspartate[m] + atp[m] + transfer rna[m] => amp[m] + l-aspartyl-trna(asp)[m] + diphosphate[m]	6.1.1.12	CCM_01094 or CCM_02981	Aminoacyl tRNA biosynthesis	0	0	1
r0766	L-asparagine:tRNA(Asn) ligase (AMP-forming)	l-asparagine[m] + atp[m] + transfer rna[m] => amp[m] + l-asparaginyl-trna(asn)[m] + diphosphate[m]	6.1.1.22	CCM_01368	Aminoacyl tRNA biosynthesis	0	0	1
r0767	L-asparagine:tRNA(Asn) ligase (AMP-forming)	l-asparagine[c] + atp[c] + transfer rna[c] => amp[c] + l-asparaginyl-trna(asn)[c] + diphosphate[c]	6.1.1.22	CCM_00977 or CCM_08773	Aminoacyl tRNA biosynthesis	0	0	1
r0768	glutamate 5-kinase	atp[c] + l-glutamate[c] => adp[c] + d-alpha-glutamyl phosphate[c]	2.7.2.11	CCM_02626	Aminoacyl tRNA biosynthesis	0	0	1
r0769	L-arginine:tRNA(Arg) ligase (AMP-forming)	l-arginine[c] + atp[c] + transfer rna[c] => amp[c] + l-arginyl-trna(arg)[c] + diphosphate[c]	6.1.1.19	CCM_00078	Aminoacyl tRNA biosynthesis	0	0	1
r0770	L-proline:tRNA(Pro) ligase (AMP-forming)	atp[c] + l-proline[c] + transfer rna[c] => amp[c] + diphosphate[c] + l-prolyl-trna(pro)[c]	6.1.1.15	CCM_00895 or CCM_06645	Aminoacyl tRNA biosynthesis	0	0	1
r0771	L-cysteine:tRNA(Cys) ligase (AMP-forming)	atp[c] + l-cysteine[c] + transfer rna[c] => amp[c] + l-cysteinyl-trna(cys)[c] + diphosphate[c]	3.1.1.16;6.1.1.16	CCM_08883	Aminoacyl tRNA biosynthesis	0	0	1
r0772	L-glutamate:tRNA(Glu) ligase (AMP-forming)	atp[m] + l-glutamate[m] + transfer rna[m] => amp[m] + l-glutamyl-trna(glu)[m] + diphosphate[m]	6.1.1.17	CCM_09428	Aminoacyl tRNA biosynthesis	0	0	1
r0773	L-glutamate:tRNA(Glu) ligase (AMP-forming)	atp[c] + l-glutamate[c] + transfer rna[c] => amp[c] + l-glutamyl-trna(glu)[c] + diphosphate[c]	6.1.1.17	CCM_01939 or CCM_07973	Aminoacyl tRNA biosynthesis	0	0	1
r0774	L-glutamine:tRNA(Gln) ligase (AMP-forming)	atp[c] + l-glutamine[c] + transfer rna[c] => amp[c] + l-glutaminyl-trna(gln)[c] + diphosphate[c]	6.1.1.18	CCM_05656 or CCM_05672	Aminoacyl tRNA biosynthesis	0	0	1
r0775	L-glutamine:tRNA(Gln) ligase (AMP-forming)	atp[m] + l-glutamine[m] + transfer rna[m] => amp[m] + l-glutaminyl-trna(gln)[m] + diphosphate[m]	6.1.1.18	CCM_01003	Aminoacyl tRNA biosynthesis	0	0	1
r0776	L-serine:tRNA(Ser) ligase (AMP-forming)	atp[c] + l-serine[c] + transfer rna[c] => amp[c] + diphosphate[c] + l-seryl-trna(ser)[c]	6.1.1.11	CCM_01776 or CCM_03943	Aminoacyl tRNA biosynthesis	0	0	1
r0777	glycine:tRNA(Gly) ligase (AMP-forming)	atp[c] + glycine[c] + transfer rna[c] => amp[c] + glycyl-trna(gly)[c] + diphosphate[c]	6.1.1.14	CCM_02628 or CCM_04685	Aminoacyl tRNA biosynthesis	0	0	1
r0778	L-threonine:tRNA(Thr) ligase (AMP-forming)	atp[m] + l-threonine[m] + transfer rna[m] => amp[m] + diphosphate[m] + l-threonyl-trna(thr)[m]	6.1.1.3	CCM_00105 or CCM_06949	Aminoacyl tRNA biosynthesis	0	0	1
r0779	L-threonine:tRNA(Thr) ligase (AMP-forming)	atp[c] + l-threonine[c] + transfer rna[c] => amp[c] + diphosphate[c] + l-threonyl-trna(thr)[c]	6.1.1.3	CCM_00105 or CCM_06949	Aminoacyl tRNA biosynthesis	0	0	1
r0780	L-histidine:tRNA(His) ligase (AMP-forming)	atp[c] + l-histidine[c] + transfer rna[c] => amp[c] + l-histidyl-trna(his)[c] + diphosphate[c]	6.1.1.21	CCM_02343	Aminoacyl tRNA biosynthesis	0	0	1
r0781	L-isoleucine:tRNA(Ile) ligase (AMP-forming)	atp[c] + l-isoleucine[c] + transfer rna[c] => amp[c] + l-isoleucyl-trna(ile)[c] + diphosphate[c]	6.1.1.5	CCM_07464	Aminoacyl tRNA biosynthesis	0	0	1
r0782	L-isoleucine:tRNA(Ile) ligase (AMP-forming)	atp[m] + l-isoleucine[m] + transfer rna[m] => amp[m] + l-isoleucyl-trna(ile)[m] + diphosphate[m]	6.1.1.5	CCM_04746	Aminoacyl tRNA biosynthesis	0	0	1
r0783	L-valine:tRNAVal ligase (AMP-forming)	atp[c] + l-valine[c] + transfer rna[c] => amp[c] + diphosphate[c] + l-valyl-trna(val)[c]	6.1.1.9	CCM_06387	Aminoacyl tRNA biosynthesis	0	0	1
r0784	L-leucine:tRNA(Leu) ligase (AMP-forming)	atp[c] + l-leucine[c] + transfer rna[c] => amp[c] + l-leucyl-trna(leu)[c] + diphosphate[c]	6.1.1.4	CCM_00227 or CCM_05622	Aminoacyl tRNA biosynthesis	0	0	1
r0785	L-lysine:tRNALys ligase (AMP-forming)	atp[c] + l-lysine[c] + transfer rna[c] => amp[c] + diphosphate[c] + l-lysyl-trna(lys)[c]	6.1.1.6	CCM_00818 or CCM_05434	Aminoacyl tRNA biosynthesis	0	0	1
r0786	L-methionine:tRNAMet ligase (AMP-forming)	atp[c] + l-methionine[c] + transfer rna[c] => amp[c] + diphosphate[c] + l-methionyl-trna(met)[c]	6.1.1.10	CCM_07913	Aminoacyl tRNA biosynthesis	0	0	1
r0787	L-methionine:tRNAMet ligase (AMP-forming)	atp[m] + l-methionine[m] + transfer rna[m] => amp[m] + diphosphate[m] + l-methionyl-trna(met)[m]	6.1.1.10	CCM_07913	Aminoacyl tRNA biosynthesis	0	0	1
r0788	L-tyrosine:tRNA(Tyr) ligase (AMP-forming)	atp[c] + l-tyrosine[c] + transfer rna[c] => amp[c] + diphosphate[c] + l-tyrosyl-trna(tyr)[c]	6.1.1.1	CCM_04882	Aminoacyl tRNA biosynthesis	0	0	1
r0789	L-tyrosine:tRNA(Tyr) ligase (AMP-forming)	atp[m] + l-tyrosine[m] + transfer rna[m] => amp[m] + diphosphate[m] + l-tyrosyl-trna(tyr)[m]	6.1.1.1	CCM_00100	Aminoacyl tRNA biosynthesis	0	0	1
r0790	L-tryptophan -tRNA(Trp) ligase (AMP-forming)	atp[c] + l-tryptophan[c] + transfer rna[c] => amp[c] + diphosphate[c] + l-tryptophanyl-trna(trp)[c]	6.1.1.2	CCM_05857	Aminoacyl tRNA biosynthesis	0	0	1
r0791	L-phenylalanine:tRNA(Ala) ligase (AMP-forming)	atp[c] + l-phenylalanine[c] + transfer rna[c] => amp[c] + l-phenylalanyl-trna(phe)[c] + diphosphate[c]	6.1.1.20	(CCM_04421 and CCM_06198) or CCM_07403	Aminoacyl tRNA biosynthesis	0	0	1
r0792	L-tryptophan:tRNA(Trp) ligase (AMP-forming)	atp[m] + l-tryptophan[m] + transfer rna[m] => amp[m] + diphosphate[m] + l-tryptophanyl-trna(trp)[m]	6.1.1.2	CCM_05821	Aminoacyl tRNA biosynthesis	0	0	1
r0793	L-glutamate:L-cysteine gamma-ligase (ADP-forming)	atp[c] + l-cysteine[c] + l-glutamate[c] => adp[c] + gamma-l-glutamyl-l-cysteine[c] + phosphate[c]	6.3.2.2;6.3.2.2	CCM_00539 or CCM_08133	Glutathione biosynthesis	0	0	1
r0794	gamma-L-glutamyl-L-cysteine:glycine ligase (ADP-forming)	atp[c] + gamma-l-glutamyl-l-cysteine[c] + glycine[c] => adp[c] + phosphate[c] + glutathione[c]	6.3.2.3;6.3.2.3	CCM_01501	Glutathione biosynthesis	0	0	1
r0795	gamma-glutamyltranspeptidase	h2o[c] + glutathione[c] => l-glutamate[c] + l-cysteinylglycine[c]	2.3.2.2;3.4.19.13	CCM_02065 or CCM_02473 or CCM_05577 or CCM_05722 or CCM_09583	Glutathione biosynthesis	0	0	1
r0796	5-oxo-L-proline amidohydrolase (ATP-hydrolysing)	atp[c] + 2 h2o[c] + 5-oxo-l-proline[c] => adp[c] + l-glutamate[c] + phosphate[c]	3.5.2.9;3.5.2.9	CCM_05361 or CCM_07164	Glutathione biosynthesis	0	0	1
r0797	glutathione:NADP+ oxidoreductase	oxidized glutathione[c] + nadph[c] => nadp(+)[c] + 2 glutathione[c]	1.8.1.7;1.8.1.7	CCM_09201	Glutathione biosynthesis	0	0	1
r0798	L-cysteinylglycine dipeptidase	h2o[c] + l-cysteinylglycine[c] => l-cysteine[c] + glycine[c]	3.4.11.1;3.4.11.2;3.4.11.1;3.4.11.2;3.4.11.23;3.4.13.-	CCM_01450 or CCM_01571 or CCM_01695 or CCM_05545 or CCM_05888	Glutathione biosynthesis	0	0	1
r0799	glutathione:hydrogen-peroxide oxidoreductase	h2o2[c] + 2 glutathione[c] => oxidized glutathione[c] + 2 h2o[c]	1.11.1.9;1.11.1.9	CCM_03086	Glutathione biosynthesis	0	0	1
r0808	2-hydroxyphenylacetate:CoA ligase	2-hydroxyphenylacetate[p] + atp[p] + coenzyme a[p] => amp[p] + diphosphate[p] + 2-hydroxyphenylacetyl-coa[p]	6.2.1.30	CCM_06033	Penicillin and cephalosporin biosynthesis	0	0	1
r0821	butanoyl-CoA:oxygen 2-oxidoreductase	crotonoyl-coa[m] + fadh2[m] => fad[m] + butyryl-coa[m]	1.3.99.2	CCM_00006	Fatty acid biosynthesis	0	0	1
r0822	biotin-carboxyl-carrier-protein:carbon-dioxide ligase (ADP-forming)	atp[c] + holo-[carboxylase][c] + co2[c] + h2o[c] => adp[c] + carboxybiotin-carboxyl-carrier protein[c] + phosphate[c]	6.3.4.14	CCM_09369	Fatty acid biosynthesis	1	1	1
r0823	stearoyl-CoA 9-desaturase	nadh[c] + o2[c] + stearoyl-[acp][c] => 2 h2o[c] + nad(+)[c] + octadecenoyl-[acp][c]	1.14.19.1	CCM_02537	Fatty acid biosynthesis	1	1	1
r0824	stearoyl-CoA 9-desaturase	nadh[c] + o2[c] + heptadecanoyl-[acp][c] => 2 h2o[c] + nad(+)[c] + heptadecenoyl-[acp][c]	1.14.19.1	CCM_02537	Fatty acid biosynthesis	1	1	1
r0825	oleate delta-12 desaturase	nadh[c] + o2[c] + octadecenoyl-[acp][c] => 2 h2o[c] + nad(+)[c] + linoleoyl-[acp][c]	1.14.19.3	CCM_06866 or CCM_09560	Fatty acid biosynthesis	1	1	1
r0826	stearoyl-CoA 9-desaturase	nadh[c] + o2[c] + palmitoyl-[acp][c] => 2 h2o[c] + nad(+)[c] + hexadecenoyl-[acp][c]	1.14.19.1	CCM_02537	Fatty acid biosynthesis	1	1	1
r0827	oleate delta-12 desaturase	nadh[c] + o2[c] + hexadecenoyl-[acp][c] => 2 h2o[c] + nad(+)[c] + hexadecadienoyl-[acp][c]	1.14.19.3	CCM_06866 or CCM_09560	Fatty acid biosynthesis	0	0	1
r0828	stearoyl-CoA 15-desaturase	nadh[c] + o2[c] + linoleoyl-[acp][c] => 2 h2o[c] + nad(+)[c] + octadecadienoyl-[acp][c]	1.14.19.-	CCM_06866 or CCM_09560	Fatty acid biosynthesis	0	0	1
r0829	3-oxoacyl-[acyl-carrier-protein] synthase	malonyl-[acp][c] + butyryl-[acp][c] => co2[c] + 3-oxohexanoyl-[acp][c] + acyl-carrier protein[c]	2.3.1.41	CCM_00603 or CCM_02998 or CCM_01811 or CCM_01518 or CCM_09346	Fatty acid elongation	1	1	1
r0830	3-oxoacyl-[acyl-carrier-protein] reductase	nadp(+)[c] + 3-hydroxyhexanoyl-[acp][c] <=> nadph[c] + 3-oxohexanoyl-[acp][c]	1.1.1.100	CCM_00221 or CCM_01693 or CCM_02998 or CCM_05145 or CCM_01664 or CCM_01815 or CCM_01926 or CCM_01950 or CCM_03111 or CCM_03400 or CCM_03982 or CCM_04911 or CCM_05642 or CCM_05671	Fatty acid elongation	1	1	1
r0831	3-hydroxypalmitoyl-[acyl-carrier-protein] dehydratase	3-hydroxyhexanoyl-[acp][c] <=> h2o[c] + trans-hex-2-enoyl-[acp][c]	4.2.1.61	CCM_02997	Fatty acid elongation	1	1	1
r0832	enoyl-ACP reductase	nadp(+)[c] + hexanoyl-[acp][c] <=> nadph[c] + trans-hex-2-enoyl-[acp][c]	1.3.1.9	CCM_08645	Fatty acid elongation	1	1	1
r0833	acetyl-CoA:carbon-dioxide ligase (ADP-forming)	acetyl-coa[c] + carboxybiotin-carboxyl-carrier protein[c] <=> holo-[carboxylase][c] + malonyl-coa[c]	6.4.1.2	CCM_09369	Fatty acid elongation	1	1	1
r0834	3-oxoacyl-[acyl-carrier-protein] synthase	malonyl-[acp][c] + hexanoyl-[acp][c] => co2[c] + 3-oxooctanoyl-[acp][c] + acyl-carrier protein[c]	2.3.1.41	CCM_02998 or CCM_01811 or CCM_00603 or CCM_01518 or CCM_09346	Fatty acid elongation	1	1	1
r0835	3-oxoacyl-[acyl-carrier-protein] reductase	nadp(+)[c] + 3-hydroxyoctanoyl-[acp][c] <=> nadph[c] + 3-oxooctanoyl-[acp][c]	1.1.1.100	CCM_00221 or CCM_01693 or CCM_02998 or CCM_01693 or CCM_05145 or CCM_00221 or CCM_01664 or CCM_01815 or CCM_01926 or CCM_01950 or CCM_03111 or CCM_03400 or CCM_03982 or CCM_04911 or CCM_05642 or CCM_05671	Fatty acid elongation	1	1	1
r0836	3-hydroxypalmitoyl-[acyl-carrier-protein] dehydratase	3-hydroxyoctanoyl-[acp][c] <=> h2o[c] + trans-oct-2-enoyl-[acp][c]	4.2.1.61	CCM_02997	Fatty acid elongation	1	1	1
r0837	enoyl-ACP reductase	nadp(+)[c] + octanoyl-[acp][c] <=> nadph[c] + trans-oct-2-enoyl-[acp][c]	1.3.1.9	CCM_08645	Fatty acid elongation	1	1	1
r0838	3-oxoacyl-[acyl-carrier-protein] synthase	malonyl-[acp][c] + octanoyl-[acp][c] => co2[c] + 3-oxodecanoyl-[acp][c] + acyl-carrier protein[c]	2.3.1.41	CCM_00603 or CCM_02998 or CCM_02998 or CCM_01811 or CCM_00603 or CCM_01518 or CCM_01811 or CCM_09346	Fatty acid elongation	1	1	1
r0839	3-oxoacyl-[acyl-carrier-protein] reductase	nadp(+)[c] + 3-hydroxydecanoyl-[acp][c] <=> nadph[c] + 3-oxodecanoyl-[acp][c]	1.1.1.100	CCM_00221 or CCM_01693 or CCM_02998 or CCM_01693 or CCM_05145 or CCM_00221 or CCM_01664 or CCM_01815 or CCM_01926 or CCM_01950 or CCM_03111 or CCM_03400 or CCM_03982 or CCM_04911 or CCM_05642 or CCM_05671	Fatty acid elongation	1	1	1
r0840	3-hydroxypalmitoyl-[acyl-carrier-protein] dehydratase	3-hydroxydecanoyl-[acp][c] <=> h2o[c] + trans-dec-2-enoyl-[acp][c]	4.2.1.61	CCM_02997	Fatty acid elongation	1	1	1
r0841	enoyl-ACP reductase	nadp(+)[c] + decanoyl-[acp][c] <=> nadph[c] + trans-dec-2-enoyl-[acp][c]	1.3.1.9	CCM_08645	Fatty acid elongation	1	1	1
r0842	3-oxoacyl-[acyl-carrier-protein] synthase	acetyl-[acp][c] + malonyl-[acp][c] => acetoacetyl-[acp][c] + co2[c] + acyl-carrier protein[c]	2.3.1.41	CCM_00603 or CCM_02998 or CCM_02998 or CCM_01811 or CCM_00603 or CCM_01518 or CCM_01811 or CCM_09346	Fatty acid elongation	1	0	1
r0843	3-oxoacyl-[acyl-carrier-protein] synthase	decanoyl-[acp][c] + malonyl-[acp][c] => co2[c] + 3-oxolauroyl-[acp][c] + acyl-carrier protein[c]	2.3.1.41	CCM_00603 or CCM_02998 or CCM_02998 or CCM_01811 or CCM_00603 or CCM_01518 or CCM_01811 or CCM_09346	Fatty acid elongation	1	1	1
r0844	3-oxoacyl-[acyl-carrier-protein] reductase	nadp(+)[c] + 3-hydroxylauroyl-[acp][c] <=> nadph[c] + 3-oxolauroyl-[acp][c]	1.1.1.100	CCM_00221 or CCM_01693 or CCM_02998 or CCM_01693 or CCM_05145 or CCM_00221 or CCM_01664 or CCM_01815 or CCM_01926 or CCM_01950 or CCM_03111 or CCM_03400 or CCM_03982 or CCM_04911 or CCM_05642 or CCM_05671	Fatty acid elongation	1	1	1
r0845	3-hydroxypalmitoyl-[acyl-carrier-protein] dehydratase	3-hydroxylauroyl-[acp][c] <=> h2o[c] + trans-dodec-2-enoyl-[acp][c]	4.2.1.61	CCM_02997	Fatty acid elongation	1	1	1
r0846	enoyl-ACP reductase	nadp(+)[c] + lauroyl-[acp][c] <=> nadph[c] + trans-dodec-2-enoyl-[acp][c]	1.3.1.9	CCM_08645	Fatty acid elongation	1	1	1
r0847	3-oxoacyl-[acyl-carrier-protein] reductase	nadp(+)[c] + 3-hydroxybutyryl-[acp][c] <=> acetoacetyl-[acp][c] + nadph[c]	1.1.1.100	CCM_00221 or CCM_01693 or CCM_02998 or CCM_01693 or CCM_05145 or CCM_00221 or CCM_01664 or CCM_01815 or CCM_01926 or CCM_01950 or CCM_03111 or CCM_03400 or CCM_03982 or CCM_04911 or CCM_05642 or CCM_05671	Fatty acid elongation	1	0	1
r0848	3-oxoacyl-[acyl-carrier-protein] synthase	lauroyl-[acp][c] + malonyl-[acp][c] => co2[c] + 3-oxomyristoyl-[acp][c] + acyl-carrier protein[c]	2.3.1.41	CCM_00603 or CCM_02998 or CCM_02998 or CCM_01811 or CCM_00603 or CCM_01518 or CCM_01811 or CCM_09346	Fatty acid elongation	1	1	1
r0849	3-oxoacyl-[acyl-carrier-protein] reductase	nadp(+)[c] + 3-hydroxymyristoyl-[acp][c] <=> nadph[c] + 3-oxomyristoyl-[acp][c]	1.1.1.100	CCM_00221 or CCM_01693 or CCM_02998 or CCM_01693 or CCM_05145 or CCM_00221 or CCM_01664 or CCM_01815 or CCM_01926 or CCM_01950 or CCM_03111 or CCM_03400 or CCM_03982 or CCM_04911 or CCM_05642 or CCM_05671	Fatty acid elongation	1	1	1
r0850	3-hydroxypalmitoyl-[acyl-carrier-protein] dehydratase	3-hydroxymyristoyl-[acp][c] <=> h2o[c] + trans-tetradec-2-enoyl-[acp][c]	4.2.1.61	CCM_02997	Fatty acid elongation	1	1	1
r0851	enoyl-ACP reductase	myristoyl-[acp][c] + nadp(+)[c] <=> nadph[c] + trans-tetradec-2-enoyl-[acp][c]	1.3.1.9	CCM_08645	Fatty acid elongation	1	1	1
r0852	3-hydroxypalmitoyl-[acyl-carrier-protein] dehydratase	3-hydroxybutyryl-[acp][c] <=> h2o[c] + trans-but-2-enoyl-[acp][c]	4.2.1.61	CCM_02997	Fatty acid elongation	1	1	1
r0853	3-oxoacyl-[acyl-carrier-protein] synthase	myristoyl-[acp][c] + malonyl-[acp][c] => co2[c] + 3-oxopalmitoyl-[acp][c] + acyl-carrier protein[c]	2.3.1.41	CCM_00603 or CCM_02998 or CCM_02998 or CCM_01811 or CCM_00603 or CCM_01518 or CCM_01811 or CCM_09346	Fatty acid elongation	1	1	1
r0854	3-oxoacyl-[acyl-carrier-protein] reductase	nadp(+)[c] + 3-hydroxypalmitoyl-[acp][c] <=> nadph[c] + 3-oxopalmitoyl-[acp][c]	1.1.1.100	CCM_00221 or CCM_01693 or CCM_02998 or CCM_01693 or CCM_05145 or CCM_00221 or CCM_01664 or CCM_01815 or CCM_01926 or CCM_01950 or CCM_03111 or CCM_03400 or CCM_03982 or CCM_04911 or CCM_05642 or CCM_05671	Fatty acid elongation	1	1	1
r0855	3-hydroxypalmitoyl-[acyl-carrier-protein] dehydratase	3-hydroxypalmitoyl-[acp][c] <=> h2o[c] + trans-hexadec-2-enoyl-[acp][c]	4.2.1.61	CCM_02997	Fatty acid elongation	1	1	1
r0856	enoyl-ACP reductase	nadp(+)[c] + palmitoyl-[acp][c] <=> nadph[c] + trans-hexadec-2-enoyl-[acp][c]	1.3.1.9	CCM_08645	Fatty acid elongation	1	1	1
r0857	enoyl-ACP reductase	nadp(+)[c] + butyryl-[acp][c] <=> nadph[c] + trans-but-2-enoyl-[acp][c]	1.3.1.9	CCM_08645	Fatty acid elongation	1	0	1
r0858	3-oxoacyl-[acyl-carrier-protein] synthase	palmitoyl-[acp][c] + malonyl-[acp][c] => co2[c] + 3-oxostearoyl-[acp][c] + acyl-carrier protein[c]	2.3.1.41	CCM_00603 or CCM_02998 or CCM_02998 or CCM_01811 or CCM_00603 or CCM_01518 or CCM_01811 or CCM_09346	Fatty acid elongation	1	1	1
r0859	3-oxoacyl-[acyl-carrier-protein] synthase	stearoyl-[acp][c] + malonyl-[acp][c] => co2[c] + 3-oxoicosanoyl-[acp][c] + acyl-carrier protein[c]	2.3.1.41	CCM_00603 or CCM_02998 or CCM_02998 or CCM_01811 or CCM_00603 or CCM_01518 or CCM_01811 or CCM_09346	Fatty acid elongation	1	1	1
r0860	3-oxoacyl-[acyl-carrier-protein] reductase	nadp(+)[c] + 3-hydroxystearoyl-[acp][c] <=> nadph[c] + 3-oxostearoyl-[acp][c]	1.1.1.100	CCM_00221 or CCM_01693 or CCM_02998 or CCM_01693 or CCM_05145 or CCM_00221 or CCM_01664 or CCM_01815 or CCM_01926 or CCM_01950 or CCM_03111 or CCM_03400 or CCM_03982 or CCM_04911 or CCM_05642 or CCM_05671	Fatty acid elongation	1	1	1
r0861	3-oxoacyl-[acyl-carrier-protein] reductase	nadp(+)[c] + 3-hydroxyicosanoyl-[acp][c] <=> nadph[c] + 3-oxoicosanoyl-[acp][c]	1.1.1.100	CCM_00221 or CCM_01693 or CCM_02998 or CCM_01693 or CCM_05145 or CCM_00221 or CCM_01664 or CCM_01815 or CCM_01926 or CCM_01950 or CCM_03111 or CCM_03400 or CCM_03982 or CCM_04911 or CCM_05642 or CCM_05671	Fatty acid elongation	1	1	1
r0862	3-hydroxypalmitoyl-[acyl-carrier-protein] dehydratase	3-hydroxystearoyl-[acp][c] <=> h2o[c] + trans-octadec-2-enoyl-[acp][c]	4.2.1.61	CCM_02997	Fatty acid elongation	1	1	1
r0863	3-hydroxypalmitoyl-[acyl-carrier-protein] dehydratase	3-hydroxyicosanoyl-[acp][c] <=> h2o[c] + trans-c20-2-enoyl-[acp][c]	4.2.1.61	CCM_02997	Fatty acid elongation	1	1	1
r0864	enoyl-ACP reductase	nadp(+)[c] + stearoyl-[acp][c] <=> nadph[c] + trans-octadec-2-enoyl-[acp][c]	1.3.1.9	CCM_08645	Fatty acid elongation	1	1	1
r0865	enoyl-ACP reductase	nadp(+)[c] + arachidoyl-[acp][c] <=> nadph[c] + trans-c20-2-enoyl-[acp][c]	1.3.1.9	CCM_08645	Fatty acid elongation	1	1	1
r0866	3-oxoacyl-[acyl-carrier-protein] synthase	malonyl-[acp][c] + heptanoyl-[acp][c] => co2[c] + 3-oxononanoyl-[acp][c] + acyl-carrier protein[c]	2.3.1.41	CCM_00603 or CCM_02998 or CCM_02998 or CCM_01811 or CCM_00603 or CCM_01518 or CCM_01811 or CCM_09346	Fatty acid elongation	1	1	1
r0867	3-oxoacyl-[acyl-carrier-protein] reductase	nadp(+)[c] + 3-hydroxynonanoyl-[acp][c] <=> nadph[c] + 3-oxononanoyl-[acp][c]	1.1.1.100	CCM_00221 or CCM_01693 or CCM_02998 or CCM_01693 or CCM_05145 or CCM_00221 or CCM_01664 or CCM_01815 or CCM_01926 or CCM_01950 or CCM_03111 or CCM_03400 or CCM_03982 or CCM_04911 or CCM_05642 or CCM_05671	Fatty acid elongation	1	1	1
r0868	3-hydroxypalmitoyl-[acyl-carrier-protein] dehydratase	3-hydroxynonanoyl-[acp][c] <=> h2o[c] + trans-non-2-enoyl-[acp][c]	4.2.1.61	CCM_02997	Fatty acid elongation	1	1	1
r0869	enoyl-ACP reductase	nadp(+)[c] + nonanoyl-[acp][c] <=> nadph[c] + trans-non-2-enoyl-[acp][c]	1.3.1.9	CCM_08645	Fatty acid elongation	1	1	1
r0870	3-oxoacyl-[acyl-carrier-protein] synthase	malonyl-[acp][c] + nonanoyl-[acp][c] => co2[c] + 3-oxoundecanoyl-[acp][c] + acyl-carrier protein[c]	2.3.1.41	CCM_00603 or CCM_02998 or CCM_02998 or CCM_01811 or CCM_00603 or CCM_01518 or CCM_01811 or CCM_09346	Fatty acid elongation	1	1	1
r0871	3-oxoacyl-[acyl-carrier-protein] reductase	nadp(+)[c] + 3-hydroxyundecanoyl-[acp][c] <=> nadph[c] + 3-oxoundecanoyl-[acp][c]	1.1.1.100	CCM_00221 or CCM_01693 or CCM_02998 or CCM_01693 or CCM_05145 or CCM_00221 or CCM_01664 or CCM_01815 or CCM_01926 or CCM_01950 or CCM_03111 or CCM_03400 or CCM_03982 or CCM_04911 or CCM_05642 or CCM_05671	Fatty acid elongation	1	1	1
r0872	3-hydroxypalmitoyl-[acyl-carrier-protein] dehydratase	3-hydroxyundecanoyl-[acp][c] <=> h2o[c] + trans-undeca-2-enoyl-[acp][c]	4.2.1.61	CCM_02997	Fatty acid elongation	1	1	1
r0873	enoyl-ACP reductase	nadp(+)[c] + undecanoyl-[acp][c] <=> nadph[c] + trans-undeca-2-enoyl-[acp][c]	1.3.1.9	CCM_08645	Fatty acid elongation	1	1	1
r0874	3-oxoacyl-[acyl-carrier-protein] synthase	undecanoyl-[acp][c] + malonyl-[acp][c] => co2[c] + 3-oxotridecanoyl-[acp][c] + acyl-carrier protein[c]	2.3.1.41	CCM_00603 or CCM_02998 or CCM_02998 or CCM_01811 or CCM_00603 or CCM_01518 or CCM_01811 or CCM_09346	Fatty acid elongation	1	1	1
r0875	3-oxoacyl-[acyl-carrier-protein] reductase	nadp(+)[c] + 3-hydroxytridecanoyl-[acp][c] <=> nadph[c] + 3-oxotridecanoyl-[acp][c]	1.1.1.100	CCM_00221 or CCM_01693 or CCM_02998 or CCM_01693 or CCM_05145 or CCM_00221 or CCM_01664 or CCM_01815 or CCM_01926 or CCM_01950 or CCM_03111 or CCM_03400 or CCM_03982 or CCM_04911 or CCM_05642 or CCM_05671	Fatty acid elongation	1	1	1
r0876	3-hydroxypalmitoyl-[acyl-carrier-protein] dehydratase	3-hydroxytridecanoyl-[acp][c] <=> h2o[c] + trans-tridec-2-enoyl-[acp][c]	4.2.1.61	CCM_02997	Fatty acid elongation	1	1	1
r0877	enoyl-ACP reductase	nadp(+)[c] + tridecanoyl-[acp][c] <=> nadph[c] + trans-tridec-2-enoyl-[acp][c]	1.3.1.9	CCM_08645	Fatty acid elongation	1	1	1
r0878	3-oxoacyl-[acyl-carrier-protein] synthase	tridecanoyl-[acp][c] + malonyl-[acp][c] => co2[c] + 3-oxopentadecanoyl-[acp][c] + acyl-carrier protein[c]	2.3.1.41	CCM_00603 or CCM_02998 or CCM_02998 or CCM_01811 or CCM_00603 or CCM_01518 or CCM_01811 or CCM_09346	Fatty acid elongation	1	1	1
r0879	3-oxoacyl-[acyl-carrier-protein] reductase	nadp(+)[c] + 3-hydroxypentadecanoyl-[acp][c] <=> nadph[c] + 3-oxopentadecanoyl-[acp][c]	1.1.1.100	CCM_00221 or CCM_01693 or CCM_02998 or CCM_01693 or CCM_05145 or CCM_00221 or CCM_01664 or CCM_01815 or CCM_01926 or CCM_01950 or CCM_03111 or CCM_03400 or CCM_03982 or CCM_04911 or CCM_05642 or CCM_05671	Fatty acid elongation	1	1	1
r0880	3-hydroxypalmitoyl-[acyl-carrier-protein] dehydratase	3-hydroxypentadecanoyl-[acp][c] <=> h2o[c] + trans-pentadec-2-enoyl-[acp][c]	4.2.1.61	CCM_02997	Fatty acid elongation	1	1	1
r0881	enoyl-ACP reductase	nadp(+)[c] + pentadecanoyl-[acp][c] <=> nadph[c] + trans-pentadec-2-enoyl-[acp][c]	1.3.1.9	CCM_08645	Fatty acid elongation	1	1	1
r0882	3-oxoacyl-[acyl-carrier-protein] synthase	pentadecanoyl-[acp][c] + malonyl-[acp][c] => co2[c] + 3-oxoheptadecanoyl-[acp][c] + acyl-carrier protein[c]	2.3.1.41	CCM_00603 or CCM_02998 or CCM_02998 or CCM_01811 or CCM_00603 or CCM_01518 or CCM_01811 or CCM_09346	Fatty acid elongation	0	0	1
r0883	3-oxoacyl-[acyl-carrier-protein] reductase	nadp(+)[c] + 3-hydroxyheptadecanoyl-[acp][c] <=> nadph[c] + 3-oxoheptadecanoyl-[acp][c]	1.1.1.100	CCM_00221 or CCM_01693 or CCM_02998 or CCM_01693 or CCM_05145 or CCM_00221 or CCM_01664 or CCM_01815 or CCM_01926 or CCM_01950 or CCM_03111 or CCM_03400 or CCM_03982 or CCM_04911 or CCM_05642 or CCM_05671	Fatty acid elongation	0	0	1
r0884	3-hydroxypalmitoyl-[acyl-carrier-protein] dehydratase	3-hydroxyheptadecanoyl-[acp][c] <=> h2o[c] + trans-heptadec-2-enoyl-[acp][c]	4.2.1.61	CCM_02997	Fatty acid elongation	0	0	1
r0885	enoyl-ACP reductase	nadp(+)[c] + heptadecanoyl-[acp][c] <=> nadph[c] + trans-heptadec-2-enoyl-[acp][c]	1.3.1.9	CCM_08645	Fatty acid elongation	0	0	1
r0886	acetyl coenzyme A-acyl-carrier-protein transacylase	propionyl-coa[c] + acyl-carrier protein[c] => coenzyme a[c] + propionyl-[acp][c]	2.3.1.38	CCM_02997	Fatty acid elongation	1	1	1
r0887	3-oxoacyl-[acyl-carrier-protein] synthase	malonyl-[acp][c] + propionyl-[acp][c] => co2[c] + 3-oxopentanoyl-[acp][c] + acyl-carrier protein[c]	2.3.1.41	CCM_00603 or CCM_02998 or CCM_02998 or CCM_01811 or CCM_00603 or CCM_01518 or CCM_01811 or CCM_09346	Fatty acid elongation	1	1	1
r0888	3-oxoacyl-[acyl-carrier-protein] reductase	nadp(+)[c] + 3-hydroxypentanoyl-[acp][c] <=> nadph[c] + 3-oxopentanoyl-[acp][c]	1.1.1.100	CCM_00221 or CCM_01693 or CCM_02998 or CCM_01693 or CCM_05145 or CCM_00221 or CCM_01664 or CCM_01815 or CCM_01926 or CCM_01950 or CCM_03111 or CCM_03400 or CCM_03982 or CCM_04911 or CCM_05642 or CCM_05671	Fatty acid elongation	1	1	1
r0889	3-hydroxypalmitoyl-[acyl-carrier-protein] dehydratase	3-hydroxypentanoyl-[acp][c] <=> h2o[c] + trans-pent-2-enoyl-[acp][c]	4.2.1.61	CCM_02997	Fatty acid elongation	1	1	1
r0890	enoyl-ACP reductase	nadp(+)[c] + pentanoyl-[acp][c] <=> nadph[c] + trans-pent-2-enoyl-[acp][c]	1.3.1.9	CCM_08645	Fatty acid elongation	1	1	1
r0891	3-oxoacyl-[acyl-carrier-protein] synthase	malonyl-[acp][c] + pentanoyl-[acp][c] => co2[c] + 3-oxoheptanoyl-[acp][c] + acyl-carrier protein[c]	2.3.1.41	CCM_00603 or CCM_02998 or CCM_02998 or CCM_01811 or CCM_00603 or CCM_01518 or CCM_01811 or CCM_09346	Fatty acid elongation	1	1	1
r0892	3-oxoacyl-[acyl-carrier-protein] reductase	nadp(+)[c] + 3-hydroxyheptanoyl-[acp][c] <=> nadph[c] + 3-oxoheptanoyl-[acp][c]	1.1.1.100	CCM_00221 or CCM_01693 or CCM_02998 or CCM_01693 or CCM_05145 or CCM_00221 or CCM_01664 or CCM_01815 or CCM_01926 or CCM_01950 or CCM_03111 or CCM_03400 or CCM_03982 or CCM_04911 or CCM_05642 or CCM_05671	Fatty acid elongation	1	1	1
r0893	3-hydroxypalmitoyl-[acyl-carrier-protein] dehydratase	3-hydroxyheptanoyl-[acp][c] <=> h2o[c] + trans-hept-2-enoyl-[acp][c]	4.2.1.61	CCM_02997	Fatty acid elongation	1	1	1
r0894	enoyl-ACP reductase	nadp(+)[c] + heptanoyl-[acp][c] <=> nadph[c] + trans-hept-2-enoyl-[acp][c]	1.3.1.9	CCM_08645	Fatty acid elongation	1	1	1
r0895	acyl-CoA dehydrogenase	fad[m] + stearoyl-coa[m] => fadh2[m] + trans-octadec-2-enoyl-coa[m]	1.3.99.3	CCM_03146 or CCM_03805 or CCM_01908 or CCM_03805 or CCM_05293 or CCM_05293	Mitochondrial beta oxidation (even)	1	0	1
r0896	acyl-CoA dehydrogenase	fad[m] + arachidoyl-coa[m] => fadh2[m] + trans-c20-2-enoyl-coa[m]	1.3.99.3	CCM_03146 or CCM_03805 or CCM_01908 or CCM_03805 or CCM_05293 or CCM_05293	Mitochondrial beta oxidation (even)	0	0	1
r0897	enoyl-CoA hydratase	3-hydroxystearoyl-coa[m] <=> h2o[m] + trans-octadec-2-enoyl-coa[m]	4.2.1.17	CCM_01474 or CCM_05752 or CCM_09276	Mitochondrial beta oxidation (even)	1	0	1
r0898	enoyl-CoA hydratase	3-hydroxyicosanoyl-coa[m] <=> h2o[m] + trans-c20-2-enoyl-coa[m]	4.2.1.17	CCM_01474 or CCM_05752 or CCM_09276	Mitochondrial beta oxidation (even)	1	0	1
r0899	3-hydroxyacyl-CoA dehydrogenase	nad(+)[m] + 3-hydroxystearoyl-coa[m] => nadh[m] + 3-oxostearoyl-coa[m]	1.1.1.35	CCM_03147 or CCM_06096	Mitochondrial beta oxidation (even)	1	0	1
r0900	3-hydroxyacyl-CoA dehydrogenase	nad(+)[m] + 3-hydroxyicosanoyl-coa[m] => nadh[m] + 3-oxoicosanoyl-coa[m]	1.1.1.35	CCM_03147 or CCM_06096	Mitochondrial beta oxidation (even)	1	0	1
r0901	3-ketoacyl-CoA thiolase	coenzyme a[m] + 3-oxostearoyl-coa[m] => acetyl-coa[m] + palmitoyl-coa[m]	2.3.1.16	CCM_01627	Mitochondrial beta oxidation (even)	1	0	1
r0902	3-ketoacyl-CoA thiolase	coenzyme a[m] + 3-oxoicosanoyl-coa[m] => acetyl-coa[m] + stearoyl-coa[m]	2.3.1.16	CCM_01627	Mitochondrial beta oxidation (even)	1	0	1
r0903	acyl-CoA dehydrogenase	fad[m] + palmitoyl-coa[m] => fadh2[m] + trans-hexadec-2-enoyl-coa[m]	1.3.99.3	CCM_03146 or CCM_03805 or CCM_01908 or CCM_05293	Mitochondrial beta oxidation (even)	1	0	1
r0904	enoyl-CoA hydratase	3-hydroxypalmitoyl-coa[m] <=> h2o[m] + trans-hexadec-2-enoyl-coa[m]	4.2.1.17	CCM_01474 or CCM_05752 or CCM_09276	Mitochondrial beta oxidation (even)	1	0	1
r0905	3-hydroxyacyl-CoA dehydrogenase	nad(+)[m] + 3-hydroxypalmitoyl-coa[m] => nadh[m] + 3-oxopalmitoyl-coa[m]	1.1.1.35	CCM_03147 or CCM_06096	Mitochondrial beta oxidation (even)	1	0	1
r0906	3-ketoacyl-CoA thiolase	coenzyme a[m] + 3-oxopalmitoyl-coa[m] => acetyl-coa[m] + myristoyl-coa[m]	2.3.1.16	CCM_01627	Mitochondrial beta oxidation (even)	1	0	1
r0907	acyl-CoA dehydrogenase	fad[m] + myristoyl-coa[m] => fadh2[m] + trans-tetradec-2-enoyl-coa[m]	1.3.99.3	CCM_03146 or CCM_03805 or CCM_01908 or CCM_05293	Mitochondrial beta oxidation (even)	1	0	1
r0908	enoyl-CoA hydratase	3-hydroxymyristoyl-coa[m] <=> h2o[m] + trans-tetradec-2-enoyl-coa[m]	4.2.1.17	CCM_01474 or CCM_05752 or CCM_09276	Mitochondrial beta oxidation (even)	1	0	1
r0909	3-hydroxyacyl-CoA dehydrogenase	nad(+)[m] + 3-hydroxymyristoyl-coa[m] => nadh[m] + 3-oxomyristoyl-coa[m]	1.1.1.35	CCM_03147 or CCM_06096	Mitochondrial beta oxidation (even)	1	0	1
r0910	3-ketoacyl-CoA thiolase	coenzyme a[m] + 3-oxomyristoyl-coa[m] => acetyl-coa[m] + lauroyl-coa[m]	2.3.1.16	CCM_01627	Mitochondrial beta oxidation (even)	1	0	1
r0911	acyl-CoA dehydrogenase	fad[m] + lauroyl-coa[m] => trans-dodec-2-enoyl-coa[m] + fadh2[m]	1.3.99.3	CCM_03146 or CCM_01908 or CCM_03805 or CCM_05293	Mitochondrial beta oxidation (even)	1	0	1
r0912	enoyl-CoA hydratase	3-hydroxylauroyl-coa[m] <=> trans-dodec-2-enoyl-coa[m] + h2o[m]	4.2.1.17	CCM_01474 or CCM_05752 or CCM_09276	Mitochondrial beta oxidation (even)	1	0	1
r0913	3-hydroxyacyl-CoA dehydrogenase	nad(+)[m] + 3-hydroxylauroyl-coa[m] => nadh[m] + 3-oxolauroyl-coa[m]	1.1.1.35	CCM_03147 or CCM_06096	Mitochondrial beta oxidation (even)	1	0	1
r0914	3-ketoacyl-CoA thiolase	coenzyme a[m] + 3-oxolauroyl-coa[m] => acetyl-coa[m] + decanoyl-coa[m]	2.3.1.16	CCM_01627 or CCM_01627	Mitochondrial beta oxidation (even)	1	0	1
r0915	acyl-CoA dehydrogenase	decanoyl-coa[m] + fad[m] => trans-dec-2-enoyl-coa[m] + fadh2[m]	1.3.99.3	CCM_03146 or CCM_01908 or CCM_03805 or CCM_05293	Mitochondrial beta oxidation (even)	1	0	1
r0916	enoyl-CoA hydratase	3-hydroxydecanoyl-coa[m] <=> trans-dec-2-enoyl-coa[m] + h2o[m]	4.2.1.17	CCM_01474 or CCM_05752 or CCM_09276	Mitochondrial beta oxidation (even)	1	0	1
r0917	3-hydroxyacyl-CoA dehydrogenase	nad(+)[m] + 3-hydroxydecanoyl-coa[m] => 3-oxodecanoyl-coa[m] + nadh[m]	1.1.1.35	CCM_03147 or CCM_06096	Mitochondrial beta oxidation (even)	1	0	1
r0918	3-ketoacyl-CoA thiolase	3-oxodecanoyl-coa[m] + coenzyme a[m] => acetyl-coa[m] + octanoyl-coa[m]	2.3.1.16	CCM_01627	Mitochondrial beta oxidation (even)	1	0	1
r0919	acyl-CoA dehydrogenase	fad[m] + octanoyl-coa[m] => fadh2[m] + trans-oct-2-enoyl-coa[m]	1.3.99.3	CCM_03146 or CCM_03805 or CCM_01908 or CCM_05293	Mitochondrial beta oxidation (even)	1	0	1
r0920	enoyl-CoA hydratase	3-hydroxyoctanoyl-coa[m] <=> h2o[m] + trans-oct-2-enoyl-coa[m]	4.2.1.17	CCM_01474 or CCM_05752 or CCM_09276	Mitochondrial beta oxidation (even)	1	0	1
r0921	3-hydroxyacyl-CoA dehydrogenase	nad(+)[m] + 3-hydroxyoctanoyl-coa[m] => 3-oxooctanoyl-coa[m] + nadh[m]	1.1.1.35	CCM_03147 or CCM_06096	Mitochondrial beta oxidation (even)	1	0	1
r0922	3-ketoacyl-CoA thiolase	3-oxooctanoyl-coa[m] + coenzyme a[m] => acetyl-coa[m] + hexanoyl-coa[m]	2.3.1.16	CCM_01627	Mitochondrial beta oxidation (even)	1	0	1
r0923	acyl-CoA dehydrogenase	fad[m] + hexanoyl-coa[m] => fadh2[m] + trans-hex-2-enoyl-coa[m]	1.3.99.3	CCM_03146 or CCM_03805 or CCM_01908 or CCM_05293	Mitochondrial beta oxidation (even)	1	0	1
r0924	enoyl-CoA hydratase	3-hydroxyhexanoyl-coa[m] <=> h2o[m] + trans-hex-2-enoyl-coa[m]	4.2.1.17	CCM_01474 or CCM_05752 or CCM_09276	Mitochondrial beta oxidation (even)	1	0	1
r0925	3-hydroxyacyl-CoA dehydrogenase	nad(+)[m] + 3-hydroxyhexanoyl-coa[m] => 3-oxohexanoyl-coa[m] + nadh[m]	1.1.1.35	CCM_03147 or CCM_06096	Mitochondrial beta oxidation (even)	1	0	1
r0926	3-ketoacyl-CoA thiolase	3-oxohexanoyl-coa[m] + coenzyme a[m] => acetyl-coa[m] + butyryl-coa[m]	2.3.1.16	CCM_01627	Mitochondrial beta oxidation (even)	1	0	1
r0927	acyl-CoA dehydrogenase	fad[m] + butyryl-coa[m] => fadh2[m] + trans-but-2-enoyl-coa[m]	1.3.99.3	CCM_03146 or CCM_03805 or CCM_01908 or CCM_05293	Mitochondrial beta oxidation (even)	1	0	1
r0928	enoyl-CoA hydratase	3-hydroxybutyryl-coa[m] <=> h2o[m] + trans-but-2-enoyl-coa[m]	4.2.1.17	CCM_01474 or CCM_05752 or CCM_09276	Mitochondrial beta oxidation (even)	1	0	1
r0929	3-hydroxyacyl-CoA dehydrogenase	nad(+)[m] + 3-hydroxybutyryl-coa[m] <=> acetoacetyl-coa[m] + nadh[m]	1.1.1.35	CCM_03147 or CCM_06096	Mitochondrial beta oxidation (even)	1	1	1
r0930	acetyl-CoA:acetyl-CoA C-acetyltransferase	acetoacetyl-coa[m] + coenzyme a[m] => 2 acetyl-coa[m]	2.3.1.9	CCM_05367 or CCM_07659	Mitochondrial beta oxidation (even)	0	0	1
r0931	acyl-CoA dehydrogenase	fad[m] + heptadecanoyl-coa[m] => fadh2[m] + trans-heptadec-2-enoyl-coa[m]	1.3.99.3	CCM_03146 or CCM_03805 or CCM_01908 or CCM_05293	Mitochondrial beta oxidation (uneven)	0	0	1
r0932	enoyl-CoA hydratase	3-hydroxyheptadecanoyl-coa[m] <=> h2o[m] + trans-heptadec-2-enoyl-coa[m]	4.2.1.17	CCM_01474 or CCM_05752 or CCM_09276	Mitochondrial beta oxidation (uneven)	1	0	1
r0933	3-hydroxyacyl-CoA dehydrogenase	nad(+)[m] + 3-hydroxyheptadecanoyl-coa[m] => nadh[m] + 3-oxoheptadecanoyl-coa[m]	1.1.1.35	CCM_03147 or CCM_06096	Mitochondrial beta oxidation (uneven)	1	0	1
r0934	3-ketoacyl-CoA thiolase	coenzyme a[m] + 3-oxoheptadecanoyl-coa[m] => acetyl-coa[m] + pentadecanoyl-coa[m]	2.3.1.16	CCM_01627	Mitochondrial beta oxidation (uneven)	1	0	1
r0935	acyl-CoA dehydrogenase	fad[m] + pentadecanoyl-coa[m] => fadh2[m] + trans-pentadec-2-enoyl-coa[m]	1.3.99.3	CCM_03146 or CCM_03805 or CCM_01908 or CCM_05293	Mitochondrial beta oxidation (uneven)	1	0	1
r0936	enoyl-CoA hydratase	3-hydroxypentadecanoyl-coa[m] <=> h2o[m] + trans-pentadec-2-enoyl-coa[m]	4.2.1.17	CCM_01474 or CCM_05752 or CCM_09276	Mitochondrial beta oxidation (uneven)	1	0	1
r0937	3-hydroxyacyl-CoA dehydrogenase	nad(+)[m] + 3-hydroxypentadecanoyl-coa[m] => nadh[m] + 3-oxopentadecanoyl-coa[m]	1.1.1.35	CCM_03147 or CCM_06096	Mitochondrial beta oxidation (uneven)	1	0	1
r0938	3-ketoacyl-CoA thiolase	coenzyme a[m] + 3-oxopentadecanoyl-coa[m] => acetyl-coa[m] + tridecanoyl-coa[m]	2.3.1.16	CCM_01627	Mitochondrial beta oxidation (uneven)	1	0	1
r0939	acyl-CoA dehydrogenase	fad[m] + tridecanoyl-coa[m] => fadh2[m] + trans-tridec-2-enoyl-coa[m]	1.3.99.3	CCM_03146 or CCM_03805 or CCM_01908 or CCM_05293	Mitochondrial beta oxidation (uneven)	1	0	1
r0940	enoyl-CoA hydratase	3-hydroxytridecanoyl-coa[m] <=> h2o[m] + trans-tridec-2-enoyl-coa[m]	4.2.1.17	CCM_01474 or CCM_05752 or CCM_09276	Mitochondrial beta oxidation (uneven)	1	0	1
r0941	3-hydroxyacyl-CoA dehydrogenase	nad(+)[m] + 3-hydroxytridecanoyl-coa[m] => nadh[m] + 3-oxotridecanoyl-coa[m]	1.1.1.35	CCM_03147 or CCM_06096	Mitochondrial beta oxidation (uneven)	1	0	1
r0942	3-ketoacyl-CoA thiolase	coenzyme a[m] + 3-oxotridecanoyl-coa[m] => acetyl-coa[m] + undecanoyl-coa[m]	2.3.1.16	CCM_01627	Mitochondrial beta oxidation (uneven)	1	0	1
r0943	acyl-CoA dehydrogenase	fad[m] + undecanoyl-coa[m] => fadh2[m] + trans-undec-2-enoyl-coa[m]	1.3.99.3	CCM_03146 or CCM_03805 or CCM_01908 or CCM_05293	Mitochondrial beta oxidation (uneven)	1	0	1
r0944	enoyl-CoA hydratase	3-hydroxyundecanoyl-coa[m] <=> h2o[m] + trans-undec-2-enoyl-coa[m]	4.2.1.17	CCM_01474 or CCM_05752 or CCM_09276	Mitochondrial beta oxidation (uneven)	1	0	1
r0945	3-hydroxyacyl-CoA dehydrogenase	nad(+)[m] + 3-hydroxyundecanoyl-coa[m] => nadh[m] + 3-oxoundecanoyl-coa[m]	1.1.1.35	CCM_03147 or CCM_06096	Mitochondrial beta oxidation (uneven)	1	0	1
r0946	3-ketoacyl-CoA thiolase	coenzyme a[m] + 3-oxoundecanoyl-coa[m] => acetyl-coa[m] + nonanoyl-coa[m]	2.3.1.16	CCM_01627	Mitochondrial beta oxidation (uneven)	1	0	1
r0947	acyl-CoA dehydrogenase	fad[m] + nonanoyl-coa[m] => fadh2[m] + trans-non-2-enoyl-coa[m]	1.3.99.3	CCM_03146 or CCM_03805 or CCM_01908 or CCM_05293	Mitochondrial beta oxidation (uneven)	1	0	1
r0948	enoyl-CoA hydratase	3-hydroxynonanoyl-coa[m] <=> h2o[m] + trans-non-2-enoyl-coa[m]	4.2.1.17	CCM_01474 or CCM_05752 or CCM_09276	Mitochondrial beta oxidation (uneven)	1	0	1
r0949	3-hydroxyacyl-CoA dehydrogenase	nad(+)[m] + 3-hydroxynonanoyl-coa[m] => nadh[m] + 3-oxononanoyl-coa[m]	1.1.1.35	CCM_03147 or CCM_06096	Mitochondrial beta oxidation (uneven)	1	0	1
r0950	3-ketoacyl-CoA thiolase	coenzyme a[m] + 3-oxononanoyl-coa[m] => acetyl-coa[m] + heptanoyl-coa[m]	2.3.1.16	CCM_01627	Mitochondrial beta oxidation (uneven)	1	0	1
r0951	acyl-CoA dehydrogenase	fad[m] + heptanoyl-coa[m] => fadh2[m] + trans-hept-2-enoyl-coa[m]	1.3.99.3	CCM_03146 or CCM_03805 or CCM_01908 or CCM_05293	Mitochondrial beta oxidation (uneven)	0	0	1
r0952	enoyl-CoA hydratase	3-hydroxyheptanoyl-coa[m] <=> h2o[m] + trans-hept-2-enoyl-coa[m]	4.2.1.17	CCM_01474 or CCM_05752 or CCM_09276	Mitochondrial beta oxidation (uneven)	1	0	1
r0953	3-hydroxyacyl-CoA dehydrogenase	nad(+)[m] + 3-hydroxyheptanoyl-coa[m] => nadh[m] + 3-oxoheptanoyl-coa[m]	1.1.1.35	CCM_03147 or CCM_06096	Mitochondrial beta oxidation (uneven)	1	0	1
r0954	3-ketoacyl-CoA thiolase	coenzyme a[m] + 3-oxoheptanoyl-coa[m] => acetyl-coa[m] + pentanoyl-coa[m]	2.3.1.16	CCM_01627	Mitochondrial beta oxidation (uneven)	1	0	1
r0955	acyl-CoA dehydrogenase	fad[m] + pentanoyl-coa[m] => fadh2[m] + trans-pent-2-enoyl-coa[m]	1.3.99.3	CCM_03146 or CCM_03805 or CCM_01908 or CCM_05293	Mitochondrial beta oxidation (uneven)	1	0	1
r0956	enoyl-CoA hydratase	3-hydroxypentanoyl-coa[m] <=> h2o[m] + trans-pent-2-enoyl-coa[m]	4.2.1.17	CCM_01474 or CCM_05752 or CCM_09276	Mitochondrial beta oxidation (uneven)	1	0	1
r0957	3-hydroxyacyl-CoA dehydrogenase	nad(+)[m] + 3-hydroxypentanoyl-coa[m] => nadh[m] + 3-oxopentanoyl-coa[m]	1.1.1.35	CCM_03147 or CCM_06096	Mitochondrial beta oxidation (uneven)	1	0	1
r0958	3-ketoacyl-CoA thiolase	coenzyme a[m] + 3-oxopentanoyl-coa[m] => acetyl-coa[m] + propionyl-coa[m]	2.3.1.16	CCM_01627	Mitochondrial beta oxidation (uneven)	1	0	1
r0960	acetyl-CoA C-acyltransferase	coenzyme a[p] + 3-oxopalmitoyl-coa[p] => acetyl-coa[p] + myristoyl-coa[p]	2.3.1.16	CCM_01627	Peroxisomal beta oxidation (even)	0	0	1
r0961	peroxisomal fatty-acyl coenzyme A oxidase	myristoyl-coa[p] + o2[p] => h2o2[p] + trans-tetradec-2-enoyl-coa[p]	1.3.3.6	CCM_00678	Peroxisomal beta oxidation (even)	0	0	1
r0962	enoyl-CoA hydratase	h2o[p] + trans-tetradec-2-enoyl-coa[p] => 3-hydroxymyristoyl-coa[p]	4.2.1.17	CCM_09260 or CCM_01474 or CCM_00065 or CCM_08005	Peroxisomal beta oxidation (even)	0	0	1
r0964	acetyl-CoA C-acyltransferase	coenzyme a[p] + 3-oxomyristoyl-coa[p] => acetyl-coa[p] + lauroyl-coa[p]	2.3.1.16	CCM_01627	Peroxisomal beta oxidation (even)	0	0	1
r0965	peroxisomal fatty-acyl coenzyme A oxidase	lauroyl-coa[p] + o2[p] => trans-dodec-2-enoyl-coa[p] + h2o2[p]	1.3.3.6	CCM_00678	Peroxisomal beta oxidation (even)	0	0	1
r0966	enoyl-CoA hydratase	trans-dodec-2-enoyl-coa[p] + h2o[p] => 3-hydroxylauroyl-coa[p]	4.2.1.17	CCM_09260 or CCM_01474 or CCM_00065 or CCM_08005	Peroxisomal beta oxidation (even)	0	0	1
r0968	acetyl-CoA C-acyltransferase	coenzyme a[p] + 3-oxolauroyl-coa[p] => acetyl-coa[p] + decanoyl-coa[p]	2.3.1.16	CCM_01627	Peroxisomal beta oxidation (even)	0	0	1
r0969	peroxisomal fatty-acyl coenzyme A oxidase	decanoyl-coa[p] + o2[p] => trans-dec-2-enoyl-coa[p] + h2o2[p]	1.3.3.6	CCM_00678	Peroxisomal beta oxidation (even)	0	0	1
r0970	enoyl-CoA hydratase	trans-dec-2-enoyl-coa[p] + h2o[p] => 3-hydroxydecanoyl-coa[p]	4.2.1.17	CCM_09260 or CCM_01474 or CCM_00065 or CCM_08005	Peroxisomal beta oxidation (even)	0	0	1
r0972	acetyl-CoA C-acyltransferase	3-oxodecanoyl-coa[p] + coenzyme a[p] => acetyl-coa[p] + octanoyl-coa[p]	2.3.1.16	CCM_01627	Peroxisomal beta oxidation (even)	0	0	1
r0973	peroxisomal fatty-acyl coenzyme A oxidase	stearoyl-coa[p] + o2[p] => h2o2[p] + trans-octadec-2-enoyl-coa[p]	1.3.3.6	CCM_00678	Peroxisomal beta oxidation (even)	0	0	1
r0974	peroxisomal fatty-acyl coenzyme A oxidase	arachidoyl-coa[p] + o2[p] => h2o2[p] + trans-c20-2-enoyl-coa[p]	1.3.3.6	CCM_00678	Peroxisomal beta oxidation (even)	0	0	1
r0975	enoyl-CoA hydratase	h2o[p] + trans-octadec-2-enoyl-coa[p] => 3-hydroxystearoyl-coa[p]	4.2.1.17	CCM_09260 or CCM_01474 or CCM_00065 or CCM_08005	Peroxisomal beta oxidation (even)	0	0	1
r0976	enoyl-CoA hydratase	h2o[p] + trans-c20-2-enoyl-coa[p] => 3-hydroxyicosanoyl-coa[p]	4.2.1.17	CCM_09260 or CCM_01474 or CCM_00065 or CCM_08005	Peroxisomal beta oxidation (even)	0	0	1
r0979	acetyl-CoA C-acyltransferase	coenzyme a[p] + 3-oxostearoyl-coa[p] => acetyl-coa[p] + palmitoyl-coa[p]	2.3.1.16	CCM_01627	Peroxisomal beta oxidation (even)	0	0	1
r0980	acetyl-CoA C-acyltransferase	coenzyme a[p] + 3-oxoicosanoyl-coa[p] => acetyl-coa[p] + stearoyl-coa[p]	2.3.1.16	CCM_01627	Peroxisomal beta oxidation (even)	0	0	1
r0981	peroxisomal fatty-acyl coenzyme A oxidase	palmitoyl-coa[p] + o2[p] => h2o2[p] + trans-hexadec-2-enoyl-coa[p]	1.3.3.6	CCM_00678	Peroxisomal beta oxidation (even)	0	0	1
r0982	enoyl-CoA hydratase	h2o[p] + trans-hexadec-2-enoyl-coa[p] => 3-hydroxypalmitoyl-coa[p]	4.2.1.17	CCM_09260 or CCM_01474 or CCM_00065 or CCM_08005	Peroxisomal beta oxidation (even)	0	0	1
r0983	peroxisomal fatty-acyl coenzyme A oxidase	heptadecanoyl-coa[p] + o2[p] => h2o2[p] + trans-heptadec-2-enoyl-coa[p]	1.3.3.6	CCM_00678	Peroxisomal beta oxidation (uneven)	0	0	1
r0984	enoyl-CoA hydratase	h2o[p] + trans-heptadec-2-enoyl-coa[p] => 3-hydroxyheptadecanoyl-coa[p]	4.2.1.17	CCM_09260 or CCM_01474 or CCM_00065 or CCM_08005	Peroxisomal beta oxidation (uneven)	0	0	1
r0986	acetyl-CoA C-acyltransferase	coenzyme a[p] + 3-oxoheptadecanoyl-coa[p] => acetyl-coa[p] + pentadecanoyl-coa[p]	2.3.1.16	CCM_01627	Peroxisomal beta oxidation (uneven)	0	0	1
r0987	peroxisomal fatty-acyl coenzyme A oxidase	pentadecanoyl-coa[p] + o2[p] => h2o2[p] + trans-pentadec-2-enoyl-coa[p]	1.3.3.6	CCM_00678	Peroxisomal beta oxidation (uneven)	0	0	1
r0988	enoyl-CoA hydratase	h2o[p] + trans-pentadec-2-enoyl-coa[p] => 3-hydroxypentadecanoyl-coa[p]	4.2.1.17	CCM_09260 or CCM_01474 or CCM_00065 or CCM_08005	Peroxisomal beta oxidation (uneven)	0	0	1
r0990	acetyl-CoA C-acyltransferase	coenzyme a[p] + 3-oxopentadecanoyl-coa[p] => acetyl-coa[p] + tridecanoyl-coa[p]	2.3.1.16	CCM_01627	Peroxisomal beta oxidation (uneven)	0	0	1
r0991	peroxisomal fatty-acyl coenzyme A oxidase	tridecanoyl-coa[p] + o2[p] => h2o2[p] + trans-tridec-2-enoyl-coa[p]	1.3.3.6	CCM_00678	Peroxisomal beta oxidation (uneven)	0	0	1
r0992	enoyl-CoA hydratase	h2o[p] + trans-tridec-2-enoyl-coa[p] => 3-hydroxytridecanoyl-coa[p]	4.2.1.17	CCM_09260 or CCM_01474 or CCM_00065 or CCM_08005	Peroxisomal beta oxidation (uneven)	0	0	1
r0994	acetyl-CoA C-acyltransferase	coenzyme a[p] + 3-oxotridecanoyl-coa[p] => acetyl-coa[p] + undecanoyl-coa[p]	2.3.1.16	CCM_01627	Peroxisomal beta oxidation (uneven)	0	0	1
r0995	peroxisomal fatty-acyl coenzyme A oxidase	o2[p] + undecanoyl-coa[p] => h2o2[p] + trans-undec-2-enoyl-coa[p]	1.3.3.6	CCM_00678	Peroxisomal beta oxidation (uneven)	0	0	1
r0996	enoyl-CoA hydratase	h2o[p] + trans-undec-2-enoyl-coa[p] => 3-hydroxyundecanoyl-coa[p]	4.2.1.17	CCM_09260 or CCM_01474 or CCM_00065 or CCM_08005	Peroxisomal beta oxidation (uneven)	0	0	1
r0998	acetyl-CoA C-acyltransferase	coenzyme a[p] + 3-oxoundecanoyl-coa[p] => acetyl-coa[p] + nonanoyl-coa[p]	2.3.1.16	CCM_01627	Peroxisomal beta oxidation (uneven)	0	0	1
r0999	peroxisomal fatty-acyl coenzyme A oxidase	nonanoyl-coa[p] + o2[p] => h2o2[p] + trans-non-2-enoyl-coa[p]	1.3.3.6	CCM_00678	Peroxisomal beta oxidation (uneven)	0	0	1
r1000	enoyl-CoA hydratase	h2o[p] + trans-non-2-enoyl-coa[p] => 3-hydroxynonanoyl-coa[p]	4.2.1.17	CCM_09260 or CCM_01474 or CCM_00065 or CCM_08005	Peroxisomal beta oxidation (uneven)	0	0	1
r1002	acetyl-CoA C-acyltransferase	coenzyme a[p] + 3-oxononanoyl-coa[p] => acetyl-coa[p] + heptanoyl-coa[p]	2.3.1.16	CCM_01627	Peroxisomal beta oxidation (uneven)	0	0	1
r1003	acyl-ACP-hydrolase	h2o[c] + hexadecenoyl-[acp][c] => hexadecenoate[c] + acyl-carrier protein[c]	3.1.2.14	CCM_02997	Fatty acid transfer reactions	1	1	1
r1004	acyl-ACP-hydrolase	h2o[c] + hexadecadienoyl-[acp][c] => hexadecadienoate[c] + acyl-carrier protein[c]	3.1.2.14	CCM_02997	Fatty acid transfer reactions	0	0	1
r1005	acyl-ACP-hydrolase	h2o[c] + octadecadienoyl-[acp][c] => linolenate[c] + acyl-carrier protein[c]	3.1.2.14	CCM_02997	Fatty acid transfer reactions	1	1	1
r1006	long-chain-fatty-acid-CoA ligase	atp[c] + coenzyme a[c] + hexadecenoate[c] => amp[c] + diphosphate[c] + hexadecenoyl-coa[c]	6.2.1.3	CCM_05072 or CCM_06701 or CCM_05216 or CCM_05423 or CCM_05690 or CCM_07930 or CCM_08889	Fatty acid transfer reactions	0	0	1
r1007	long-chain-fatty-acid-CoA ligase	atp[c] + coenzyme a[c] + hexadecadienoate[c] => amp[c] + diphosphate[c] + hexadecadienoyl-coa[c]	6.2.1.3	CCM_05072 or CCM_06701 or CCM_05216 or CCM_05423 or CCM_05690 or CCM_07930 or CCM_08889	Fatty acid transfer reactions	0	0	1
r1008	long-chain-fatty-acid-CoA ligase	atp[c] + coenzyme a[c] + linoleate[c] => amp[c] + diphosphate[c] + linoleoyl-coa[c]	6.2.1.3	CCM_05072 or CCM_06701 or CCM_05216 or CCM_05423 or CCM_05690 or CCM_07930 or CCM_08889	Fatty acid transfer reactions	0	0	1
r1009	long-chain-fatty-acid-CoA ligase	atp[c] + coenzyme a[c] + linolenate[c] => amp[c] + diphosphate[c] + linolenoyl-coa[c]	6.2.1.3	CCM_05072 or CCM_06701 or CCM_05216 or CCM_05423 or CCM_05690 or CCM_07930 or CCM_08889	Fatty acid transfer reactions	0	0	1
r1010	long-chain-fatty-acid-CoA ligase	atp[c] + coenzyme a[c] + free fatty acids[c] => acyl-coa[c] + amp[c] + diphosphate[c]	6.2.1.3	CCM_05072 or CCM_06701 or CCM_05216 or CCM_05423 or CCM_05690 or CCM_07930 or CCM_08889	Fatty acid transfer reactions	1	1	1
r1011	acyl-ACP-hydrolase	h2o[c] + heptadecenoyl-[acp][c] => heptadecenoate[c] + acyl-carrier protein[c]	3.1.2.14	CCM_02997	Fatty acid transfer reactions	0	0	1
r1012	acyl-ACP-hydrolase	h2o[c] + octadecenoyl-[acp][c] => oleate[c] + acyl-carrier protein[c]	3.1.2.14	CCM_02997	Fatty acid transfer reactions	1	1	1
r1013	acyl-ACP-hydrolase	h2o[c] + linoleoyl-[acp][c] => linoleate[c] + acyl-carrier protein[c]	3.1.2.14	CCM_02997	Fatty acid transfer reactions	1	1	1
r1014	long-chain-fatty-acid-CoA ligase	atp[c] + coenzyme a[c] + heptadecenoate[c] => amp[c] + diphosphate[c] + heptadecenoyl-coa[c]	6.2.1.3	CCM_05072 or CCM_06701 or CCM_05216 or CCM_05423 or CCM_05690 or CCM_07930 or CCM_08889	Fatty acid transfer reactions	0	0	1
r1015	long-chain-fatty-acid-CoA ligase	atp[c] + coenzyme a[c] + oleate[c] => amp[c] + diphosphate[c] + oleoyl-coa[c]	6.2.1.3	CCM_05072 or CCM_06701 or CCM_05216 or CCM_05423 or CCM_05690 or CCM_07930 or CCM_08889	Fatty acid transfer reactions	0	0	1
r1016	long-chain-fatty-acid--CoA ligase 2	atp[p] + coenzyme a[p] + stearate[p] => amp[p] + diphosphate[p] + stearoyl-coa[p]	6.2.1.3	CCM_05072 or CCM_06701 or CCM_05216 or CCM_05423 or CCM_05690 or CCM_07930 or CCM_08889	Fatty acid transfer reactions	0	0	1
r1017	long-chain-fatty-acid--CoA ligase 2	atp[p] + coenzyme a[p] + arachidate[p] => amp[p] + diphosphate[p] + arachidoyl-coa[p]	6.2.1.3	CCM_05072 or CCM_06701 or CCM_05216 or CCM_05423 or CCM_05690 or CCM_07930 or CCM_08889	Fatty acid transfer reactions	0	0	1
r1018	long-chain-fatty-acid--CoA ligase 2	atp[p] + coenzyme a[p] + heptadecanoate[p] => amp[p] + heptadecanoyl-coa[p] + diphosphate[p]	6.2.1.3	CCM_05072 or CCM_06701 or CCM_05216 or CCM_05423 or CCM_05690 or CCM_07930 or CCM_08889	Fatty acid transfer reactions	0	0	1
r1019	long-chain-fatty-acid--CoA ligase 2	atp[p] + coenzyme a[p] + palmitate[p] => amp[p] + palmitoyl-coa[p] + diphosphate[p]	6.2.1.3	CCM_05072 or CCM_06701 or CCM_05216 or CCM_05423 or CCM_05690 or CCM_07930 or CCM_08889	Fatty acid transfer reactions	0	0	1
r1020	long-chain-fatty-acid--CoA ligase 2	atp[p] + coenzyme a[p] + pentadecanoate[p] => amp[p] + pentadecanoyl-coa[p] + diphosphate[p]	6.2.1.3	CCM_05072 or CCM_06701 or CCM_05216 or CCM_05423 or CCM_05690 or CCM_07930 or CCM_08889	Fatty acid transfer reactions	0	0	1
r1021	long-chain-fatty-acid--CoA ligase 2	atp[p] + coenzyme a[p] + myristate[p] => amp[p] + myristoyl-coa[p] + diphosphate[p]	6.2.1.3	CCM_05072 or CCM_06701 or CCM_05216 or CCM_05423 or CCM_05690 or CCM_07930 or CCM_08889	Fatty acid transfer reactions	0	0	1
r1022	long-chain-fatty-acid--CoA ligase 2	atp[p] + coenzyme a[p] + laurate[p] => amp[p] + diphosphate[p] + lauroyl-coa[p]	6.2.1.3	CCM_05072 or CCM_06701 or CCM_05216 or CCM_05423 or CCM_05690 or CCM_07930 or CCM_08889	Fatty acid transfer reactions	0	0	1
r1023	long-chain-fatty-acid--CoA ligase 2	atp[p] + coenzyme a[p] + decanoate[p] => amp[p] + decanoyl-coa[p] + diphosphate[p]	6.2.1.3	CCM_05072 or CCM_06701 or CCM_05216 or CCM_05423 or CCM_05690 or CCM_07930 or CCM_08889	Fatty acid transfer reactions	0	0	1
r1024	long-chain-fatty-acid--CoA ligase 2	atp[p] + coenzyme a[p] + octanoate[p] => amp[p] + octanoyl-coa[p] + diphosphate[p]	6.2.1.3	CCM_05072 or CCM_06701 or CCM_05216 or CCM_05423 or CCM_05690 or CCM_07930 or CCM_08889	Fatty acid transfer reactions	0	0	1
r1025	acetyl coenzyme A-acyl-carrier-protein transacylase	acetyl-coa[c] + acyl-carrier protein[c] => coenzyme a[c] + acetyl-[acp][c]	2.3.1.38;2.3.1.-;2.3.1.38;2.3.1.85;2.3.1.86	CCM_02997	Fatty acid transfer reactions	1	0	1
r1026	[ACP]acetyltransferase	butyryl-coa[c] + acyl-carrier protein[c] <=> coenzyme a[c] + butyryl-[acp][c]	2.3.1.38	CCM_02997	Fatty acid transfer reactions	0	1	1
r1027	long-chain-fatty-acid-CoA ligase	atp[c] + coenzyme a[c] + heptanoate[c] => amp[c] + heptanoyl-coa[c] + diphosphate[c]	6.2.1.3	CCM_05072 or CCM_06701 or CCM_05216 or CCM_05423 or CCM_05690 or CCM_07930 or CCM_08889	Fatty acid transfer reactions	0	0	1
r1028	[ACP]acetyltransferase	heptanoyl-coa[c] + acyl-carrier protein[c] <=> coenzyme a[c] + heptanoyl-[acp][c]	2.3.1.38	CCM_02997	Fatty acid transfer reactions	1	0	1
r1029	carnitine O-acetyltransferase	heptanoyl-coa[c] + carnitine[c] <=> coenzyme a[c] + heptanoylcarnitine[c]	2.3.1.7	CCM_04812	Fatty acid transfer reactions	1	0	1
r1030	carnitine O-acetyltransferase	heptanoyl-coa[m] + carnitine[m] <=> coenzyme a[m] + heptanoylcarnitine[m]	2.3.1.7	CCM_02926	Fatty acid transfer reactions	1	0	1
r1031	acyl-ACP-hydrolase	h2o[c] + nonanoyl-[acp][c] => nonanoate[c] + acyl-carrier protein[c]	3.1.2.14	CCM_02997	Fatty acid transfer reactions	0	0	1
r1032	carnitine O-acetyltransferase	butyryl-coa[c] + carnitine[c] <=> coenzyme a[c] + butyrylcarnitine[c]	2.3.1.7	CCM_04812	Fatty acid transfer reactions	0	0	1
r1033	long-chain-fatty-acid-CoA ligase	atp[c] + nonanoate[c] + coenzyme a[c] => amp[c] + nonanoyl-coa[c] + diphosphate[c]	6.2.1.3	CCM_05072 or CCM_06701 or CCM_05216 or CCM_05423 or CCM_05690 or CCM_07930 or CCM_08889	Fatty acid transfer reactions	0	0	1
r1034	[ACP]acetyltransferase	nonanoyl-coa[c] + acyl-carrier protein[c] <=> coenzyme a[c] + nonanoyl-[acp][c]	2.3.1.38	CCM_02997	Fatty acid transfer reactions	0	0	1
r1035	carnitine O-acetyltransferase	nonanoyl-coa[c] + carnitine[c] <=> coenzyme a[c] + nonanoylcarnitine[c]	2.3.1.7	CCM_04812	Fatty acid transfer reactions	0	0	1
r1036	carnitine O-acetyltransferase	nonanoyl-coa[m] + carnitine[m] <=> coenzyme a[m] + nonanoylcarnitine[m]	2.3.1.7	CCM_02926	Fatty acid transfer reactions	0	0	1
r1037	acyl-ACP-hydrolase	h2o[c] + undecanoyl-[acp][c] => undecanoate[c] + acyl-carrier protein[c]	3.1.2.14	CCM_02997	Fatty acid transfer reactions	0	0	1
r1038	carnitine O-acetyltransferase	butyryl-coa[m] + carnitine[m] <=> coenzyme a[m] + butyrylcarnitine[m]	2.3.1.7	CCM_02926	Fatty acid transfer reactions	0	0	1
r1039	long-chain-fatty-acid-CoA ligase	atp[c] + coenzyme a[c] + undecanoate[c] => amp[c] + diphosphate[c] + undecanoyl-coa[c]	6.2.1.3	CCM_05072 or CCM_06701 or CCM_05216 or CCM_05423 or CCM_05690 or CCM_07930 or CCM_08889	Fatty acid transfer reactions	0	0	1
r1040	[ACP]acetyltransferase	undecanoyl-coa[c] + acyl-carrier protein[c] <=> coenzyme a[c] + undecanoyl-[acp][c]	2.3.1.38	CCM_02997	Fatty acid transfer reactions	0	0	1
r1041	carnitine O-acetyltransferase	carnitine[c] + undecanoyl-coa[c] <=> coenzyme a[c] + undecanoylcarnitine[c]	2.3.1.7	CCM_04812	Fatty acid transfer reactions	0	0	1
r1042	carnitine O-acetyltransferase	carnitine[m] + undecanoyl-coa[m] <=> coenzyme a[m] + undecanoylcarnitine[m]	2.3.1.7	CCM_02926	Fatty acid transfer reactions	0	0	1
r1043	acyl-ACP-hydrolase	h2o[c] + tridecanoyl-[acp][c] => tridecanoate[c] + acyl-carrier protein[c]	3.1.2.14	CCM_02997	Fatty acid transfer reactions	0	0	1
r1044	long-chain-fatty-acid-CoA ligase	atp[c] + coenzyme a[c] + tridecanoate[c] => amp[c] + diphosphate[c] + tridecanoyl-coa[c]	6.2.1.3	CCM_05072 or CCM_06701 or CCM_05216 or CCM_05423 or CCM_05690 or CCM_07930 or CCM_08889	Fatty acid transfer reactions	0	0	1
r1045	[ACP]acetyltransferase	tridecanoyl-coa[c] + acyl-carrier protein[c] <=> coenzyme a[c] + tridecanoyl-[acp][c]	2.3.1.38	CCM_02997	Fatty acid transfer reactions	0	0	1
r1046	carnitine O-acetyltransferase	tridecanoyl-coa[c] + carnitine[c] <=> coenzyme a[c] + tridecanoylcarnitine[c]	2.3.1.7	CCM_04812	Fatty acid transfer reactions	0	0	1
r1047	carnitine O-acetyltransferase	tridecanoyl-coa[m] + carnitine[m] <=> coenzyme a[m] + tridecanoylcarnitine[m]	2.3.1.7	CCM_02926	Fatty acid transfer reactions	0	0	1
r1048	acyl-ACP-hydrolase	h2o[c] + pentadecanoyl-[acp][c] => pentadecanoate[c] + acyl-carrier protein[c]	3.1.2.14	CCM_02997	Fatty acid transfer reactions	1	1	1
r1049	long-chain-fatty-acid-CoA ligase	atp[c] + coenzyme a[c] + pentadecanoate[c] => amp[c] + pentadecanoyl-coa[c] + diphosphate[c]	6.2.1.3	CCM_05072 or CCM_06701 or CCM_05216 or CCM_05423 or CCM_05690 or CCM_07930 or CCM_08889	Fatty acid transfer reactions	0	0	1
r1050	[ACP]acetyltransferase	pentadecanoyl-coa[c] + acyl-carrier protein[c] <=> coenzyme a[c] + pentadecanoyl-[acp][c]	2.3.1.38	CCM_02997	Fatty acid transfer reactions	1	0	1
r1051	carnitine O-acetyltransferase	pentadecanoyl-coa[c] + carnitine[c] <=> coenzyme a[c] + pentadecanoylcarnitine[c]	2.3.1.7	CCM_04812	Fatty acid transfer reactions	1	0	1
r1052	carnitine O-acetyltransferase	pentadecanoyl-coa[m] + carnitine[m] <=> coenzyme a[m] + pentadecanoylcarnitine[m]	2.3.1.7	CCM_02926	Fatty acid transfer reactions	1	0	1
r1053	acyl-ACP-hydrolase	h2o[c] + heptadecanoyl-[acp][c] => heptadecanoate[c] + acyl-carrier protein[c]	3.1.2.14	CCM_02997	Fatty acid transfer reactions	0	0	1
r1054	long-chain-fatty-acid-CoA ligase	atp[c] + coenzyme a[c] + heptadecanoate[c] => amp[c] + heptadecanoyl-coa[c] + diphosphate[c]	6.2.1.3	CCM_05072 or CCM_06701 or CCM_05216 or CCM_05423 or CCM_05690 or CCM_07930 or CCM_08889	Fatty acid transfer reactions	0	0	1
r1055	[ACP]acetyltransferase	heptadecanoyl-coa[c] + acyl-carrier protein[c] <=> coenzyme a[c] + heptadecanoyl-[acp][c]	2.3.1.38	CCM_02997	Fatty acid transfer reactions	1	1	1
r1056	carnitine O-acetyltransferase	heptadecanoyl-coa[c] + carnitine[c] <=> coenzyme a[c] + heptadecanoylcarnitine[c]	2.3.1.7	CCM_04812	Fatty acid transfer reactions	1	0	1
r1057	carnitine O-acetyltransferase	heptadecanoyl-coa[m] + carnitine[m] <=> coenzyme a[m] + heptadecanoylcarnitine[m]	2.3.1.7	CCM_02926	Fatty acid transfer reactions	1	0	1
r1058	acyl-ACP-hydrolase	h2o[c] + hexanoyl-[acp][c] => hexanoate[c] + acyl-carrier protein[c]	3.1.2.14	CCM_02997	Fatty acid transfer reactions	0	0	1
r1059	long-chain-fatty-acid-CoA ligase	atp[c] + coenzyme a[c] + hexanoate[c] => amp[c] + diphosphate[c] + hexanoyl-coa[c]	6.2.1.3	CCM_05072 or CCM_06701 or CCM_05216 or CCM_05423 or CCM_05690 or CCM_07930 or CCM_08889	Fatty acid transfer reactions	0	0	1
r1060	[ACP]acetyltransferase	hexanoyl-coa[c] + acyl-carrier protein[c] <=> coenzyme a[c] + hexanoyl-[acp][c]	2.3.1.38	CCM_02997	Fatty acid transfer reactions	0	0	1
r1061	carnitine O-acetyltransferase	hexanoyl-coa[c] + carnitine[c] <=> coenzyme a[c] + hexanoylcarnitine[c]	2.3.1.7	CCM_04812	Fatty acid transfer reactions	0	0	1
r1062	carnitine O-acetyltransferase	hexanoyl-coa[m] + carnitine[m] <=> coenzyme a[m] + hexanoylcarnitine[m]	2.3.1.7	CCM_02926	Fatty acid transfer reactions	0	0	1
r1063	acyl-ACP-hydrolase	h2o[c] + octanoyl-[acp][c] => octanoate[c] + acyl-carrier protein[c]	3.1.2.14	CCM_02997	Fatty acid transfer reactions	0	0	1
r1064	long-chain-fatty-acid-CoA ligase	atp[c] + coenzyme a[c] + octanoate[c] => amp[c] + octanoyl-coa[c] + diphosphate[c]	6.2.1.3	CCM_05072 or CCM_06701 or CCM_05216 or CCM_05423 or CCM_05690 or CCM_07930 or CCM_08889	Fatty acid transfer reactions	0	0	1
r1065	malonyl CoA-acyl carrier protein transacylase	malonyl-coa[c] + acyl-carrier protein[c] <=> coenzyme a[c] + malonyl-[acp][c]	2.3.1.39	CCM_02997	Fatty acid transfer reactions	1	1	1
r1066	[ACP]acetyltransferase	octanoyl-coa[c] + acyl-carrier protein[c] <=> coenzyme a[c] + octanoyl-[acp][c]	2.3.1.38	CCM_02997	Fatty acid transfer reactions	0	0	1
r1067	carnitine O-acetyltransferase	octanoyl-coa[c] + carnitine[c] <=> coenzyme a[c] + octanoylcarnitine[c]	2.3.1.7	CCM_04812	Fatty acid transfer reactions	0	0	1
r1068	carnitine O-acetyltransferase	octanoyl-coa[m] + carnitine[m] <=> coenzyme a[m] + octanoylcarnitine[m]	2.3.1.7	CCM_02926	Fatty acid transfer reactions	0	0	1
r1069	acyl-ACP-hydrolase	h2o[c] + decanoyl-[acp][c] => decanoate[c] + acyl-carrier protein[c]	3.1.2.14	CCM_02997	Fatty acid transfer reactions	0	0	1
r1070	long-chain-fatty-acid-CoA ligase	atp[c] + coenzyme a[c] + decanoate[c] => amp[c] + decanoyl-coa[c] + diphosphate[c]	6.2.1.3	CCM_05072 or CCM_06701 or CCM_05216 or CCM_05423 or CCM_05690 or CCM_07930 or CCM_08889	Fatty acid transfer reactions	0	0	1
r1071	[ACP]acetyltransferase	decanoyl-coa[c] + acyl-carrier protein[c] <=> coenzyme a[c] + decanoyl-[acp][c]	2.3.1.38	CCM_02997	Fatty acid transfer reactions	0	0	1
r1072	carnitine O-acetyltransferase	decanoyl-coa[c] + carnitine[c] <=> coenzyme a[c] + decanoylcarnitine[c]	2.3.1.7	CCM_04812	Fatty acid transfer reactions	0	0	1
r1073	carnitine O-acetyltransferase	decanoyl-coa[m] + carnitine[m] <=> coenzyme a[m] + decanoylcarnitine[m]	2.3.1.7	CCM_02926	Fatty acid transfer reactions	0	0	1
r1074	acyl-ACP-hydrolase	h2o[c] + lauroyl-[acp][c] => laurate[c] + acyl-carrier protein[c]	3.1.2.14	CCM_02997	Fatty acid transfer reactions	1	1	1
r1075	long-chain-fatty-acid-CoA ligase	atp[c] + coenzyme a[c] + laurate[c] => amp[c] + diphosphate[c] + lauroyl-coa[c]	6.2.1.3	CCM_05072 or CCM_06701 or CCM_05216 or CCM_05423 or CCM_05690 or CCM_07930 or CCM_08889	Fatty acid transfer reactions	0	0	1
r1076	[ACP]acetyltransferase	lauroyl-coa[c] + acyl-carrier protein[c] <=> coenzyme a[c] + lauroyl-[acp][c]	2.3.1.38	CCM_02997	Fatty acid transfer reactions	0	0	1
r1077	carnitine O-acetyltransferase	lauroyl-coa[c] + carnitine[c] <=> coenzyme a[c] + lauroylcarnitine[c]	2.3.1.7	CCM_04812	Fatty acid transfer reactions	0	0	1
r1078	carnitine O-acetyltransferase	lauroyl-coa[m] + carnitine[m] <=> coenzyme a[m] + lauroylcarnitine[m]	2.3.1.7	CCM_02926	Fatty acid transfer reactions	0	0	1
r1079	acyl-ACP-hydrolase	h2o[c] + myristoyl-[acp][c] => myristate[c] + acyl-carrier protein[c]	3.1.2.14	CCM_02997	Fatty acid transfer reactions	1	1	1
r1080	long-chain-fatty-acid-CoA ligase	atp[c] + coenzyme a[c] + myristate[c] => amp[c] + myristoyl-coa[c] + diphosphate[c]	6.2.1.3	CCM_05072 or CCM_06701 or CCM_05216 or CCM_05423 or CCM_05690 or CCM_07930 or CCM_08889	Fatty acid transfer reactions	0	0	1
r1081	[ACP]acetyltransferase	myristoyl-coa[c] + acyl-carrier protein[c] <=> coenzyme a[c] + myristoyl-[acp][c]	2.3.1.38	CCM_02997	Fatty acid transfer reactions	0	0	1
r1082	carnitine O-acetyltransferase	myristoyl-coa[c] + carnitine[c] <=> coenzyme a[c] + myristoylcarnitine[c]	2.3.1.7	CCM_04812	Fatty acid transfer reactions	0	0	1
r1083	carnitine O-acetyltransferase	myristoyl-coa[m] + carnitine[m] <=> coenzyme a[m] + myristoylcarnitine[m]	2.3.1.7	CCM_02926	Fatty acid transfer reactions	0	0	1
r1084	acyl-ACP-hydrolase	h2o[c] + palmitoyl-[acp][c] => palmitate[c] + acyl-carrier protein[c]	3.1.2.14	CCM_02997	Fatty acid transfer reactions	1	1	1
r1085	long-chain-fatty-acid-CoA ligase	atp[c] + coenzyme a[c] + palmitate[c] => amp[c] + palmitoyl-coa[c] + diphosphate[c]	6.2.1.3	CCM_05072 or CCM_06701 or CCM_05216 or CCM_05423 or CCM_05690 or CCM_07930 or CCM_08889	Fatty acid transfer reactions	0	0	1
r1086	[ACP]acetyltransferase	palmitoyl-coa[c] + acyl-carrier protein[c] <=> coenzyme a[c] + palmitoyl-[acp][c]	2.3.1.38	CCM_02997	Fatty acid transfer reactions	1	0	1
r1087	carnitine O-acetyltransferase	palmitoyl-coa[c] + carnitine[c] <=> coenzyme a[c] + palmitoylcarnitine[c]	2.3.1.7	CCM_04812	Fatty acid transfer reactions	0	0	1
r1088	carnitine O-acetyltransferase	palmitoyl-coa[m] + carnitine[m] <=> coenzyme a[m] + palmitoylcarnitine[m]	2.3.1.7	CCM_02926	Fatty acid transfer reactions	0	0	1
r1089	acyl-ACP-hydrolase	h2o[c] + stearoyl-[acp][c] => stearate[c] + acyl-carrier protein[c]	3.1.2.14	CCM_02997	Fatty acid transfer reactions	1	1	1
r1090	acyl-ACP-hydrolase	h2o[c] + arachidoyl-[acp][c] => arachidate[c] + acyl-carrier protein[c]	3.1.2.14	CCM_02997	Fatty acid transfer reactions	1	1	1
r1091	long-chain-fatty-acid-CoA ligase	atp[c] + coenzyme a[c] + stearate[c] => amp[c] + diphosphate[c] + stearoyl-coa[c]	6.2.1.3	CCM_05072 or CCM_06701 or CCM_05216 or CCM_05423 or CCM_05690 or CCM_07930 or CCM_08889	Fatty acid transfer reactions	0	0	1
r1092	long-chain-fatty-acid-CoA ligase	atp[c] + coenzyme a[c] + arachidate[c] => amp[c] + diphosphate[c] + arachidoyl-coa[c]	6.2.1.3	CCM_05072 or CCM_06701 or CCM_05216 or CCM_05423 or CCM_05690 or CCM_07930 or CCM_08889	Fatty acid transfer reactions	0	0	1
r1093	acyl-ACP-hydrolase	h2o[c] + butyryl-[acp][c] => butyrate[c] + acyl-carrier protein[c]	3.1.2.14	CCM_02997	Fatty acid transfer reactions	0	0	1
r1094	[ACP]acetyltransferase	stearoyl-coa[c] + acyl-carrier protein[c] <=> coenzyme a[c] + stearoyl-[acp][c]	2.3.1.38	CCM_02997	Fatty acid transfer reactions	1	0	1
r1095	[ACP]acetyltransferase	arachidoyl-coa[c] + acyl-carrier protein[c] <=> coenzyme a[c] + arachidoyl-[acp][c]	2.3.1.38	CCM_02997	Fatty acid transfer reactions	1	0	1
r1096	carnitine O-acetyltransferase	stearoyl-coa[c] + carnitine[c] <=> coenzyme a[c] + stearoylcarnitine[c]	2.3.1.7	CCM_04812	Fatty acid transfer reactions	1	0	1
r1097	carnitine O-acetyltransferase	arachidoyl-coa[c] + carnitine[c] <=> coenzyme a[c] + arachidoylcarnitine[c]	2.3.1.7	CCM_04812	Fatty acid transfer reactions	1	0	1
r1098	carnitine O-acetyltransferase	stearoyl-coa[m] + carnitine[m] <=> coenzyme a[m] + stearoylcarnitine[m]	2.3.1.7	CCM_02926	Fatty acid transfer reactions	1	0	1
r1099	carnitine O-acetyltransferase	arachidoyl-coa[m] + carnitine[m] <=> coenzyme a[m] + arachidoylcarnitine[m]	2.3.1.7	CCM_02926	Fatty acid transfer reactions	1	0	1
r1100	acyl-ACP-hydrolase	h2o[c] + pentanoyl-[acp][c] => valerate[c] + acyl-carrier protein[c]	3.1.2.14	CCM_02997	Fatty acid transfer reactions	0	0	1
r1101	long-chain-fatty-acid-CoA ligase	atp[c] + coenzyme a[c] + butyrate[c] => amp[c] + diphosphate[c] + butyryl-coa[c]	6.2.1.3	CCM_05072 or CCM_06701 or CCM_05216 or CCM_05423 or CCM_05690 or CCM_07930 or CCM_08889	Fatty acid transfer reactions	0	0	1
r1102	long-chain-fatty-acid-CoA ligase	atp[c] + coenzyme a[c] + valerate[c] => amp[c] + diphosphate[c] + pentanoyl-coa[c]	6.2.1.3	CCM_05072 or CCM_06701 or CCM_05216 or CCM_05423 or CCM_05690 or CCM_07930 or CCM_08889	Fatty acid transfer reactions	0	0	1
r1103	[ACP]acetyltransferase	pentanoyl-coa[c] + acyl-carrier protein[c] <=> coenzyme a[c] + pentanoyl-[acp][c]	2.3.1.38	CCM_02997	Fatty acid transfer reactions	0	0	1
r1104	carnitine O-acetyltransferase	pentanoyl-coa[c] + carnitine[c] <=> coenzyme a[c] + pentanoylcarnitine[c]	2.3.1.7	CCM_04812	Fatty acid transfer reactions	0	0	1
r1105	carnitine O-acetyltransferase	propionyl-coa[c] + carnitine[c] <=> coenzyme a[c] + propionylcarnitine[c]	2.3.1.7	CCM_04812	Fatty acid transfer reactions	1	1	1
r1106	carnitine O-acetyltransferase	pentanoyl-coa[m] + carnitine[m] <=> coenzyme a[m] + pentanoylcarnitine[m]	2.3.1.7	CCM_02926	Fatty acid transfer reactions	1	0	1
r1107	carnitine O-acetyltransferase	propionyl-coa[m] + carnitine[m] <=> coenzyme a[m] + propionylcarnitine[m]	2.3.1.7	CCM_02926	Fatty acid transfer reactions	1	1	1
r1108	acyl-ACP-hydrolase	h2o[c] + heptanoyl-[acp][c] => heptanoate[c] + acyl-carrier protein[c]	3.1.2.14	CCM_02997	Fatty acid transfer reactions	0	0	1
r1109	acyl-ACP-hydrolase	h2o[c] + acyl-[acp][c] => acyl-carrier protein[c] + free fatty acids[c]		CCM_02997	Fatty acid transfer reactions	0	0	1
r1110	[ACP]acetyltransferase	hexadecenoyl-coa[c] + acyl-carrier protein[c] <=> coenzyme a[c] + hexadecenoyl-[acp][c]	2.3.1.38	CCM_02997	Fatty acid transfer reactions	0	0	1
r1111	[ACP]acetyltransferase	hexadecadienoyl-coa[c] + acyl-carrier protein[c] <=> coenzyme a[c] + hexadecadienoyl-[acp][c]	2.3.1.38	CCM_02997	Fatty acid transfer reactions	0	0	1
r1112	[ACP]acetyltransferase	heptadecenoyl-coa[c] + acyl-carrier protein[c] <=> coenzyme a[c] + heptadecenoyl-[acp][c]	2.3.1.38	CCM_02997	Fatty acid transfer reactions	1	1	1
r1114	[ACP]acetyltransferase	oleoyl-coa[c] + acyl-carrier protein[c] <=> coenzyme a[c] + octadecenoyl-[acp][c]	2.3.1.38	CCM_02997	Fatty acid transfer reactions	1	1	1
r1115	[ACP]acetyltransferase	linoleoyl-coa[c] + acyl-carrier protein[c] <=> coenzyme a[c] + linoleoyl-[acp][c]	2.3.1.38	CCM_02997	Fatty acid transfer reactions	0	0	1
r1116	[ACP]acetyltransferase	linolenoyl-coa[c] + acyl-carrier protein[c] <=> coenzyme a[c] + octadecadienoyl-[acp][c]	2.3.1.38	CCM_02997	Fatty acid transfer reactions	1	1	1
r1117	[ACP]acetyltransferase	coenzyme a[c] + acyl-[acp][c] <=> acyl-coa[c] + acyl-carrier protein[c]	2.3.1.38	CCM_02997	Fatty acid transfer reactions	1	1	1
r1118	O-acetylcarnitine mitochondrial membrane transport	acetyl-coa[m] + carnitine[m] <=> coenzyme a[m] + acetylcarnitine[m]	2.3.1.7	CCM_02926	Fatty acid transfer reactions	0	0	1
r1119	C-14 sterol reductase (ERG24)	nadph[c] + 4,4-dimethylcholesta-8,14,24-trienol[c] => nadp(+)[c] + 4,4-dimethylcholesta-8,24-diene-3-ol[c]	1.3.1.70	CCM_02751 or CCM_03387	Steroid biosynthesis	1	1	1
r1120	C-4 sterol decarboxylase (ERG26)	4-methylcholesta-8,24-diene-3-ol-4-carboxylate[c] => co2[c] + 4-methylcholesta-8,24-diene-3-ol[c]	1.1.1.170	CCM_07037	Steroid biosynthesis	1	1	1
r1121	C-4 sterol decarboxylase (ERG26)	cholesta-8,24-dien-3-ol-4-carboxylate[c] => co2[c] + zymosterol[c]	1.1.1.170	CCM_07037	Steroid biosynthesis	1	1	1
r1122	C-8 sterol isomerase (ERG1)	episterol[c] <=> fecosterol[c]	5.-.-.-	CCM_07765	Steroid biosynthesis	1	1	1
r1123	C-5 sterol desaturase (ERG3)	nadph[c] + o2[c] + episterol[c] => 2 h2o[c] + nadp(+)[c] + 5,7,24(28)-ergostatrienol[c]	1.14.13.72;1.3.3.-	CCM_01839 or CCM_04265 or CCM_04368	Steroid biosynthesis	1	1	1
r1125	sterol esterase	h2o[c] + ergosterol ester[c] => ergosterol[c] + free fatty acids[c]	3.1.1.13	CCM_03413	Steroid biosynthesis	1	0	1
r1126	squalene synthase	nadph[c] + 2 2-trans,6-trans-farnesyl diphosphate[c] => nadp(+)[c] + 2 diphosphate[c] + squalene[c]	2.5.1.21;2.5.1.21	CCM_07634	Steroid biosynthesis	1	1	1
r1127	squalene,hydrogen-donor:oxygen oxidoreductase (2,3-epoxidizing)	nadp(+)[c] + o2[c] + squalene[c] => h2o[c] + nadph[c] + (s)-2,3-epoxysqualene[c]	1.14.99.7	CCM_07184	Steroid biosynthesis	1	1	1
r1128	(S)-2,3-epoxysqualene mutase (cyclizing, lanosterol-forming)	(s)-2,3-epoxysqualene[c] => lanosterol[c]	5.4.99.7;5.4.99.7	CCM_09526	Steroid biosynthesis	1	1	1
r1129	S-adenosyl-L-methionine:zymosterol C-methyltransferase	s-adenosyl-l-methionine[c] + zymosterol[c] => s-adenosyl-l-homocysteine[c] + fecosterol[c]	2.1.1.41;2.1.1.41	CCM_04684 or CCM_08656	Steroid biosynthesis	1	1	1
r1131	C-22 sterol desaturase (ERG5)	nadph[c] + o2[c] + 5,7,24(28)-ergostatrienol[c] => 2 h2o[c] + nadp(+)[c] + 5,7,22,24(28)-ergostatetraenol[c]	1.14.14.-	CCM_02962	Steroid biosynthesis	1	1	1
r1132	ergosterol:NADP+ D24(241)-oxidoreductase	nadph[c] + 5,7,22,24(28)-ergostatetraenol[c] => nadp(+)[c] + ergosterol[c]	1.3.1.71	CCM_00528	Steroid biosynthesis	1	1	1
r1133	cytochrome p450 lanosterol 14A-demethylase (ERG11)	3 nadph[c] + 3 o2[c] + lanosterol[c] => formate[c] + 4 h2o[c] + 3 nadp(+)[c] + 4,4-dimethylcholesta-8,14,24-trienol[c]	1.14.13.70	CCM_03617 or CCM_05535	Steroid biosynthesis	1	1	1
r1134	C-4 sterol methyl oxidase (ERG25)	3 nadph[c] + 3 o2[c] + 4,4-dimethylcholesta-8,24-diene-3-ol[c] => 3 nadp(+)[c] + 4-methylcholesta-8,24-diene-3-ol-4-carboxylate[c]	1.14.13.72	CCM_04265	Steroid biosynthesis	1	1	1
r1135	C-4 sterol methyl oxidase (ERG25)	3 nadph[c] + 3 o2[c] + 4-methylcholesta-8,24-diene-3-ol[c] => 3 nadp(+)[c] + cholesta-8,24-dien-3-ol-4-carboxylate[c]	1.14.13.72	CCM_04265	Steroid biosynthesis	1	1	1
r1136	acetyl-CoA:acetyl-CoA C-acetyltransferase	acetoacetyl-coa[c] + coenzyme a[c] <=> 2 acetyl-coa[c]	2.3.1.9	CCM_05367 or CCM_07659 or CCM_08943	Terpenoid backbone biosynthesis	0	1	1
r1137	acetyl-CoA:acetoacetyl-CoA C-acetyltransferase (thioester-hydrolysing, carboxymethyl-forming)	coenzyme a[c] + (s)-3-hydroxy-3-methylglutaryl-coa[c] <=> acetoacetyl-coa[c] + acetyl-coa[c] + h2o[c]	2.3.3.10	CCM_00310	Terpenoid backbone biosynthesis	0	1	1
r1138	(R)-mevalonate:NADP+ oxidoreductase (CoA acylating)	coenzyme a[c] + (r)-mevalonate[c] + 2 nadp(+)[c] <=> 2 nadph[c] + (s)-3-hydroxy-3-methylglutaryl-coa[c]	1.1.1.34	CCM_04994	Terpenoid backbone biosynthesis	0	1	1
r1139	ATP:(R)-mevalonate 5-phosphotransferase	atp[c] + (r)-mevalonate[c] => adp[c] + (r)-5-phosphomevalonate[c]	2.7.1.36;2.7.1.36	CCM_07937	Terpenoid backbone biosynthesis	0	1	1
r1140	ATP:(R)-5-phosphomevalonate phosphotransferase	atp[c] + (r)-5-phosphomevalonate[c] => adp[c] + (r)-5-diphosphomevalonate[c]	2.7.4.2;2.7.4.2	CCM_05380	Terpenoid backbone biosynthesis	0	0	1
r1141	ATP:(R)-5-diphosphomevalonate carboxy-lyase (adding ATP; isopentenyl-diphosphate-forming)	atp[c] + (r)-5-diphosphomevalonate[c] => adp[c] + co2[c] + isopentenyl diphosphate[c] + phosphate[c]	4.1.1.33;4.1.1.33	CCM_08582	Terpenoid backbone biosynthesis	0	0	1
r1142	isopentenyl-diphosphate delta3-delta2-isomerase	dimethylallyl diphosphate[c] <=> isopentenyl diphosphate[c]	5.3.3.2	CCM_04017	Terpenoid backbone biosynthesis	0	1	1
r1143	dimethylallyl-diphosphate:isopentenyl-diphosphate dimethylallyltranstransferase	dimethylallyl diphosphate[c] + isopentenyl diphosphate[c] => geranyl diphosphate[c] + diphosphate[c]	2.5.1.1;2.5.1.1	CCM_03203	Terpenoid backbone biosynthesis	0	1	1
r1144	geranyl-diphosphate:isopentenyl-diphosphate geranyltrans-transferase	geranyl diphosphate[c] + isopentenyl diphosphate[c] => diphosphate[c] + 2-trans,6-trans-farnesyl diphosphate[c]	2.5.1.10;2.5.1.10	CCM_03203	Terpenoid backbone biosynthesis	0	1	1
r1145	trans,trans-farnesyl-diphosphate:isopentenyl-diphosphate farnesyltranstransferase	isopentenyl diphosphate[c] + 2-trans,6-trans-farnesyl diphosphate[c] => diphosphate[c] + geranylgeranyl diphosphate[c]	2.5.1.29;2.5.1.29	CCM_03059 or CCM_03697	Terpenoid backbone biosynthesis	1	1	1
r1146	geranylgeranyl-diphosphate:isopentenyl-diphosphate transtransferase	isopentenyl diphosphate[c] + geranylgeranyl diphosphate[c] => diphosphate[c] + all-trans-polyprenyl diphosphate[c]	2.5.1.82	CCM_00496	Terpenoid backbone biosynthesis	0	0	1
r1147	ATP:adenylylsulfate 3'-phosphotransferase	atp[c] + 5'-adenylyl sulfate[c] => adp[c] + 3'-phospho-5'-adenylyl sulfate[c]	2.7.1.25;2.7.1.25	CCM_06642	Sulfur metabolism	1	1	1
r1149	hydrogen-sulfide:NADP+ oxidoreductase	3 nadph[c] + sulfite[c] => 3 h2o[c] + h2s[c] + 3 nadp(+)[c]	1.8.1.2	CCM_00446 or CCM_02979 or CCM_04512	Sulfur metabolism	1	1	1
r1150	adenosine 3',5'-bisphosphate 3'-phosphohydrolase	h2o[c] + adenosine 3',5'-bisphosphate[c] => amp[c] + phosphate[c]	3.1.3.7;3.1.3.7;3.1.3.97	CCM_02127 or CCM_03264 or CCM_04056	Sulfur metabolism	1	1	1
r1152	choline sulfate sulfohydrolase	choline sulfate[c] + h2o[c] => sulfate[c] + choline[c]	3.1.6.6	CCM_00986	Sulfur metabolism	0	0	1
r1154	sulfur dioxygenase	h2o[c] + o2[c] + sulfur[c] <=> sulfite[c]	1.13.11.18	CCM_07989	Sulfur metabolism	0	0	0
r1158	nitrite:NADP+ oxidoreductase	nadph[c] + nitrate[c] => h2o[c] + nadp(+)[c] + nitrite[c]	1.7.1.3	CCM_02951 or CCM_08736	Nitrogen metabolism	0	0	1
r1160	urea amidohydrolase	h2o[c] + urea[c] => co2[c] + 2 nh3[c]	3.5.1.5;3.5.1.5	CCM_00096	Nitrogen metabolism	1	0	1
r1161	ethylnitronate:oxygen 2-oxidoreductase (nitrite-forming)	nadh[c] + o2[c] + ethylnitronate[c] => acetaldehyde[c] + h2o[c] + nad(+)[c] + nitrite[c]	1.13.12.16	CCM_04031 or CCM_09507 or CCM_09569 or CCM_04592 or CCM_08317	Nitrogen metabolism	0	0	1
r1162	cyanate lyase	cyanate[c] + h2o[c] => carbamate[c]	4.2.1.104	CCM_08457	Nitrogen metabolism	0	0	1
r1177	acetylcarnitine/carnitine mitochondrial shuttle	carnitine[m] + acetylcarnitine[c] => carnitine[c] + acetylcarnitine[m]		CCM_04196	Transport, mitochondrial membrane	0	0	1
r1178	ADP/ATP/phosphate mitochondrial shuttle	adp[c] + atp[m] + h(+) (energy metabolism)[c] + h2o[m] + phosphate[c] => adp[m] + atp[c] + h(+) (energy metabolism)[m] + h2o[c] + phosphate[m]		CCM_00240	Transport, mitochondrial membrane	1	1	1
r1179	butyrylcarnitine/carnitine mitochondrial shuttle	carnitine[m] + butyrylcarnitine[c] => carnitine[c] + butyrylcarnitine[m]		CCM_04196	Transport, mitochondrial membrane	0	0	1
r1182	citrate/isocitrate mitochondrial shuttle	citrate[c] + isocitrate[m] <=> citrate[m] + isocitrate[c]		CCM_08224	Transport, mitochondrial membrane	1	1	1
r1183	citrate/malate mitochondrial shuttle	citrate[m] + (s)-malate[c] <=> citrate[c] + (s)-malate[m]		CCM_08224	Transport, mitochondrial membrane	1	1	1
r1185	decanoylcarnitine/carnitine mitochondrial shuttle	carnitine[m] + decanoylcarnitine[c] => carnitine[c] + decanoylcarnitine[m]		CCM_04196	Transport, mitochondrial membrane	0	0	1
r1188	FAD mitochondrial permease	fad[c] <=> fad[m]		CCM_03645	Transport, mitochondrial membrane	0	1	1
r1195	heptadecanoylcarnitine/carnitine mitochondrial shuttle	carnitine[m] + heptadecanoylcarnitine[c] => carnitine[c] + heptadecanoylcarnitine[m]		CCM_04196	Transport, mitochondrial membrane	1	0	1
r1196	heptanoylcarnitine/carnitine mitochondrial shuttle	carnitine[m] + heptanoylcarnitine[c] => carnitine[c] + heptanoylcarnitine[m]		CCM_04196	Transport, mitochondrial membrane	1	0	1
r1197	hexanoylcarnitine/carnitine mitochondrial shuttle	carnitine[m] + hexanoylcarnitine[c] => carnitine[c] + hexanoylcarnitine[m]		CCM_04196	Transport, mitochondrial membrane	0	0	1
r1198	icosanoylcarnitine/carnitine mitochondrial shuttle	carnitine[m] + arachidoylcarnitine[c] => carnitine[c] + arachidoylcarnitine[m]		CCM_04196	Transport, mitochondrial membrane	1	0	1
r1205	lauroylcarnitine/carnitine mitochondrial shuttle	carnitine[m] + lauroylcarnitine[c] => carnitine[c] + lauroylcarnitine[m]		CCM_04196	Transport, mitochondrial membrane	0	0	1
r1217	malate/succinate mitochondrial shuttle	succinate[m] + (s)-malate[c] <=> succinate[c] + (s)-malate[m]		CCM_04419	Transport, mitochondrial membrane	1	0	1
r1218	myristoylcarnitine/carnitine mitochondrial shuttle	carnitine[m] + myristoylcarnitine[c] => carnitine[c] + myristoylcarnitine[m]		CCM_04196	Transport, mitochondrial membrane	0	0	1
r1220	nonanoylcarnitine/carnitine mitochondrial shuttle	carnitine[m] + nonanoylcarnitine[c] => carnitine[c] + nonanoylcarnitine[m]		CCM_04196	Transport, mitochondrial membrane	0	0	1
r1223	octanoylcarnitine/carnitine mitochondrial shuttle	octanoylcarnitine[c] + carnitine[m] => octanoylcarnitine[m] + carnitine[c]		CCM_04196	Transport, mitochondrial membrane	0	0	1
r1226	oxaloacetate mitochondrial permease	oxaloacetate[c] <=> oxaloacetate[m]		CCM_06719	Transport, mitochondrial membrane	1	1	1
r1227	palmitoylcarnitine/carnitine mitochondrial shuttle	palmitoylcarnitine[c] + carnitine[m] => palmitoylcarnitine[m] + carnitine[c]		CCM_04196	Transport, mitochondrial membrane	0	0	1
r1228	pentadecanoylcarnitine/carnitine mitochondrial shuttle	carnitine[m] + pentadecanoylcarnitine[c] => carnitine[c] + pentadecanoylcarnitine[m]		CCM_04196	Transport, mitochondrial membrane	0	0	1
r1229	pentanoylcarnitine/carnitine mitochondrial shuttle	carnitine[m] + pentanoylcarnitine[c] => carnitine[c] + pentanoylcarnitine[m]		CCM_04196	Transport, mitochondrial membrane	0	0	1
r1230	phosphate mitochondrial permease	phosphate[c] <=> phosphate[m]		CCM_06925 or CCM_07230 or CCM_08949	Transport, mitochondrial membrane	1	1	1
r1231	phosphate/malate mitochondrial shuttle	phosphate[m] + (s)-malate[c] <=> phosphate[c] + (s)-malate[m]		CCM_04419	Transport, mitochondrial membrane	1	0	1
r1232	phosphate/succinate mitochondrial shuttle	phosphate[m] + succinate[c] => phosphate[c] + succinate[m]		CCM_04419	Transport, mitochondrial membrane	0	0	1
r1234	propionylcarnitine/carnitine mitochondrial shuttle	propionylcarnitine[m] + carnitine[c] <=> propionylcarnitine[c] + carnitine[m]		CCM_04196	Transport, mitochondrial membrane	1	1	1
r1237	stearoylcarnitine/carnitine mitochondrial shuttle	stearoylcarnitine[c] + carnitine[m] => stearoylcarnitine[m] + carnitine[c]		CCM_04196	Transport, mitochondrial membrane	0	0	1
r1239	succinate/fumarate mitochondrial shuttle	fumarate[m] + succinate[c] => fumarate[c] + succinate[m]		CCM_02736	Transport, mitochondrial membrane	0	0	1
r1241	tridecanoylcarnitine/carnitine mitochondrial shuttle	carnitine[m] + tridecanoylcarnitine[c] => carnitine[c] + tridecanoylcarnitine[m]		CCM_04196	Transport, mitochondrial membrane	0	0	1
r1242	undecanoylcarnitine/carnitine mitochondrial shuttle	carnitine[m] + undecanoylcarnitine[c] => carnitine[c] + undecanoylcarnitine[m]		CCM_04196	Transport, mitochondrial membrane	0	0	1
r1262	decanoyl-CoA peroxisomal permease	decanoyl-coa[c] <=> decanoyl-coa[p]		CCM_00232 or CCM_00996	Transport, peroxisomal membrane	0	0	1
r1265	heptadecanoyl-CoA peroxisomal permease	heptadecanoyl-coa[c] <=> heptadecanoyl-coa[p]		CCM_00232 or CCM_00996	Transport, peroxisomal membrane	0	0	1
r1266	heptanoyl-CoA peroxisomal permease	heptanoyl-coa[c] <=> heptanoyl-coa[p]		CCM_00232 or CCM_00996	Transport, peroxisomal membrane	0	0	1
r1267	hexanoyl-CoA peroxisomal permease	hexanoyl-coa[c] <=> hexanoyl-coa[p]		CCM_00232 or CCM_00996	Transport, peroxisomal membrane	0	0	1
r1269	icosanoyl-CoA peroxisomal permease	arachidoyl-coa[c] <=> arachidoyl-coa[p]		CCM_00232 or CCM_00996	Transport, peroxisomal membrane	0	0	1
r1274	lauroyl-CoA peroxisomal permease	lauroyl-coa[c] <=> lauroyl-coa[p]		CCM_00232 or CCM_00996	Transport, peroxisomal membrane	0	0	1
r1276	malate peroxisomal permease	(s)-malate[c] <=> (s)-malate[p]		CCM_05263	Transport, peroxisomal membrane	1	1	0
r1277	myristoyl-CoA peroxisomal permease	myristoyl-coa[c] <=> myristoyl-coa[p]		CCM_00232 or CCM_00996	Transport, peroxisomal membrane	0	0	1
r1278	octanoyl-CoA peroxisomal permease	octanoyl-coa[c] <=> octanoyl-coa[p]		CCM_00232 or CCM_00996	Transport, peroxisomal membrane	0	0	1
r1280	palmitoyl-CoA peroxisomal permease	palmitoyl-coa[c] <=> palmitoyl-coa[p]		CCM_00232 or CCM_00996	Transport, peroxisomal membrane	0	0	1
r1282	pentadecanoyl-CoA peroxisomal permease	pentadecanoyl-coa[c] <=> pentadecanoyl-coa[p]		CCM_00232 or CCM_00996	Transport, peroxisomal membrane	0	0	1
r1285	stearoyl-CoA peroxisomal permease	stearoyl-coa[c] <=> stearoyl-coa[p]		CCM_00232 or CCM_00996	Transport, peroxisomal membrane	0	0	1
r1287	tridecanoyl-CoA peroxisomal permease	tridecanoyl-coa[c] <=> tridecanoyl-coa[p]		CCM_00232 or CCM_00996	Transport, peroxisomal membrane	0	0	1
r1288	urea peroxosomal permease	urea[c] <=> urea[p]		CCM_03421 or CCM_08317	Transport, peroxisomal membrane	0	0	1
r1315	thiamin permease	thiamin[c] <=> thiamin[e]		CCM_00040 or CCM_05875	Transport, plasma membrane	0	0	1
r1316	alpha-D-glucose permease	alpha-d-glucose[c] <=> alpha-d-glucose[e]		CCM_01166 or CCM_03583 or CCM_05726 or CCM_05984 or CCM_08290	Transport, plasma membrane	1	1	1
r1317	ammonium permease	nh3[c] <=> nh3[e]		CCM_06254 or CCM_09076	Transport, plasma membrane	1	1	1
r1322	beta-D-glucose permease	beta-d-glucose[c] <=> beta-d-glucose[e]		CCM_01166 or CCM_03583 or CCM_05726 or CCM_05984 or CCM_08290	Transport, plasma membrane	1	0	1
r1324	cellobiose permease	cellobiose[c] <=> cellobiose[e]		CCM_00728 or CCM_07490 or CCM_08696	Transport, plasma membrane	1	0	1
r1332	D-fruktose permease	d-fructose[c] <=> d-fructose[e]		CCM_01166 or CCM_03583 or CCM_05726 or CCM_05984 or CCM_08290	Transport, plasma membrane	1	1	1
r1333	D-galactose permease	d-galactose[c] <=> d-galactose[e]		CCM_01166 or CCM_03583 or CCM_05726 or CCM_05984 or CCM_08290	Transport, plasma membrane	0	0	1
r1336	D-mannose permease	d-mannose[e] => d-mannose[c]		CCM_01166 or CCM_03583 or CCM_05726 or CCM_05984 or CCM_08290	Transport, plasma membrane	0	0	1
r1345	glycine permease	glycine[c] <=> glycine[e]		CCM_02688 or CCM_08453 or CCM_00736 or CCM_09087 or CCM_09228 or CCM_06868	Transport, plasma membrane	0	0	1
r1356	L-alanine permease	l-alanine[c] <=> l-alanine[e]		CCM_02688 or CCM_08453 or CCM_00736 or CCM_09087 or CCM_09228 or CCM_06868	Transport, plasma membrane	0	0	1
r1359	L-arginine permease	l-arginine[c] <=> l-arginine[e]		CCM_02688 or CCM_08453 or CCM_00736 or CCM_09087 or CCM_09228 or CCM_06868 or CCM_02825 or CCM_04891 or CCM_08184	Transport, plasma membrane	0	0	1
r1360	L-asparagine permease	l-asparagine[c] <=> l-asparagine[e]		CCM_02688 or CCM_08453 or CCM_00736 or CCM_09087 or CCM_09228 or CCM_06868	Transport, plasma membrane	0	0	1
r1361	L-aspartate permease	l-aspartate[c] <=> l-aspartate[e]		CCM_02688 or CCM_08453 or CCM_00736 or CCM_09087 or CCM_09228 or CCM_06868	Transport, plasma membrane	0	0	1
r1363	L-cysteine permease	l-cysteine[c] <=> l-cysteine[e]		CCM_02688 or CCM_08453 or CCM_00736 or CCM_09087 or CCM_09228 or CCM_06868	Transport, plasma membrane	0	0	1
r1366	L-glutamate permease	l-glutamate[c] <=> l-glutamate[e]		CCM_02688 or CCM_08453 or CCM_00736 or CCM_09087 or CCM_09228 or CCM_06868	Transport, plasma membrane	0	0	1
r1367	L-glutamine permease	l-glutamine[c] <=> l-glutamine[e]		CCM_02688 or CCM_08453 or CCM_00736 or CCM_09087 or CCM_09228 or CCM_06868	Transport, plasma membrane	0	0	1
r1368	L-histidine permease	l-histidine[c] <=> l-histidine[e]		CCM_02688 or CCM_08453 or CCM_00736 or CCM_09087 or CCM_09228 or CCM_06868	Transport, plasma membrane	0	0	1
r1371	L-isoleucine permease	l-isoleucine[c] <=> l-isoleucine[e]		CCM_02688 or CCM_08453 or CCM_00736 or CCM_09087 or CCM_09228 or CCM_06868	Transport, plasma membrane	0	0	1
r1372	L-leucine permease	l-leucine[c] <=> l-leucine[e]		CCM_02688 or CCM_08453 or CCM_00736 or CCM_09087 or CCM_09228 or CCM_06868	Transport, plasma membrane	0	0	1
r1373	L-lysine permease	l-lysine[c] <=> l-lysine[e]		CCM_02688 or CCM_08453 or CCM_00736 or CCM_09087 or CCM_09228 or CCM_06868 or CCM_02825 or CCM_04891 or CCM_08184	Transport, plasma membrane	0	0	1
r1374	L-methionine permease	l-methionine[c] <=> l-methionine[e]		CCM_02688 or CCM_08453 or CCM_00736 or CCM_09087 or CCM_09228 or CCM_06868 or CCM_02825 or CCM_04891 or CCM_08184	Transport, plasma membrane	0	0	1
r1376	L-phenylalanine permease	l-phenylalanine[c] <=> l-phenylalanine[e]		CCM_02688 or CCM_08453 or CCM_00736 or CCM_09087 or CCM_09228 or CCM_06868	Transport, plasma membrane	0	0	1
r1377	L-proline permease	l-proline[c] <=> l-proline[e]		CCM_02688 or CCM_08453 or CCM_00736 or CCM_09087 or CCM_09228 or CCM_06868	Transport, plasma membrane	0	0	1
r1379	L-serine permease	l-serine[c] <=> l-serine[e]		CCM_02688 or CCM_08453 or CCM_00736 or CCM_09087 or CCM_09228 or CCM_06868	Transport, plasma membrane	0	0	1
r1381	L-threonine permease	l-threonine[c] <=> l-threonine[e]		CCM_02688 or CCM_08453 or CCM_00736 or CCM_09087 or CCM_09228 or CCM_06868	Transport, plasma membrane	0	0	1
r1382	L-tryptophan permease	l-tryptophan[c] <=> l-tryptophan[e]		CCM_02688 or CCM_08453 or CCM_00736 or CCM_09087 or CCM_09228 or CCM_06868 or CCM_02825 or CCM_04891 or CCM_08184	Transport, plasma membrane	0	0	1
r1383	L-tyrosine permease	l-tyrosine[c] <=> l-tyrosine[e]		CCM_02688 or CCM_08453 or CCM_00736 or CCM_09087 or CCM_09228 or CCM_06868	Transport, plasma membrane	0	0	1
r1384	L-valine permease	l-valine[c] <=> l-valine[e]		CCM_02688 or CCM_08453 or CCM_00736 or CCM_09087 or CCM_09228 or CCM_06868	Transport, plasma membrane	0	0	1
r1386	maltose permease	maltose[c] <=> maltose[e]		CCM_02688 or CCM_08453 or CCM_00736 or CCM_09087 or CCM_09228 or CCM_06868 or CCM_02825 or CCM_04891 or CCM_08184	Transport, plasma membrane	0	0	1
r1391	myo-inositol permease	myo-inositol[c] <=> myo-inositol[e]		CCM_01532	Transport, plasma membrane	0	0	1
r1394	nitrate permease	nitrate[c] <=> nitrate[e]		CCM_08737	Transport, plasma membrane	0	0	0
r1410	trehalose permease	alpha,alpha-trehalose[c] <=> alpha,alpha-trehalose[e]		CCM_00728 or CCM_07490 or CCM_08696	Transport, plasma membrane	0	0	1
r1411	uracil permease	uracil[c] <=> uracil[e]		CCM_00040 or CCM_05875	Transport, plasma membrane	0	0	1
r1413	uridine permease	uridine[c] <=> uridine[e]		CCM_00040 or CCM_05875	Transport, plasma membrane	0	0	1
r0703	N-(5-phospho-beta-D-ribosyl)anthranilate ketol-isomerase	n-(5-phospho-d-ribosyl)anthranilate[c] => 1-(2-carboxyphenylamino)-1-deoxy-d-ribulose 5-phosphate[c]	5.3.1.24;5.3.1.24	CCM_08857 and CCM_07240	Phenylalanine, tyrosine and tryptophan biosynthesis (Aromatic amino acids)	1	1	1
r0704	1-(2-carboxyphenylamino)-1-deoxy-D-ribulose-5-phosphate carboxy-lyase(cyclizing)	1-(2-carboxyphenylamino)-1-deoxy-d-ribulose 5-phosphate[c] => co2[c] + h2o[c] + 1-(indol-3-yl)glycerol 3-phosphate[c]	4.1.1.48;4.1.1.48	CCM_08857 and CCM_07240	Phenylalanine, tyrosine and tryptophan biosynthesis (Aromatic amino acids)	1	1	1
r0084	succinate:ubiquinone oxidoreductase	fumarate[m] + ubiquinol[m] <=> ubiquinone[m] + succinate[m]	1.3.5.1	CCM_00099 or CCM_02366 or CCM_07146 or CCM_09238	Tricarboxylic acid cycle and glyoxylate/dicarboxylate metabolism	1	1	1
r0687	N6-(L-1,3-dicarboxypropyl)-L-lysine:NADP+ oxidoreductase	h2o[c] + nadp(+)[c] + l-saccharopine[c] <=> l-glutamate[c] + nadph[c] + l-2-aminoadipate 6-semialdehyde[c]	1.5.1.10	CCM_00396	Lysine metabolism	1	1	1
r0146	4-amino-4-deoxychorismate pyruvate-lyase	4-amino-4-deoxychorismate[c] => 4-aminobenzoate[c] + pyruvate[c]	4.1.3.38;4.1.3.38	CCM_00517 or CCM_09634	Folate biosynthesis	0	0	1
r0686	alpha-aminoadipate reductase	atp[c] + nadph[c] + l-2-aminoadipate[c] => amp[c] + nadp(+)[c] + diphosphate[c] + l-2-aminoadipate 6-semialdehyde[c]	1.2.1.31;1.2.1.95	CCM_00621 or CCM_02691 or CCM_03255 or CCM_03390 or CCM_06702	Lysine metabolism	1	1	1
r0127	ubiquinol:ferricytochrome-c oxidoreductase	2 ferricytochrome c[m] + 4 h(+) (energy metabolism)[m] + ubiquinol[m] => 2 ferrocytochrome c[m] + 4 h(+) (energy metabolism)[c] + ubiquinone[m]	1.10.2.2	CCM_00897 or CCM_03647	Oxidative phosphorylation	1	1	1
r1148	adenosine 3',5'-bisphosphate,sulfite:oxidized-thioredoxin oxidoreductase (3'-phosphoadenosine-5'-phosphosulfate -forming)	3'-phospho-5'-adenylyl sulfate[c] + thioredoxin dithiol[c] => adenosine 3',5'-bisphosphate[c] + sulfite[c] + thioredoxin disulfide[c]	1.8.4.8	CCM_00956	Sulfur metabolism	1	1	1
r0193	UDP-glucose:D-glucose-6-phosphate 1-alpha-D-glucosyltransferase	alpha-d-glucose 6-phosphate[c] + udp-glucose[c] => alpha,alpha'-trehalose 6-phosphate[c] + udp[c]	2.4.1.15;2.4.1.15	CCM_01008 or CCM_01167 or CCM_06849 or CCM_09241	Polysaccharide metabolism (Starch, Cellulose, Chitin, and Xylan)	0	0	1
r0025	acetate:CoA ligase (AMP-forming)	acetate[c] + atp[c] + coenzyme a[c] => acetyl-coa[c] + amp[c] + diphosphate[c]	6.2.1.1;6.2.1.1	CCM_01284 or CCM_01488 or CCM_08870 or CCM_09041	Glycolysis/gluconeogenesis	1	1	1
r0553	L-glutamate:NADP+ oxidoreductase (deaminating)	2-oxoglutarate[c] + nadph[c] + nh3[c] => l-glutamate[c] + h2o[c] + nadp(+)[c]	1.4.1.4	CCM_01384 or CCM_03495 or CCM_09444	Alanine/aspartate and asparagine metabolism	1	1	1
r0062	(R)-lactate:NAD+ oxidoreductase	nad(+)[c] + (r)-lactate[c] <=> nadh[c] + pyruvate[c]	1.1.1.28	CCM_01480	Pyruvate metabolism	0	0	1
r0063	(R)-lactate:NAD+ oxidoreductase	nad(+)[p] + (r)-lactate[p] <=> nadh[p] + pyruvate[p]	1.1.1.28	CCM_01480	Pyruvate metabolism	0	0	1
r0467	ATP:pantetheine-4'-phosphate adenylyltransferase	atp[c] + pantetheine 4'-phosphate[c] => dephospho-coa[c] + diphosphate[c]	2.7.7.3	CCM_01495	Coenzyme A and pantothenate biosynthesis	1	0	1
r0462	(R)-pantoate:NADP+ 2-oxidoreductase	2-dehydropantoate[c] + nadph[c] => nadp(+)[c] + (r)-pantoate[c]	1.1.1.169	CCM_01607 or CCM_04984 or CCM_06420	Coenzyme A and pantothenate biosynthesis	1	0	1
r0143	5,6,7,8-tetrahydrofolate:NADP+ oxidoreductase	nadph[m] + dihydrofolate[m] <=> nadp(+)[m] + tetrahydrofolate[m]	1.5.1.3	CCM_01813 or CCM_02881	Folate biosynthesis	1	1	1
r0144	5,6,7,8-tetrahydrofolate:NADP+ oxidoreductase	nadp(+)[m] + dihydrofolate[m] <=> nadph[m] + folates[m]	1.5.1.3	CCM_01813 or CCM_02881	Folate biosynthesis	0	0	1
r0468	(R)-4'-Phosphopantothenate:L-cysteine ligase	ctp[c] + l-cysteine[c] + (r)-4'-phosphopantothenate[c] => cmp[c] + diphosphate[c] + n-((r)-4'-phosphopantothenoyl)-l-cysteine[c]	6.3.2.5	CCM_02182	Coenzyme A and pantothenate biosynthesis	1	0	1
r0469	N-[(R)-4'-phosphopantothenoyl]-L-cysteine carboxy-lyase	n-((r)-4'-phosphopantothenoyl)-l-cysteine[c] => co2[c] + pantetheine 4'-phosphate[c]	4.1.1.36;4.1.1.36	CCM_02182	Coenzyme A and pantothenate biosynthesis	1	0	1
r0111	pyruvate:carbon-dioxide ligase (ADP-forming)	atp[m] + co2[m] + h2o[m] + pyruvate[m] => adp[m] + oxaloacetate[m] + phosphate[m]	6.4.1.1	CCM_02207 or CCM_03243 or CCM_03431	Tricarboxylic acid cycle and glyoxylate/dicarboxylate metabolism	1	1	1
r0368	adenosine:phosphate alpha-D-ribosyltransferase	adenine[c] + d-ribose 1-phosphate[c] <=> adenosine[c] + phosphate[c]	2.4.2.1	CCM_04505	Purine metabolism	1	1	1
r1124	sterol O-acyltransferase	ergosterol[c] + diacylglycerol[c] => acylglycerol[c] + ergosterol ester[c]	2.3.1.73	CCM_05029	Steroid biosynthesis	0	0	1
r0523	5-amino-6-(5-phosphoribitylamino)uracil:NADP+ 1'-oxidoreductase	nadph[c] + 5-amino-6-(5-phosphoribosylamino)uracil[c] => 5-amino-6-(5'-phosphoribitylamino)uracil[c] + nadp(+)[c]	1.1.1.193	CCM_05051 or CCM_05336	Riboflavin, FMN and FAD metabolism	0	0	1
r0413	orotidine-5'-phosphate carboxy-lyase (UMP-forming)	orotidine 5'-phosphate[c] => co2[c] + ump[c]	4.1.1.23;4.1.1.23	CCM_05256	Pyrimidine metabolism	1	1	1
r0419	NADPH:oxidized-thioredoxin oxidoreductase	nadph[c] + thioredoxin disulfide[c] => nadp(+)[c] + thioredoxin dithiol[c]	1.8.1.9	CCM_05420	Pyrimidine metabolism	1	1	1
r0683	acetyl-CoA:2-oxoglutarate C-acetyltransferase (thioester-hydrolysing, carboxymethyl forming)	acetyl-coa[m] + 2-oxoglutarate[m] + h2o[m] => coenzyme a[m] + homocitrate[m]	2.3.3.14	CCM_06007	Lysine metabolism	1	1	1
r1155	ADP:sulfate adenylyltransferase	phosphate[c] + 5'-adenylyl sulfate[c] <=> adp[c] + sulfate[c]	2.7.7.5	CCM_02754 or CCM_06642	Sulfur metabolism	1	1	1
r0134	5-formyltetrahydrofolate cyclo-ligase	10-formyltetrahydrofolate[m] + atp[m] => 5-methyltetrahydrofolate[m] + adp[m] + phosphate[m]	6.3.3.2	CCM_06760	Folate biosynthesis	1	0	1
r0477	protoporphyrinogen-IX:oxygen oxidoreductase	2 protoporphyrinogen[c] + 3 o2[m] => 6 h2o[m] + 2 protoporphyrin[m]	1.3.3.4	CCM_06985	Porphyrin and chlorophyll metabolism	0	0	1
r0145	chorismate:L-glutamine aminotransferase	chorismate[c] + l-glutamine[c] => 4-amino-4-deoxychorismate[c] + l-glutamate[c]	2.6.1.85;2.6.1.85	CCM_07158	Folate biosynthesis	0	0	1
r0701	chorismate pyruvate-lyase (amino-accepting)	chorismate[c] + l-glutamine[c] => anthranilate[c] + l-glutamate[c] + pyruvate[c]	4.1.3.27;4.1.3.27	CCM_07240 or CCM_08857	Phenylalanine, tyrosine and tryptophan biosynthesis (Aromatic amino acids)	1	1	1
r0716	prephenate hydro-lyase (decarboxylating; phenylpyruvate-forming)	prephenate[c] => co2[c] + h2o[c] + keto-phenylpyruvate[c]	4.2.1.51;4.2.1.51;4.2.1.91	CCM_07493	Phenylalanine, tyrosine and tryptophan biosynthesis (Aromatic amino acids)	1	1	1
r0013	phosphoglycerate kinase	3-phospho-d-glycerate[c] + atp[c] <=> 3-phospho-d-glyceroyl phosphate[c] + adp[c]	2.7.2.3	CCM_08269	Glycolysis/gluconeogenesis	1	1	1
r0186	GDP:D-mannose-1-phosphate guanylyltransferase	gdp[c] + d-mannose 1-phosphate[c] <=> phosphate[c] + gdp-mannose[c]	2.7.7.22	CCM_08766	Mannose/Mannitol, Fructose and Sorbose/Sorbitol metabolism	1	1	1
r0153	formaldehyde:NAD+ oxidoreductase	formaldehyde[c] + h2o[c] + nad(+)[c] <=> formate[c] + nadh[c]	1.2.1.46	CCM_09050	Methane metabolism	1	1	1
r0142	7,8-dihydropteroate:L-glutamate ligase (ADP-forming)	atp[c] + dihydropteroate[c] + l-glutamate[c] => adp[c] + phosphate[c] + dihydrofolate[c]	6.3.2.12;6.3.2.12;6.3.2.17	CCM_04111 or CCM_04112 or CCM_06548 or CCM_09601	Folate biosynthesis	1	0	1
r0524	phosphoric monoester hydrolase	5-amino-6-(5'-phosphoribitylamino)uracil[c] + h2o[c] => phosphate[c] + 5-amino-6-(d-ribitylamino)uracil[c]	3.1.3.-	CCM_00246	Riboflavin, FMN and FAD metabolism	0	0	1
r0118	ferrocytochrome-c:oxygen oxidoreductase	4 ferrocytochrome c[m] + 8 h(+) (energy metabolism)[m] + o2[m] => 4 ferricytochrome c[m] + 8 h(+) (energy metabolism)[c] + 2 h2o[m]	1.9.3.1	CCM_02155 or CCM_03753 or CCM_04541 or CCM_06525 or CCM_07423	Oxidative phosphorylation	1	1	1
r0244	1-acylglycerol acylhydrolase	acylglycerol[c] + h2o[c] => glycerol[c] + free fatty acids[c]	3.1.1.23	CCM_03975	Glycerolipid biosynthesis	1	0	1
r0508	S-adenosyl-L-methionine:3-polyprenyl-4,5-dihydroxylate 5-O-methyltransferase	s-adenosyl-l-methionine[c] + 3-polyprenyl-4,5-dihydroxybenzoate[c] => s-adenosyl-l-homocysteine[c] + 3-polyprenyl-4-hydroxy-5-methoxybenzoate[c]	2.1.1.114	CCM_04502	Ubiquinone and other terpenoid quinone biosynthesis	0	0	1
r0513	hexaprenyldihydroxybenzoate methyltransferase	s-adenosyl-l-methionine[c] + 2-polyprenyl-3-methyl-5-hydroxy-6-methoxy-1,4-benzoquinone[c] => s-adenosyl-l-homocysteine[c] + ubiquinone[c]	2.1.1.114	CCM_04502	Ubiquinone and other terpenoid quinone biosynthesis	0	0	1
r0258	CDP-diacylglycerol:myo-inositol 3-phosphatidyltransferase	cdp-diacylglycerol[c] + myo-inositol[c] => cmp[c] + 1-phosphatidyl-1d-myo-inositols[c]	2.7.8.11;2.7.8.11	CCM_05258	Sphingolipid biosynthesis	1	0	1
r0300	phosphatidylglycerophosphate phosphohydrolase	h2o[c] + phosphatidylglycerophosphate[c] => phosphate[c] + phosphatidylglycerol[c]	3.1.3.27;3.1.3.27	CCM_05596 or CCM_07712	Glycerophospholipid biosynthesis	0	0	1
r0466	(R)-pantoate:beta-alanine ligase (AMP-forming)	beta-alanine[c] + atp[c] + (r)-pantoate[c] => amp[c] + (r)-pantothenate[c] + diphosphate[c]	6.3.2.1;6.3.2.1	CCM_05670	Coenzyme A and pantothenate biosynthesis	1	0	1
r0609	5-(methylthio)-2,3-dioxopentyl-phosphate phosphohydrolase (isomerizing)	h2o[c] + 5-(methylsulfanyl)-2,3-dioxopentyl phosphate[c] => 1,2-dihydroxy-5-(methylthio)pent-1-en-3-one[c] + phosphate[c]	3.1.3.77;3.1.3.77	CCM_05841	Cysteine and methionine metabolism	0	0	1
r0646	1-(5-phospho-D-ribosyl)-ATP:diphosphate phospho-alpha-D-ribosyl-transferase	atp[c] + 5-phospho-alpha-d-ribose 1-diphosphate[c] => diphosphate[c] + 1-(5-phospho-d-ribosyl)-atp[c]	2.4.2.17	CCM_06676	Histidine metabolism	1	1	1
r0522	2,5-diamino-6-hydroxy-4-(5-phosphoribosylamino)-pyrimidine 2-aminohydrolase	h2o[c] + 2,5-diamino-6-hydroxy-4-(5'-phosphoribosylamino)-pyrimidine[c] => nh3[c] + 5-amino-6-(5-phosphoribosylamino)uracil[c]	3.5.4.26	CCM_06732 or CCM_05051 or CCM_05336	Riboflavin, FMN and FAD metabolism	0	0	1
r0490	7,8-diaminononanoate:carbon-dioxide cyclo-ligase	atp[c] + co2[c] + 7,8-diaminononanoate[c] => adp[c] + dethiobiotin[c] + phosphate[c]	6.3.3.3;6.3.3.3	CCM_08605	Biotin metabolism	0	0	1
r0587	carbamoyl-phosphate:L-ornithine carbamoyltransferase	carbamoyl phosphate[m] + l-ornithine[m] => l-citrulline[m] + phosphate[m]	2.1.3.3	CCM_08846	Arginine and proline metabolism	1	1	1
r0250	galactolipid galactosyltransferase	d-galactosyldiacylglycerol[c] + udp-d-galactose[c] <=> udp[c] + digalactosyl-diacylglycerol[c]	2.4.1.241	CCM_02352 or CCM_01749 or CCM_00389 or CCM_00008 or CCM_07638 or CCM_00350 or CCM_07282 or CCM_02670 or CCM_01179 or CCM_09112 or CCM_05617 or CCM_04709 or CCM_07131 or CCM_00215 or CCM_05117 or CCM_08066 or CCM_01739 or CCM_09270 or CCM_08818	Glycerolipid biosynthesis	0	0	1
r0277	2-hydroxyacylsphingosine 1-beta-galactosyltransferase	udp-d-galactose[c] + cerebrin[c] => udp[c] + galactosylceramide[c]	2.4.1.45	CCM_00008 or CCM_00215 or CCM_00350 or CCM_00389 or CCM_01179 or CCM_01739 or CCM_01749 or CCM_02352 or CCM_02670 or CCM_04709 or CCM_05117 or CCM_05617 or CCM_07131 or CCM_07282 or CCM_07638 or CCM_08066 or CCM_08818 or CCM_09112 or CCM_09270	Sphingolipid biosynthesis	0	0	1
r0249	UDPgalactose:1,2-diacylglycerol 3-beta-D-galactosyltransferase	udp[c] + d-galactosyldiacylglycerol[c] <=> udp-d-galactose[c] + diacylglycerol[c]	2.4.1.46	CCM_02352 or CCM_01749 or CCM_00389 or CCM_00008 or CCM_07638 or CCM_00350 or CCM_07282 or CCM_02670 or CCM_01179 or CCM_09112 or CCM_05617 or CCM_04709 or CCM_07131 or CCM_00215 or CCM_05117 or CCM_08066 or CCM_01739 or CCM_09270 or CCM_08818	Glycerolipid biosynthesis	0	0	1
protein	C militaris protein formulation	0.28935 l-alanine[c] + 0.18756 l-arginine[c] + 0.0983 l-asparagine[c] + 0.16889 l-aspartate[c] + 45 atp[c] + 0.03792 l-cysteine[c] + 0.11668 l-glutamine[c] + 0.1651 l-glutamate[c] + 0.20447 glycine[c] + 45 h2o[c] + 0.07263 l-histidine[c] + 0.13009 l-isoleucine[c] + 0.26281 l-leucine[c] + 0.13009 l-lysine[c] + 0.06475 l-methionine[c] + 0.10559 l-phenylalanine[c] + 0.17793 l-proline[c] + 0.22927 l-…			Biomass biosynthesis	1	1	0
dna	C militaris DNA formulation	1.4 atp[c] + 0.00507 damp[c] + 0.00536 dcmp[c] + 0.00536 dgmp[c] + 0.00507 dtmp[c] + 1.4 h2o[c] => 1.4 adp[c] + 1.4 phosphate[c] + deoxyribonucleic acids[c]			Biomass biosynthesis	1	1	0
rna	C militaris RNA formulation	0.03577 amp[c] + 7.2 atp[c] + 0.04549 cmp[c] + 0.04549 gmp[c] + 7.2 h2o[c] + 0.03577 ump[c] => 7.2 adp[c] + 7.2 phosphate[c] + ribonucleic acids[c]			Biomass biosynthesis	1	1	0
lipid	C militaris lipid formulation	8.1 atp[c] + 0.00757 ethanolamine[c] + 0.05253 glycerol 3-phosphate[c] + 8.1 h2o[c] + 3e-05 phytosphingosine[c] + 0.00016 laurate[c] + 0.00016 myristate[c] + 0.07058 palmitate[c] + 0.0725 stearate[c] + 2e-05 sphinganine[c] + 0.00037 arachidate[c] + 0.00078 ergosterol[c] + 0.01086 choline[c] + 0.00055 pentadecanoate[c] + 0.00564 hexadecenoate[c] + 0.00197 linolenate[c] + 0.09821 linoleate[c] + 0.0…			Biomass biosynthesis	1	1	0
carbohydrate	C militaris carbohydrate formulation	35 atp[c] + 35 h2o[c] + 0.02465 udp-n-acetyl-d-glucosamine[c] + 0.02024 gdp-mannose[c] + 0.01437 udp-d-galactose[c] + 0.1102 udp-glucose[c] + 0.63086 1,3-beta-d-glucan[c] => 35 adp[c] + 35 phosphate[c] + carbohydrate[c]			Biomass biosynthesis	1	1	0
matp	C militaris ATP maintenance	1.04 atp[c] + 1.04 h2o[c] => 1.04 adp[c] + 1.04 phosphate[c]			Biomass biosynthesis	1	1	0
3amp	cns3:cordycepin synthethase complex	adenosine[c] + atp[c] => adp[c] + phosphate[c] + adenosine 3-monophosphate[c]		CCM_04438	Cordycepin biosynthesis	1	1	1
cordycepin	cns1/cns2:cordycepin synthethase complex	adenosine 3-monophosphate[c] => cordycepin[c]		CCM_04436 and CCM_04437	Cordycepin biosynthesis	1	1	1
r0001	spontaneous conversion	alpha-d-glucose[e] + 2 beta-d-glucose[e] <=> 3 d-glucose[e]			Glycolysis/gluconeogenesis	1	0	0
13glucanIN	uptake of 1,3-beta-D-glucan	=> 1,3-beta-d-glucan[e]			Exchange reactions	0	0	0
4hpoaIN	uptake of 4-hydroxyphenoxyacetate	=> 4-hydroxyphenoxyacetate[e]			Exchange reactions	0	0	0
acIN	uptake of acetate	=> acetate[e]			Exchange reactions	0	0	0
adIN	uptake of adenine	=> adenine[e]			Exchange reactions	0	0	0
akgIN	uptake of 2-oxoglutarate	=> 2-oxoglutarate[e]			Exchange reactions	0	0	0
alaIN	uptake of L-alanine	=> l-alanine[e]			Exchange reactions	0	0	0
amaIN	uptake of L-2-aminoadipate	=> l-2-aminoadipate[e]			Exchange reactions	0	0	0
anIN	uptake of anthranilate	=> anthranilate[e]			Exchange reactions	0	0	0
aolIN	uptake of D-arabinitol	=> d-arabinitol[e]			Exchange reactions	0	0	0
arabIN	uptake of D-arabinose	=> d-arabinose[e]			Exchange reactions	0	0	0
arabinIN	uptake of alpha-L-arabinan	=> alpha-l-arabinan[e]			Exchange reactions	0	0	0
argIN	uptake of L-arginine	=> l-arginine[e]			Exchange reactions	0	0	0
asnIN	uptake of L-asparagine	=> l-asparagine[e]			Exchange reactions	0	0	0
aspIN	uptake of L-aspartate	=> l-aspartate[e]			Exchange reactions	0	0	0
balaIN	uptake of beta-alanine	=> beta-alanine[e]			Exchange reactions	0	0	0
bdglcIN	uptake of beta-D-glucose	=> beta-d-glucose[e]			Exchange reactions	0	0	0
bmOUT	production of biomass	biomass[e] =>			Exchange reactions	1	1	0
c100IN	uptake of decanoate	=> decanoate[e]			Exchange reactions	0	0	0
c120IN	uptake of laurate	=> laurate[e]			Exchange reactions	0	0	0
c140IN	uptake of myristate	=> myristate[e]			Exchange reactions	0	0	0
c150IN	uptake of pentadecanoate	=> pentadecanoate[e]			Exchange reactions	0	0	0
c160IN	uptake of palmitate	=> palmitate[e]			Exchange reactions	0	0	0
c161IN	uptake of hexadecenoate	=> hexadecenoate[e]			Exchange reactions	0	0	0
c162IN	uptake of hexadecadienoate	=> hexadecadienoate[e]			Exchange reactions	0	0	0
c170IN	uptake of heptadecanoate	=> heptadecanoate[e]			Exchange reactions	0	0	0
c171IN	uptake of heptadecenoate	=> heptadecenoate[e]			Exchange reactions	0	0	0
c180IN	uptake of stearate	=> stearate[e]			Exchange reactions	0	0	0
c181IN	uptake of octadecenoate	=> oleate[e]			Exchange reactions	0	0	0
c182IN	uptake of octadecadienoate	=> linoleate[e]			Exchange reactions	0	0	0
c183IN	uptake of octadecatrienoate	=> linolenate[e]			Exchange reactions	0	0	0
c200IN	uptake of icosanoate	=> arachidate[e]			Exchange reactions	0	0	0
c40IN	uptake of butyrate	=> butyrate[e]			Exchange reactions	0	0	0
c50IN	uptake of valerate	=> valerate[e]			Exchange reactions	0	0	0
c60IN	uptake of hexanoate	=> hexanoate[e]			Exchange reactions	0	0	0
c70IN	uptake of heptanoate	=> heptanoate[e]			Exchange reactions	0	0	0
c80IN	uptake of octanoate	=> octanoate[e]			Exchange reactions	0	0	0
c90IN	uptake of nonanoate	=> nonanoate[e]			Exchange reactions	0	0	0
cb15lctIN	uptake of cellobiono-1,5-lactone	=> cellobiono-1,5-lactone[e]			Exchange reactions	0	0	0
cellobIN	uptake of cellobiose	=> cellobiose[e]			Exchange reactions	0	0	0
celluIN	uptake of cellulose	=> cellulose[e]			Exchange reactions	0	0	0
chibIN	uptake of chitobiose	=> chitobiose[e]			Exchange reactions	0	0	0
chitIN	uptake of chitin	=> chitin[e]			Exchange reactions	0	0	0
chitoIN	uptake of chitosan	=> chitosan[e]			Exchange reactions	0	0	0
choIN	uptake of choline	=> choline[e]			Exchange reactions	0	0	0
citrIN	uptake of L-citrulline	=> l-citrulline[e]			Exchange reactions	0	0	0
co2OUT	production of CO2	co2[e] =>			Exchange reactions	1	1	0
cordycepinOUT	production of cordycepin	cordycepin[e] =>			Exchange reactions	0	0	0
cyneIN	uptake of cyanate	=> cyanate[e]			Exchange reactions	0	0	0
cysIN	uptake of L-cysteine	=> l-cysteine[e]			Exchange reactions	0	0	0
cytsIN	uptake of cytosine	=> cytosine[e]			Exchange reactions	0	0	0
dglcIN	uptake of D-glucose	=> d-glucose[e]			Exchange reactions	0	0	0
ethnitIN	uptake of ethylnitronate	=> ethylnitronate[e]			Exchange reactions	0	0	0
fmnIN	uptake of FMN	=> fmn[e]			Exchange reactions	0	0	0
forIN	uptake of formate	=> formate[e]			Exchange reactions	0	0	0
fruIN	uptake of D-fructose	=> d-fructose[e]			Exchange reactions	0	0	0
fumIN	uptake of fumarate	=> fumarate[e]			Exchange reactions	0	0	0
gabaIN	uptake of gamma-aminobutyrate	=> gamma-aminobutyrate[e]			Exchange reactions	0	0	0
glacIN	uptake of D-galactose	=> d-galactose[e]			Exchange reactions	0	0	0
glcIN	uptake of alpha-D-glucose	=> alpha-d-glucose[e]			Exchange reactions	0	0	0
glcn15lacIN	uptake of D-glucono-1,5-lactone	=> d-glucono-1,5-lactone[e]			Exchange reactions	0	0	0
glcnIN	uptake of D-glucosamine	=> d-glucosamine[e]			Exchange reactions	0	0	0
glIN	uptake of glycerol	=> glycerol[e]			Exchange reactions	0	0	0
glnIN	uptake of L-glutamine	=> l-glutamine[e]			Exchange reactions	0	0	0
gluIN	uptake of L-glutamate	=> l-glutamate[e]			Exchange reactions	0	0	0
glyaIN	uptake of glycolate	=> glycolate[e]			Exchange reactions	0	0	0
glycogenIN	uptake of glycogen	=> glycogen[e]			Exchange reactions	0	0	0
glyIN	uptake of glycine	=> glycine[e]			Exchange reactions	0	0	0
gnIN	uptake of guanine	=> guanine[e]			Exchange reactions	0	0	0
h2oOUT	production of H2O	h2o[e] =>			Exchange reactions	0	0	0
h2sIN	uptake of sulfide	=> h2s[e]			Exchange reactions	0	0	0
h2so3IN	uptake of sulfite	=> sulfite[e]			Exchange reactions	0	0	0
hcysIN	uptake of L-homocysteine	=> l-homocysteine[e]			Exchange reactions	0	0	0
hisIN	uptake of L-histidine	=> l-histidine[e]			Exchange reactions	0	0	0
hno2IN	uptake of nitrite	=> nitrite[e]			Exchange reactions	0	0	0
hno3IN	uptake of nitrate	=> nitrate[e]			Exchange reactions	0	0	0
hyxnIN	uptake of hypoxanthine	=> hypoxanthine[e]			Exchange reactions	0	0	0
icitIN	uptake of isocitrate	=> isocitrate[e]			Exchange reactions	0	0	0
idolIN	uptake of L-iditol	=> l-iditol[e]			Exchange reactions	0	0	0
ileIN	uptake of L-isoleucine	=> l-isoleucine[e]			Exchange reactions	0	0	0
lactIN	uptake of lactose	=> lactose[e]			Exchange reactions	0	0	0
laolIN	uptake of L-arabinitol	=> l-arabinitol[e]			Exchange reactions	0	0	0
larabIN	uptake of L-arabinose	=> l-arabinose[e]			Exchange reactions	0	0	0
leuIN	uptake of L-leucine	=> l-leucine[e]			Exchange reactions	0	0	0
llacIN	uptake of (S)-lactate	=> (s)-lactate[e]			Exchange reactions	0	0	0
lrlIN	uptake of L-ribulose	=> l-ribulose[e]			Exchange reactions	0	0	0
lysIN	uptake of L-lysine	=> l-lysine[e]			Exchange reactions	0	0	0
malIN	uptake of (S)-malate	=> (s)-malate[e]			Exchange reactions	0	0	0
manIN	uptake of D-mannose	=> d-mannose[e]			Exchange reactions	0	0	0
mannanIN	uptake of mannans	=> mannans[e]			Exchange reactions	0	0	0
meliIN	uptake of melibiose	=> melibiose[e]			Exchange reactions	0	0	0
metholIN	uptake of methanol	=> methanol[e]			Exchange reactions	0	0	0
metIN	uptake of L-methionine	=> l-methionine[e]			Exchange reactions	0	0	0
mltIN	uptake of maltose	=> maltose[e]			Exchange reactions	0	0	0
mltioseIN	uptake of maltotriose	=> maltotriose[e]			Exchange reactions	0	0	0
mntIN	uptake of D-mannitol	=> d-mannitol[e]			Exchange reactions	0	0	0
myoiIN	uptake of myo-inositol	=> myo-inositol[e]			Exchange reactions	0	0	0
nagIN	uptake of N-acetyl-D-glucosamine	=> n-acetyl-d-glucosamine[e]			Exchange reactions	0	0	0
nh3IN	uptake of NH3	=> nh3[e]			Exchange reactions	1	1	0
nicaIN	uptake of nicotinate	=> nicotinate[c]			Exchange reactions	0	0	0
nicdIN	uptake of nicotinamide	=> nicotinamide[e]			Exchange reactions	0	0	0
nr0010	cordycepin permease	cordycepin[c] <=> cordycepin[e]			Transport, plasma membrane	0	0	0
o2IN	uptake of O2	=> o2[e]			Exchange reactions	0	1	0
oaIN	uptake of oxaloacetate	=> oxaloacetate[e]			Exchange reactions	0	0	0
ornIN	uptake of L-ornithine	=> l-ornithine[e]			Exchange reactions	0	0	0
oxalIN	uptake of oxalate	=> oxalate[e]			Exchange reactions	0	0	0
paaIN	uptake of phenylacetate	=> phenylacetate[e]			Exchange reactions	0	0	0
pabaIN	uptake of 4-aminobenzoate	=> 4-aminobenzoate[e]			Exchange reactions	0	0	0
pheIN	uptake of L-phenylalanine	=> l-phenylalanine[e]			Exchange reactions	0	0	0
piIN	uptake of phosphate	=> phosphate[e]			Exchange reactions	0	0	0
pimIN	uptake of pimelate	=> pimelate[e]			Exchange reactions	0	0	0
poaIN	uptake of phenoxyacetate	=> phenoxyacetate[e]			Exchange reactions	0	0	0
proIN	uptake of L-proline	=> l-proline[e]			Exchange reactions	0	0	0
propIN	uptake of propionate	=> propionate[e]			Exchange reactions	0	0	0
pyrIN	uptake of pyruvate	=> pyruvate[e]			Exchange reactions	0	0	0
quinIN	uptake of quinolinate	=> quinolinate[e]			Exchange reactions	0	0	0
r0002	spontaneous conversion	alpha-d-glucose[c] + 2 beta-d-glucose[c] <=> 3 d-glucose[c]			Glycolysis/gluconeogenesis	1	0	0
r0021	ethanol:NAD+ oxidoreductase	acetaldehyde[m] + nadh[m] <=> ethanol[m] + nad(+)[m]	1.1.1.1	CCM_00356 or CCM_00451 or CCM_02484 or CCM_07377 or CCM_01942 or CCM_03363 or CCM_04357 or CCM_04723 or CCM_05747 or CCM_05807 or CCM_07863 or CCM_08262 or CCM_08721	Glycolysis/gluconeogenesis	1	0	1
r0130	5,10-methylenetetrahydrofolate:NADP+ oxidoreductase	5,10-methylenetetrahydrofolate[m] + nadp(+)[m] => 5,10-methenyltetrahydrofolate[m] + nadph[m]	1.5.1.5		Folate biosynthesis	1	0	0
r0133	formate:tetrahydrofolate ligase (ADP-forming)	atp[m] + formate[m] + tetrahydrofolate[m] => 10-formyltetrahydrofolate[m] + adp[m] + phosphate[m]	6.3.4.3		Folate biosynthesis	1	1	0
r0175	D-mannitol:NADP+ 2-oxidoreductase	d-fructose[c] + nadph[c] <=> d-mannitol[c] + nadp(+)[c]	1.1.1.138		Mannose/Mannitol, Fructose and Sorbose/Sorbitol metabolism	1	0	0
r0181	D-mannitol:NAD+ 2-oxidoreductase	d-fructose[c] + nadh[c] <=> d-mannitol[c] + nad(+)[c]	1.1.1.67		Mannose/Mannitol, Fructose and Sorbose/Sorbitol metabolism	1	1	0
r0191	D-mannitol-1-phosphate phosphohydrolase	h2o[c] + d-mannitol 1-phosphate[c] => d-mannitol[c] + phosphate[c]	3.1.3.22		Mannose/Mannitol, Fructose and Sorbose/Sorbitol metabolism	0	0	0
r0205	cellobiose dehydrogenase	cellobiono-1,5-lactone[c] <=> cellobiose[c] + o2[c]	1.1.99.18	CCM_06091	Polysaccharide metabolism (Starch, Cellulose, Chitin, and Xylan)	1	0	1
r0223	cellobiose dehydrogenase	cellobiono-1,5-lactone[e] <=> cellobiose[e] + o2[e]	1.1.99.18	CCM_06091	Polysaccharide metabolism (Starch, Cellulose, Chitin, and Xylan)	1	0	1
r0312	lysophospholipase/phospholipase B	lysophosphatidylcholine[c] => glycerophosphocholine[c] + free fatty acids[c]	3.1.1.5	CCM_01743 or CCM_02898 or CCM_03865 or CCM_04161 or CCM_04741 or CCM_04931 or CCM_06999	Glycerophospholipid biosynthesis	1	1	1
r0460	spontaneous conversion	2-amino-3-carboxymuconate semialdehyde[c] => h2o[c] + quinolinate[c]			Nicotinate and nicotinamide metabolism	0	0	0
r0489	spontaneous conversion	s-adenosyl-4-methylthio-2-oxobutanoate[c] => 5'-s-methyl-5'-thioadenosine[c] + 2-oxy-but-3-enoate[c]			Biotin metabolism	0	0	0
r0492	6-carboxyhyxanoate:CoA ligase (AMP-forming)	atp[c] + coenzyme a[c] + pimelate[c] => amp[c] + pimeloyl-coa[c] + diphosphate[c]	6.2.1.14		Biotin metabolism	0	0	0
r0505	chorismate pyruvate-lyase (4-hydroxybenzoate-forming)	chorismate[c] => 4-hydroxybenzoate[c] + pyruvate[c]	4.1.3.-;4.1.3.40		Ubiquinone and other terpenoid quinone biosynthesis	0	0	0
r0507	uncharacterized enzyme	o2[c] + 4-hydroxy-3-polyprenylbenzoate[c] => 3-polyprenyl-4,5-dihydroxybenzoate[c]			Ubiquinone and other terpenoid quinone biosynthesis	0	0	0
r0509	3-polyprenyl-4-hydroxy-5-methoxybenzoate carboxy-lyase (2-polyprenyl-6-methoxyphenol-forming)	3-polyprenyl-4-hydroxy-5-methoxybenzoate[c] => co2[c] + 2-polyprenyl-6-methoxyphenol[c]	4.1.1.-		Ubiquinone and other terpenoid quinone biosynthesis	0	0	0
r0589	spontaneous conversion	h2o[c] + (s)-1-pyrroline-5-carboxylate[c] <=> l-glutamate 5-semialdehyde[c]			Arginine and proline metabolism	1	1	0
r0649	spontaneous conversion	(2s)-2-isopropyl-3-oxosuccinate[c] => 4-methyl-2-oxopentanoate[c] + co2[c]			Valine, leucine and isoleucine metabolism (Branched chain amino acids)	1	1	0
r1164	(S)-malate mitochondrial permease	2-oxoglutarate[m] + (s)-malate[c] <=> 2-oxoglutarate[c] + (s)-malate[m]			Transport, mitochondrial membrane	1	0	0
r1165	(S)-malate mitochondrial permease	(s)-malate[c] <=> (s)-malate[m]			Transport, mitochondrial membrane	1	0	0
r1166	2-acetolactate mitochondrial permease	2-acetolactate[c] <=> 2-acetolactate[m]			Transport, mitochondrial membrane	0	0	0
r1167	2-dehydropantoate mitochondrial permease	2-dehydropantoate[c] <=> 2-dehydropantoate[m]			Transport, mitochondrial membrane	1	0	0
r1168	2-isopropylmalate mitochondrial permease	2-isopropylmalate[c] <=> 2-isopropylmalate[m]			Transport, mitochondrial membrane	1	1	0
r1169	2-oxobutanoate mitochondrial permease	2-oxobutanoate[c] <=> 2-oxobutanoate[m]			Transport, mitochondrial membrane	1	1	0
r1170	2-oxoglutarate mitochondrial permease	2-oxoglutarate[c] <=> 2-oxoglutarate[m]			Transport, mitochondrial membrane	1	1	0
r1171	3-hydroxykynurenine mitochondrial permease	3-hydroxykynurenine[c] <=> 3-hydroxykynurenine[m]			Transport, mitochondrial membrane	0	0	0
r1172	4-methyl-2-oxopentanoate mitochondrial permease	4-methyl-2-oxopentanoate[c] <=> 4-methyl-2-oxopentanoate[m]			Transport, mitochondrial membrane	1	0	0
r1173	5,10-methenyltetrahydrofolate mitochondrial permease	5,10-methenyltetrahydrofolate[c] <=> 5,10-methenyltetrahydrofolate[m]			Transport, mitochondrial membrane	1	0	0
r1174	5,10-methylenetetrahydrofolate mitochondrial permease	5,10-methylenetetrahydrofolate[c] <=> 5,10-methylenetetrahydrofolate[m]			Transport, mitochondrial membrane	1	1	0
r1175	5-aminolevulinate mitochondrial permease	5-aminolevulinate[c] <=> 5-aminolevulinate[m]			Transport, mitochondrial membrane	0	0	0
r1176	5-methyltetrahydrofolate mitochondrial permease	5-methyltetrahydrofolate[c] <=> 5-methyltetrahydrofolate[m]			Transport, mitochondrial membrane	1	1	0
r1180	carbamoyl phosphate mitochondrial permease	carbamoyl phosphate[c] <=> carbamoyl phosphate[m]			Transport, mitochondrial membrane	1	1	0
r1181	citrate mitochondrial permease	citrate[c] <=> citrate[m]			Transport, mitochondrial membrane	1	1	0
r1184	coproporphyrinogen III mitochondrial permease	coproporphyrinogen iii[c] => coproporphyrinogen iii[m]			Transport, mitochondrial membrane	0	0	0
r1186	dihydrofolate mitochondrial permease	dihydrofolate[c] <=> dihydrofolate[m]			Transport, mitochondrial membrane	1	1	0
r1187	dihydroorotate mitochondrial permease	(s)-dihydroorotate[c] <=> (s)-dihydroorotate[m]			Transport, mitochondrial membrane	0	0	0
r1189	formate mitochondrial permease	formate[c] <=> formate[m]			Transport, mitochondrial membrane	1	1	0
r1190	formyltetrahydrofolate mitochondrial permease	10-formyltetrahydrofolate[c] <=> 10-formyltetrahydrofolate[m]			Transport, mitochondrial membrane	1	1	0
r1191	fumarate mitochondrial permease	fumarate[c] <=> fumarate[m]			Transport, mitochondrial membrane	1	1	0
r1192	gamma-aminobutyrate mitochondrial permease	gamma-aminobutyrate[c] <=> gamma-aminobutyrate[m]			Transport, mitochondrial membrane	1	0	0
r1193	glutamate mitochondrial permease	l-glutamate[c] <=> l-glutamate[m]			Transport, mitochondrial membrane	1	1	0
r1194	glycine mitochondrial permease	glycine[c] <=> glycine[m]			Transport, mitochondrial membrane	1	0	0
r1199	isocitrate mitochondrial permease	isocitrate[c] <=> isocitrate[m]			Transport, mitochondrial membrane	1	1	0
r1200	isocitrate/malate mitochondrial shuttle	isocitrate[m] + (s)-malate[c] => isocitrate[c] + (s)-malate[m]			Transport, mitochondrial membrane	1	0	0
r1201	L-2-aminoadipate mitochondrial permease	l-2-aminoadipate[c] <=> l-2-aminoadipate[m]			Transport, mitochondrial membrane	1	1	0
r1202	lactaldehyd mitochondrial permease	lactaldehyde[c] <=> lactaldehyde[m]			Transport, mitochondrial membrane	0	0	0
r1203	L-asparagine mitochondrial permease	l-asparagine[c] <=> l-asparagine[m]			Transport, mitochondrial membrane	0	0	0
r1204	L-aspartate mitochondrial permease	l-aspartate[c] + l-glutamate[m] <=> l-aspartate[m] + l-glutamate[c]			Transport, mitochondrial membrane	1	0	0
r1206	L-citrulline mitochondrial permease	l-citrulline[c] <=> l-citrulline[m]			Transport, mitochondrial membrane	1	1	0
r1207	L-cysteine mitochondrial permease	l-cysteine[c] <=> l-cysteine[m]			Transport, mitochondrial membrane	0	0	0
r1208	L-glutamine mitochondrial permease	l-glutamine[c] <=> l-glutamine[m]			Transport, mitochondrial membrane	1	1	0
r1209	L-isoleucine mitochondrial permease	l-isoleucine[c] <=> l-isoleucine[m]			Transport, mitochondrial membrane	1	1	0
r1210	L-kynurenine mitochondrial permease	l-kynurenine[c] <=> l-kynurenine[m]			Transport, mitochondrial membrane	0	0	0
r1211	L-methionine mitochondrial permease	l-methionine[c] <=> l-methionine[m]			Transport, mitochondrial membrane	0	0	0
r1212	L-proline mitochondrial permease	l-proline[c] <=> l-proline[m]			Transport, mitochondrial membrane	0	0	0
r1213	L-threonine mitochondrial permease	l-threonine[c] <=> l-threonine[m]			Transport, mitochondrial membrane	1	0	0
r1214	L-tryptophan mitochondrial permease	l-tryptophan[c] <=> l-tryptophan[m]			Transport, mitochondrial membrane	0	0	0
r1215	L-tyrosine mitochondrial permease	l-tyrosine[c] <=> l-tyrosine[m]			Transport, mitochondrial membrane	0	0	0
r1216	L-valine mitochondrial permease	l-valine[c] <=> l-valine[m]			Transport, mitochondrial membrane	1	1	0
r1219	N2-acetyl-L-ornithine mitochondrial permease	n2-acetyl-l-ornithine[c] <=> n2-acetyl-l-ornithine[m]			Transport, mitochondrial membrane	1	0	0
r1221	O-acetyl-L-homoserine mitochondrial permease	o-acetyl-l-homoserine[c] <=> o-acetyl-l-homoserine[m]			Transport, mitochondrial membrane	0	0	0
r1222	O-acetyl-L-serine mitochondrial permease	o-acetyl-l-serine[c] <=> o-acetyl-l-serine[m]			Transport, mitochondrial membrane	0	0	0
r1224	ornithine mitochondrial permease	l-ornithine[c] <=> l-ornithine[m]			Transport, mitochondrial membrane	1	1	0
r1225	orotate mitochondrial permease	orotate[c] <=> orotate[m]			Transport, mitochondrial membrane	0	0	0
r1233	propionate mitochondrial permease	propionate[c] <=> propionate[m]			Transport, mitochondrial membrane	0	0	0
r1235	pyruvate mitochondrial permease	pyruvate[c] <=> pyruvate[m]			Transport, mitochondrial membrane	1	1	0
r1236	serine mitochondrial permease	l-serine[c] <=> l-serine[m]			Transport, mitochondrial membrane	1	0	0
r1238	succinate mitochondrial permease	succinate[c] <=> succinate[m]			Transport, mitochondrial membrane	1	1	0
r1240	tetrahydrofolate mitochondrial permease	tetrahydrofolate[c] <=> tetrahydrofolate[m]			Transport, mitochondrial membrane	1	1	0
r1243	acetaldehyde mitochondrial membrane diffusion	acetaldehyde[c] <=> acetaldehyde[m]			Transport, mitochondrial membrane	1	0	0
r1244	acetate mitochondrial membrane diffusion	acetate[c] <=> acetate[m]			Transport, mitochondrial membrane	0	0	0
r1245	acetoacetate mitochondrial membrane diffusion	acetoacetate[c] <=> acetoacetate[m]			Transport, mitochondrial membrane	1	0	0
r1246	CO2 mitochondrial membrane diffusion	co2[c] <=> co2[m]			Transport, mitochondrial membrane	1	1	0
r1247	ethanol mitochondrial membrane diffusion	ethanol[c] <=> ethanol[m]			Transport, mitochondrial membrane	1	0	0
r1248	H2O mitochondrial membrane diffusion	h2o[c] <=> h2o[m]			Transport, mitochondrial membrane	1	1	0
r1249	H2S mitochondrial membrane diffusion	h2s[c] <=> h2s[m]			Transport, mitochondrial membrane	0	0	0
r1250	NH3 mitochondrial membrane diffusion	nh3[c] <=> nh3[m]			Transport, mitochondrial membrane	1	0	0
r1251	O2 mitochondrial membrane diffusion	o2[c] <=> o2[m]			Transport, mitochondrial membrane	1	1	0
r1252	(-)-ureidoglycolate peroxisomal permease	ureidoglycolate[c] <=> ureidoglycolate[p]			Transport, peroxisomal membrane	0	0	0
r1253	(R)-lactate peroxisomal permease	(r)-lactate[c] <=> (r)-lactate[p]			Transport, peroxisomal membrane	0	0	0
r1258	acetylcarnitine/carnitine peroxisomal shuttle	carnitine[p] + acetylcarnitine[c] <=> carnitine[c] + acetylcarnitine[p]			Transport, peroxisomal membrane	0	0	0
r1259	allantoate peroxisomal permease	allantoate[c] <=> allantoate[p]			Transport, peroxisomal membrane	0	0	0
r1260	AMP/ATP/diphosphate peroxisomal shuttle	amp[p] + atp[c] + diphosphate[p] => amp[c] + atp[p] + diphosphate[c]			Transport, peroxisomal membrane	0	0	0
r1263	glycine peroxisomal permease	glycine[c] <=> glycine[p]			Transport, peroxisomal membrane	1	1	0
r1264	glycolate peroxisomal permease	glycolate[c] <=> glycolate[p]			Transport, peroxisomal membrane	0	0	0
r1270	isocitrate/malate peroxisomal permease	isocitrate[p] + (s)-malate[c] <=> isocitrate[c] + (s)-malate[p]			Transport, peroxisomal membrane	1	1	0
r1272	L-2-aminoadipate peroxisomal permease	l-2-aminoadipate[c] <=> l-2-aminoadipate[p]			Transport, peroxisomal membrane	0	0	0
r1273	L-alanine peroxisomal permease	l-alanine[c] <=> l-alanine[p]			Transport, peroxisomal membrane	1	1	0
r1275	L-lysine peroxisomal permease	l-lysine[c] <=> l-lysine[p]			Transport, peroxisomal membrane	0	0	0
r1284	pyruvate peroxisomal permease	pyruvate[c] <=> pyruvate[p]			Transport, peroxisomal membrane	1	1	0
r1286	succinate peroxisomal permease	succinate[c] <=> succinate[p]			Transport, peroxisomal membrane	1	1	0
r1289	xanthine peroxisomal permease	xanthine[c] <=> xanthine[p]			Transport, peroxisomal membrane	0	0	0
r1290	2-hydroxyphenylacetate peroxisomal membrane diffusion	2-hydroxyphenylacetate[c] <=> 2-hydroxyphenylacetate[p]			Transport, peroxisomal membrane	0	0	0
r1291	4-hydroxyphenoxyacetate peroxisomal membrane diffusion	4-hydroxyphenoxyacetate[c] <=> 4-hydroxyphenoxyacetate[p]			Transport, peroxisomal membrane	0	0	0
r1292	CO2 peroxisomal membrane diffusion	co2[c] <=> co2[p]			Transport, peroxisomal membrane	0	0	0
r1293	decanoate peroxisomal membrane diffusion	decanoate[c] <=> decanoate[p]			Transport, peroxisomal membrane	0	0	0
r1294	H2O peroxisomal membrane diffusion	h2o[c] <=> h2o[p]			Transport, peroxisomal membrane	0	0	0
r1295	heptadecanoate peroxisomal membrane diffusion	heptadecanoate[c] <=> heptadecanoate[p]			Transport, peroxisomal membrane	0	0	0
r1296	icosanoate peroxisomal membrane diffusion	arachidate[c] <=> arachidate[p]			Transport, peroxisomal membrane	0	0	0
r1297	laurate peroxisomal membrane diffusion	laurate[c] <=> laurate[p]			Transport, peroxisomal membrane	0	0	0
r1298	myristate peroxisomal membrane diffusion	myristate[c] <=> myristate[p]			Transport, peroxisomal membrane	0	0	0
r1299	O2 peroxisomal membrane diffusion	o2[c] <=> o2[p]			Transport, peroxisomal membrane	0	0	0
r1300	octanoate peroxisomal membrane diffusion	octanoate[c] <=> octanoate[p]			Transport, peroxisomal membrane	0	0	0
r1301	palmitate peroxisomal membrane diffusion	palmitate[c] <=> palmitate[p]			Transport, peroxisomal membrane	0	0	0
r1302	pentadecanoate peroxisomal membrane diffusion	pentadecanoate[c] <=> pentadecanoate[p]			Transport, peroxisomal membrane	0	0	0
r1303	phenoxyacetate peroxisomal membrane diffusion	phenoxyacetate[c] <=> phenoxyacetate[p]			Transport, peroxisomal membrane	0	0	0
r1304	phenylacetate peroxisomal membrane diffusion	phenylacetate[c] <=> phenylacetate[p]			Transport, peroxisomal membrane	0	0	0
r1305	stearate peroxisomal membrane diffusion	stearate[c] <=> stearate[p]			Transport, peroxisomal membrane	0	0	0
r1308	2-oxoglutarate permease	2-oxoglutarate[c] <=> 2-oxoglutarate[e]			Transport, plasma membrane	0	0	0
r1309	4-aminobenzoate permease	4-aminobenzoate[c] <=> 4-aminobenzoate[e]			Transport, plasma membrane	0	0	0
r1314	adenine permease	adenine[c] <=> adenine[e]			Transport, plasma membrane	0	0	0
r1318	anthranilate permease	anthranilate[c] <=> anthranilate[e]			Transport, plasma membrane	0	0	0
r1321	beta-alanine permease	beta-alanine[c] <=> beta-alanine[e]			Transport, plasma membrane	0	0	0
r1323	cellobiono-1,5-lactone permease	cellobiono-1,5-lactone[c] <=> cellobiono-1,5-lactone[e]			Transport, plasma membrane	1	0	0
r1325	chitosan permease	chitosan[c] <=> chitosan[e]			Transport, plasma membrane	0	0	0
r1326	choline transport protein	choline[c] <=> choline[e]			Transport, plasma membrane	0	0	0
r1327	citrate permease	citrate[c] <=> citrate[e]			Transport, plasma membrane	0	0	0
r1329	cytosine permease	cytosine[c] <=> cytosine[e]			Transport, plasma membrane	0	0	0
r1330	D-arabinose permease	d-arabinose[c] <=> d-arabinose[e]			Transport, plasma membrane	0	0	0
r1331	D-arabitol permease	d-arabinitol[c] <=> d-arabinitol[e]			Transport, plasma membrane	0	0	0
r1334	D-gluconate permease	d-gluconate[c] <=> d-gluconate[e]			Transport, plasma membrane	0	0	0
r1335	D-glucosamine permease	d-glucosamine[c] <=> d-glucosamine[e]			Transport, plasma membrane	0	0	0
r1337	D-mannose permease	d-mannose[c] <=> d-mannose[e]			Transport, plasma membrane	0	0	0
r1338	D-xylose permease	d-xylose[c] <=> d-xylose[e]			Transport, plasma membrane	0	0	0
r1339	FNM permease	fmn[c] <=> fmn[e]			Transport, plasma membrane	0	0	0
r1340	fumarate permease	fumarate[c] <=> fumarate[e]			Transport, plasma membrane	0	0	0
r1341	gaba permease	gamma-aminobutyrate[c] <=> gamma-aminobutyrate[e]			Transport, plasma membrane	0	0	0
r1342	glucose permease	d-glucose[c] <=> d-glucose[e]			Transport, plasma membrane	1	0	0
r1343	glutathione permease	glutathione[c] <=> glutathione[e]			Transport, plasma membrane	0	0	0
r1344	glycerol permease	glycerol[c] <=> glycerol[e]			Transport, plasma membrane	0	0	0
r1346	glycogen permease	glycogen[c] <=> glycogen[e]			Transport, plasma membrane	0	0	0
r1347	glycolate permease	glycolate[c] <=> glycolate[e]			Transport, plasma membrane	0	0	0
r1348	growth	biomass[c] => biomass[e]			Transport, plasma membrane	1	1	0
r1349	guanine permease	guanine[c] <=> guanine[e]			Transport, plasma membrane	0	0	0
r1350	H2SO3 permease	sulfite[c] <=> sulfite[e]			Transport, plasma membrane	0	0	0
r1352	hypoxanthine permease	hypoxanthine[c] <=> hypoxanthine[e]			Transport, plasma membrane	0	0	0
r1353	isocitrate permease	isocitrate[c] <=> isocitrate[e]			Transport, plasma membrane	0	0	0
r1355	L-2-aminoadipate permease	l-2-aminoadipate[c] <=> l-2-aminoadipate[e]			Transport, plasma membrane	0	0	0
r1357	L-arabinose permease	l-arabinose[c] <=> l-arabinose[e]			Transport, plasma membrane	0	0	0
r1358	L-arabitol permease	l-arabinitol[c] <=> l-arabinitol[e]			Transport, plasma membrane	0	0	0
r1362	L-citrulline permease	l-citrulline[c] <=> l-citrulline[e]			Transport, plasma membrane	0	0	0
r1364	L-cystine permease	l-cystine[c] <=> l-cystine[e]			Transport, plasma membrane	0	0	0
r1365	L-dopaquinone permease	l-dopaquinone[c] <=> l-dopaquinone[e]			Transport, plasma membrane	0	0	0
r1369	L-homocysteine permease	l-homocysteine[c] <=> l-homocysteine[e]			Transport, plasma membrane	0	0	0
r1370	L-iditol permease	l-iditol[c] <=> l-iditol[e]			Transport, plasma membrane	0	0	0
r1375	L-ornithine permease	l-ornithine[c] <=> l-ornithine[e]			Transport, plasma membrane	0	0	0
r1378	L-ribulose permease	l-ribulose[e] => l-ribulose[c]			Transport, plasma membrane	0	0	0
r1380	L-sorbose permease	l-sorbose[c] <=> l-sorbose[e]			Transport, plasma membrane	0	0	0
r1385	malate permease	(s)-malate[c] <=> (s)-malate[e]			Transport, plasma membrane	0	0	0
r1387	maltotriose permease	maltotriose[c] <=> maltotriose[e]			Transport, plasma membrane	0	0	0
r1388	mannan permease	mannans[c] <=> mannans[e]			Transport, plasma membrane	0	0	0
r1389	mannitol permease	d-mannitol[c] <=> d-mannitol[e]			Transport, plasma membrane	0	0	0
r1390	melibiose permease	melibiose[c] <=> melibiose[e]			Transport, plasma membrane	0	0	0
r1392	N-acetyl-D-glucosamine permease	n-acetyl-d-glucosamine[c] <=> n-acetyl-d-glucosamine[e]			Transport, plasma membrane	0	0	0
r1393	nicotinamide permease	nicotinamide[c] <=> nicotinamide[e]			Transport, plasma membrane	0	0	0
r1396	oxalate permease	oxalate[c] <=> oxalate[e]			Transport, plasma membrane	0	0	0
r1397	oxaloacetate permease	oxaloacetate[c] <=> oxaloacetate[e]			Transport, plasma membrane	0	0	0
r1400	phosphate permease	phosphate[c] <=> phosphate[e]			Transport, plasma membrane	0	0	0
r1402	propanoate permease	propionate[c] <=> propionate[e]			Transport, plasma membrane	0	0	0
r1403	pyruvate permease	pyruvate[c] <=> pyruvate[e]			Transport, plasma membrane	0	0	0
r1404	quinolinate permease	quinolinate[c] <=> quinolinate[e]			Transport, plasma membrane	0	0	0
r1405	ribose permease	d-ribose[c] <=> d-ribose[e]			Transport, plasma membrane	0	0	0
r1406	starch permease	starch[c] <=> starch[e]			Transport, plasma membrane	0	0	0
r1407	succinate permease	succinate[c] <=> succinate[e]			Transport, plasma membrane	0	0	0
r1408	sulfate permease	sulfate[c] <=> sulfate[e]			Transport, plasma membrane	1	1	0
r1409	sulfur permease	sulfur[c] <=> sulfur[e]			Transport, plasma membrane	0	0	0
r1412	urea permease	urea[c] <=> urea[e]			Transport, plasma membrane	0	0	0
r1414	valerate permease	valerate[c] <=> valerate[e]			Transport, plasma membrane	0	0	0
r1415	xanthine permease	xanthine[c] <=> xanthine[e]			Transport, plasma membrane	0	0	0
r1416	xylans permease	xylans[c] <=> xylans[e]			Transport, plasma membrane	0	0	0
r1417	xylitol permease	xylitol[c] <=> xylitol[e]			Transport, plasma membrane	0	0	0
r1418	sulfide permease	h2s[c] <=> h2s[e]			Transport, plasma membrane	0	0	0
r1419	nitrite permease	nitrite[c] <=> nitrite[e]			Transport, plasma membrane	0	0	0
r1420	4-hydroxyphenoxyacetate plasma membrane diffusion	4-hydroxyphenoxyacetate[c] <=> 4-hydroxyphenoxyacetate[e]			Transport, plasma membrane	0	0	0
r1421	acetate plasma membrane diffusion	acetate[c] <=> acetate[e]			Transport, plasma membrane	0	0	0
r1422	artificial protein permease	adenosine 3-monophosphate[c] <=> adenosine 3-monophosphate[e]			Transport, plasma membrane	0	0	0
r1423	butyrate plasma membrane diffusion	butyrate[c] <=> butyrate[e]			Transport, plasma membrane	0	0	0
r1424	CO2 plasma membrane diffusion	co2[c] <=> co2[e]			Transport, plasma membrane	1	1	0
r1425	decanoate plasma membrane diffusion	decanoate[c] <=> decanoate[e]			Transport, plasma membrane	0	0	0
r1427	formate plasma membrane diffusion	formate[c] <=> formate[e]			Transport, plasma membrane	0	0	0
r1428	H2O plasma membrane diffusion	h2o[c] <=> h2o[e]			Transport, plasma membrane	1	1	0
r1429	heptadecenoate plasma membrane diffusion	heptadecenoate[c] <=> heptadecenoate[e]			Transport, plasma membrane	0	0	0
r1430	heptanoate plasma membrane diffusion	heptanoate[c] <=> heptanoate[e]			Transport, plasma membrane	0	0	0
r1431	hexadecadienoate plasma membrane diffusion	hexadecadienoate[c] <=> hexadecadienoate[e]			Transport, plasma membrane	0	0	0
r1432	hexadecenoate plasma membrane diffusion	hexadecenoate[c] <=> hexadecenoate[e]			Transport, plasma membrane	0	0	0
r1433	hexanoate plasma membrane diffusion	hexanoate[c] <=> hexanoate[e]			Transport, plasma membrane	0	0	0
r1434	icosanoate plasma membrane diffusion	arachidate[c] <=> arachidate[e]			Transport, plasma membrane	0	0	0
r1435	laurate plasma membrane diffusion	laurate[c] <=> laurate[e]			Transport, plasma membrane	0	0	0
r1436	L-lactate plasma membrane diffusion	(s)-lactate[c] <=> (s)-lactate[e]			Transport, plasma membrane	0	0	0
r1437	margarate plasma membrane diffusion	heptadecanoate[c] <=> heptadecanoate[e]			Transport, plasma membrane	0	0	0
r1438	methanol plasma membrane diffusion	methanol[c] <=> methanol[e]			Transport, plasma membrane	0	0	0
r1439	myristate plasma membrane diffusion	myristate[c] <=> myristate[e]			Transport, plasma membrane	0	0	0
r1440	nonanoate plasma membrane diffusion	nonanoate[c] <=> nonanoate[e]			Transport, plasma membrane	0	0	0
r1441	O2 plasma membrane diffusion	o2[c] <=> o2[e]			Transport, plasma membrane	1	1	0
r1442	octadecadienoate plasma membrane diffusion	linoleate[c] <=> linoleate[e]			Transport, plasma membrane	0	0	0
r1443	octadecatrienoate plasma membrane diffusion	linolenate[c] <=> linolenate[e]			Transport, plasma membrane	0	0	0
r1444	octadecenoate plasma membrane diffusion	oleate[c] <=> oleate[e]			Transport, plasma membrane	0	0	0
r1445	octanoate plasma membrane diffusion	octanoate[c] <=> octanoate[e]			Transport, plasma membrane	0	0	0
r1446	palmitate plasma membrane diffusion	palmitate[c] <=> palmitate[e]			Transport, plasma membrane	0	0	0
r1447	pentadecanoate plasma membrane diffusion	pentadecanoate[c] <=> pentadecanoate[e]			Transport, plasma membrane	0	0	0
r1448	phenoxyacetate plasma membrane diffusion	phenoxyacetate[c] <=> phenoxyacetate[e]			Transport, plasma membrane	0	0	0
r1449	phenylacetate plasma membrane diffusion	phenylacetate[c] <=> phenylacetate[e]			Transport, plasma membrane	0	0	0
r1450	stearate plasma membrane diffusion	stearate[c] <=> stearate[e]			Transport, plasma membrane	0	0	0
raffIN	uptake of raffinose	=> raffinose[e]			Exchange reactions	0	0	0
rgtIN	uptake of glutathione	=> glutathione[e]			Exchange reactions	0	0	0
ribIN	uptake of D-ribose	=> d-ribose[e]			Exchange reactions	0	0	0
serIN	uptake of L-serine	=> l-serine[e]			Exchange reactions	0	0	0
slfIN	uptake of sulfate	=> sulfate[e]			Exchange reactions	1	1	0
sorIN	uptake of L-sorbose	=> l-sorbose[e]			Exchange reactions	0	0	0
starIN	uptake of starch	=> starch[e]			Exchange reactions	0	0	0
succIN	uptake of succinate	=> succinate[e]			Exchange reactions	0	0	0
sucIN	uptake of sucrose	=> sucrose[e]			Exchange reactions	1	1	0
sulfurIN	uptake of sulfur	=> sulfur[e]			Exchange reactions	0	0	0
thmIN	uptake of thiamin	=> thiamin[e]			Exchange reactions	0	0	0
thrIN	uptake of L-threonine	=> l-threonine[e]			Exchange reactions	0	0	0
treIN	uptake of alpha,alpha-trehalose	=> alpha,alpha-trehalose[e]			Exchange reactions	0	0	0
trpIN	uptake of L-tryptophan	=> l-tryptophan[e]			Exchange reactions	0	0	0
tyrIN	uptake of L-tyrosine	=> l-tyrosine[e]			Exchange reactions	0	0	0
uraIN	uptake of uracil	=> uracil[e]			Exchange reactions	0	0	0
ureaIN	uptake of urea	=> urea[e]			Exchange reactions	0	0	0
uriIN	uptake of uridine	=> uridine[e]			Exchange reactions	0	0	0
valIN	uptake of L-valine	=> l-valine[e]			Exchange reactions	0	0	0
xanIN	uptake of xanthine	=> xanthine[e]			Exchange reactions	0	0	0
xolIN	uptake of xylitol	=> xylitol[e]			Exchange reactions	0	0	0
xylanIN	uptake of xylans	=> xylans[e]			Exchange reactions	0	0	0
xylIN	uptake of D-xylose	=> d-xylose[e]			Exchange reactions	0	0	0
r48	Pyruvate dehydrogenase complex	coenzyme a[m] + nad(+)[m] + pyruvate[m] => acetyl-coa[m] + co2[m] + nadh[m]	1.2.4.1:2.3.1.12:1.8.1.4	(CCM_01079 and CCM_01079 and CCM_08657 and CCM_05680 and CCM_01808 and CCM_01222) or (CCM_02853 and CCM_06041 and CCM_08354 and CCM_05896)	Glycolysis/gluconeogenesis	1	1	1
r64	Deoxyribose-phosphate aldolase	2-deoxy-d-ribose 5-phosphate[c] => acetaldehyde[c] + d-glyceraldehyde 3-phosphate[c]	4.1.2.4	CCM_04888	Pentose phosphate pathway	0	0	1
r171	UDP-glucose dehydrogenase	h2o[c] + 2 nad(+)[c] + udp-glucose[c] => 2 nadh[c] + udp-d-glucuronate[c]	1.1.1.22	CCM_01686	Pentose and glucuronate interconversions	0	0	1
r199	Phytase	myo-inositol hexakisphosphate[c] => myo-inositol[c] + 6 phosphate[c]	3.1.3.8	CCM_02971 or CCM_05065 or CCM_05625 or CCM_06255	Inositol phosphate metabolism	0	0	1
r203	Phosphoinositide phosphatase	h2o[c] + 1-phosphatidyl-1d-myo-inositol 4,5-bisphosphates[c] => phosphate[c] + 1-phosphatidyl-1d-myo-inositol 4-phosphate[c]	3.1.3.36	CCM_04116	Inositol phosphate metabolism	0	0	1
r204	Inositol polyphosphate phosphatase	h2o[c] + 1d-myo-inositol 1,4,5-trisphosphate[c] => 1d-myo-inositol 1,4-bisphosphate[c] + phosphate[c]	3.1.3.56	CCM_07890	Inositol phosphate metabolism	0	0	1
r269	Alpha-galactosidase	h2o[e] + melibiose[e] => d-galactose[e] + alpha-d-glucose[e]	3.2.1.22	CCM_08208	Galactose metabolism	0	0	1
r388	Exo-polygalacturonase	h2o[e] + pectate[e] => d-galacturonate[e]	3.2.1.67	CCM_08599	Polysaccharide metabolism (Starch, Cellulose, Chitin, and Xylan)	0	0	0
r395	Chitinase	2 chitin[c] + h2o[c] => chitobiose[c]	3.2.1.14	CCM_00485 or CCM_07471 or CCM_03279 or CCM_06071 or CCM_05688 or CCM_00318 or CCM_03652 or CCM_05688 or CCM_07121 or CCM_07455 or CCM_00318 or CCM_00318 or CCM_00485 or CCM_03279 or CCM_03587 or CCM_04817 or CCM_05116 or CCM_05688 or CCM_05744 or CCM_06071 or CCM_06535 or CCM_07471 or CCM_08020 or CCM_08172 or CCM_08916 or CCM_09122 or CCM_09127 or CCM_09128 or CCM_09179	Polysaccharide metabolism (Starch, Cellulose, Chitin, and Xylan)	0	0	1
r419	N-acetylglucosamine kinase	n-acetyl-d-glucosamine[c] + atp[c] => n-acetyl-d-glucosamine 6-phosphate[c] + adp[c]	2.7.1.59	CCM_02643	Polysaccharide metabolism (Starch, Cellulose, Chitin, and Xylan)	0	0	1
r427	Chitin synthase	udp-n-acetyl-d-glucosamine[c] => chitin[c] + udp[c]	2.4.1.16	CCM_08096 or CCM_02965 or CCM_02966 or CCM_06973 or CCM_00447 or CCM_01980 or CCM_08511 or CCM_00447 or CCM_02953	Polysaccharide metabolism (Starch, Cellulose, Chitin, and Xylan)	0	0	1
r440	Chitin deacetylase	chitin[e] + h2o[e] => acetate[e] + chitosan[e]	3.5.1.41	CCM_08095 or CCM_08780	Polysaccharide metabolism (Starch, Cellulose, Chitin, and Xylan)	0	0	1
r441	Chitin deacetylase	chitin[c] + h2o[c] => acetate[c] + chitosan[c]	3.5.1.41	CCM_02855	Polysaccharide metabolism (Starch, Cellulose, Chitin, and Xylan)	0	0	1
r443	Chitosanase	chitosan[c] => d-glucosamine[c]	3.2.1.132	CCM_04645 or CCM_09571 or CCM_04645 or CCM_09571	Polysaccharide metabolism (Starch, Cellulose, Chitin, and Xylan)	0	0	1
r447	Exo-beta-1,3-glucanase	1,3-beta-d-glucan[e] => alpha-d-glucose[e]	3.2.1.58	CCM_00770 or CCM_04632 or CCM_01698 or CCM_02756 or CCM_03532 or CCM_08230 or CCM_09485 or CCM_00770 or CCM_01183 or CCM_02756 or CCM_03532 or CCM_04632 or CCM_06947	Polysaccharide metabolism (Starch, Cellulose, Chitin, and Xylan)	0	0	1
r466	Mannosyl-oligosaccharide 1,2-alpha-mannosidase	mannans[c] => d-mannose[c]	3.2.1.101;3.2.1.113;3.2.1.24	CCM_00087 or CCM_04640 or CCM_08185 or CCM_08733 or CCM_01277 or CCM_02744 or CCM_02902 or CCM_04718 or CCM_00160 or CCM_06392 or CCM_01277 or CCM_02744 or CCM_02902 or CCM_04718 or CCM_08185 or CCM_08733 or CCM_00087 or CCM_01277 or CCM_02744 or CCM_02902 or CCM_04718 or CCM_08185 or CCM_08733	Polysaccharide metabolism (Starch, Cellulose, Chitin, and Xylan)	0	0	1
r473	Beta-mannosidase	mannans[e] => d-mannose[e]	3.2.1.25	CCM_00160	Polysaccharide metabolism (Starch, Cellulose, Chitin, and Xylan)	0	0	1
r477	Alpha-L-arabinofuranosidase	alpha-l-arabinan[e] => l-arabinose[e]	3.2.1.55	CCM_05740	Polysaccharide metabolism (Starch, Cellulose, Chitin, and Xylan)	0	0	1
r499	NADPH-cytochrome p-450 reductase	2 ferricytochrome c[m] + nadph[c] => 2 ferrocytochrome c[m] + nadp(+)[c]	1.6.2.4	CCM_06765	Oxidative phosphorylation	0	0	1
r502	H+/K+-exchanging ATPase	atp[m] + 3.87 h(+) (energy metabolism)[m] + h2o[m] + potassium[c] => adp[m] + 3.87 h(+) (energy metabolism)[c] + potassium[m] + phosphate[m]	3.6.3.10	CCM_03289 and CCM_01962	Oxidative phosphorylation	0	0	1
r507	Cu2+-exporting ATPase	atp[m] + copper[c] + 3.87 h(+) (energy metabolism)[m] + h2o[m] => adp[m] + copper[m] + 3.87 h(+) (energy metabolism)[c] + phosphate[m]	3.6.3.4	CCM_05534 and CCM_04500	Oxidative phosphorylation	0	0	1
r508	Na+-exporting ATPase	atp[m] + 3.87 h(+) (energy metabolism)[m] + h2o[m] + sodium[c] => adp[m] + 3.87 h(+) (energy metabolism)[c] + sodium[m] + phosphate[m]	3.6.3.7	(CCM_02511 and CCM_04844) or (CCM_08837 and CCM_01629)	Oxidative phosphorylation	0	0	1
r509	Ca2+-transporting ATPase	atp[m] + calcium[c] + 3.87 h(+) (energy metabolism)[m] + h2o[m] => adp[m] + calcium[m] + 3.87 h(+) (energy metabolism)[c] + phosphate[m]	3.6.3.8	(CCM_06222 and CCM_06967 and CCM_01629) or (CCM_04692 and CCM_06057) or (CCM_07949 and CCM_04692)	Oxidative phosphorylation	0	0	1
r532	Allantoicase	allantoate[p] => urea[p] + ureidoglycolate[p]	3.5.3.4	CCM_05880	Nitrogen metabolism	0	0	1
r535	Nitrilase	nitrile[c] => nh3[c] + monocarboxylic acid anion[c]	3.5.5.1	CCM_02131 or CCM_09207	Nitrogen metabolism	0	0	1
r561	D-aspartate oxidase	d-aspartate[c] + h2o[c] + o2[c] => h2o2[c] + nh3[c] + oxaloacetate[c]	1.4.3.1	CCM_00020 or CCM_05276 or CCM_08638	Alanine/aspartate and asparagine metabolism	0	0	1
r668	ATP sulphurylase	atp[c] + sulfate[c] => diphosphate[c] + 5'-adenylyl sulfate[c]	2.7.7.4;2.7.7.4	CCM_06434 or CCM_06642	Cysteine and methionine metabolism	0	0	1
r697	Glutaminase	l-glutamine[c] => l-glutamate[c] + nh3[c]	3.5.1.2	CCM_00364 or CCM_08485 or CCM_09001	Glutamate and glutamine metabolism	0	0	1
r730	Aminomethyltransferase	glycine[c] + nad(+)[c] + tetrahydrofolate[c] => co2[c] + 5,10-methylenetetrahydrofolate[c] + nadh[c] + nh3[c]	2.1.2.10;1.4.4.2;1.8.1.4;2.1.2.10	CCM_01222 or CCM_04861 or CCM_06828 or CCM_09406	Glycine, serine and threonine metabolism	0	0	1
r734	Amine oxidase	aminoacetone[m] + h2o[m] + o2[m] => h2o2[m] + methylglyoxal[m] + nh3[m]	1.4.3.4	CCM_08476 or CCM_03659 or CCM_02339 or CCM_01805 or CCM_03497 or CCM_00373 or CCM_03659	Glycine, serine and threonine metabolism	0	0	1
r765	Ureidoglycolate hydrolase	co2[c] + glyoxylate[c] + 2 nh3[c] => ureidoglycolate[c]	3.5.3.19	CCM_01083	Histidine metabolism	0	0	1
r777	Imidazolonepropionase	h2o[c] + (s)-3-(5-oxo-4,5-dihydro-3h-imidazol-4-yl)propanoate[c] => n-formimidoyl-l-glutamate[c]	3.5.2.7	CCM_07145	Histidine metabolism	0	0	1
r839	Saccharopine dehydrogenase (NAD+, L-lysine forming)	2-oxoglutarate[c] + l-lysine[c] + nadh[c] => nad(+)[c] + l-saccharopine[c]	1.5.1.7	CCM_00396 or CCM_02270 or CCM_03749 or CCM_04910	Lysine metabolism	1	1	1
r867	Diphthine synthase	s-adenosyl-l-methionine[c] + 2-(3-amino-3-carboxypropyl)-l-histidine[c] => s-adenosyl-l-homocysteine[c] + 2-[3-carboxy-3-(methylammonio)propyl]-l-histidine[c]	2.1.1.98	CCM_04207	Cysteine and methionine metabolism	0	0	1
r923	Maleylacetoacetate isomerase	4-maleylacetoacetate[c] => 4-fumarylacetoacetate[c]	5.2.1.2	CCM_00183 or CCM_06450	Phenylalanine, tyrosine and tryptophan biosynthesis (Aromatic amino acids)	0	0	1
r925	Phenylalanine ammonia-lyase	l-phenylalanine[c] => nh3[c] + cinnamate[c]	4.3.1.5	CCM_04719	Phenylalanine, tyrosine and tryptophan biosynthesis (Aromatic amino acids)	0	0	0
r975	Dihydropyrimidinase	5,6-dihydrouracil[c] + h2o[c] => n-carbamoyl-?-alanine[c]	3.5.2.2	CCM_03844	beta Alanine metabolism	0	0	1
r1113	Queuine tRNA-ribosyltransferase	dump[m] + 5,10-methylenetetrahydrofolate[m] => dtmp[m] + dihydrofolate[m]	2.1.1.45	CCM_07337	Pyrimidine metabolism	0	0	1
r1283	Long-chain-fatty-acid-CoA ligase	atp[c] + coenzyme a[c] + butyrate[c] => amp[c] + h2o[c] + diphosphate[c] + butyryl-coa[c]	6.2.1.3	CCM_05072 or CCM_06701 or CCM_05690 or CCM_08889 or CCM_05072 or CCM_05216 or CCM_05423 or CCM_05690 or CCM_06701 or CCM_07930 or CCM_08889	Fatty acid biosynthesis	0	1	1
r1399	Dihydroxyacetone kinase	atp[c] + glycerone[c] => adp[c] + glycerone phosphate[c]	2.7.1.29;2.7.1.29	CCM_01642 or CCM_03212 or CCM_08253	Steroid biosynthesis	0	0	1
r1510	Ethanolaminephosphotransferase.	cdp-choline[c] + diacylglycerol[c] => cmp[c] + phosphatidylcholines[c]	2.7.8.2	CCM_07652 or CCM_03250	Phospholipid metabolism	1	1	1
r1512	1-acylglycerol-3-phosphate acyltransferase	1-acyl-sn-glycerol 3-phosphate[c] + acyl-[acp][c] => phosphatidate[c] + acyl-carrier protein[c]	2.3.1.51;2.3.1.51	CCM_02787 or CCM_05827 or CCM_02787 or CCM_02942	Phospholipid metabolism	0	0	1
r1526	Acylglycerone-phosphate reductase	nadph[c] + acylglycerone phosphates[c] => 1-acyl-sn-glycerol 3-phosphate[c] + nadp(+)[c]	1.1.1.101	CCM_06840 or CCM_02900 or CCM_06840 or CCM_00856 or CCM_02900 or CCM_05122 or CCM_06840	Phospholipid metabolism	0	0	1
r1536	Phosphoinositide phospholipase C	1-phosphatidyl-1d-myo-inositol 4,5-bisphosphates[c] => 1d-myo-inositol 1,4,5-trisphosphate[c] + diacylglycerol[c]	3.1.4.11	CCM_05033 or CCM_05033 or CCM_05033 or CCM_05033 or CCM_06860	Phospholipid metabolism	0	0	1
r1540	Phospholipase A	phosphatidylcholines[c] + acyl-carrier protein[c] => lysophosphatidylcholine[c] + acyl-[acp][c]	3.1.1.4:3.1.1.32	CCM_07444	Phospholipid metabolism	0	0	1
r1542	Phospholipase D	h2o[c] + phosphatidylcholines[c] => choline[c] + phosphatidate[c]	3.1.4.4;3.1.4.4	CCM_00524 or CCM_02988 or CCM_04322	Phospholipid metabolism	0	0	1
r1546	Lysophospholipase	h2o[c] + lysophosphatidylcholine[c] => glycerophosphocholine[c] + monocarboxylic acid anion[c]	3.1.1.5	CCM_01743 or CCM_02898 or CCM_01743 or CCM_02898 or CCM_03865 or CCM_08626 or CCM_01743 or CCM_02898 or CCM_01743 or CCM_02898 or CCM_03865 or CCM_04161 or CCM_04741 or CCM_04931 or CCM_06999	Phospholipid metabolism	0	0	1
r1559	Ethanolamine kinase	atp[c] + ethanolamine[c] => adp[c] + ethanolamine phosphate[c]	2.7.1.82;2.7.1.82	CCM_01118	Ethanolamine, choline, phosphocholine metabolism	1	0	1
r1560	Phosphoethanolamine N-methyltransferase	3 s-adenosyl-l-methionine[c] + ethanolamine phosphate[c] => 3 s-adenosyl-l-homocysteine[c] + choline phosphate[c]	2.1.1.103	CCM_07258	Ethanolamine, choline, phosphocholine metabolism	0	0	1
r1561	Choline kinase	atp[c] + choline[c] => adp[c] + choline phosphate[c]	2.7.1.32;2.7.1.32	CCM_04857	Ethanolamine, choline, phosphocholine metabolism	0	1	1
r1563	Cholinephosphate cytidylyltransferase	ctp[c] + choline phosphate[c] => diphosphate[c] + cdp-choline[c]	2.7.7.15;2.7.7.15	CCM_08417	Ethanolamine, choline, phosphocholine metabolism	1	1	1
r1564	Phosphoethanolamine transferase	ctp[c] + ethanolamine phosphate[c] => diphosphate[c] + cdp-ethanolamine[c]	2.7.7.14;2.7.7.14	CCM_09577	Ethanolamine, choline, phosphocholine metabolism	0	0	1
r1569	Sphinganine kinase	atp[c] + phytosphingosine[c] => adp[c] + phytosphingosine 1-phosphate[c]	2.7.1.91	CCM_00739	Sphingoglycolipid metabolism	0	0	1
r1570	Sphingosine-1-phosphate lyase	sphinganine 1-phosphate[c] => hexadecanal[c] + ethanolamine phosphate[c]	4.1.2.27;4.1.2.27	CCM_01057	Sphingoglycolipid metabolism	0	0	1
r1572	Sphingosine-1-phosphate lyase	phytosphingosine 1-phosphate[c] => hexadecanal[c] + ethanolamine phosphate[c]	4.1.2.27	CCM_01057	Sphingoglycolipid metabolism	0	0	1
r1576	Ceramide hydroxylase	nadph[c] + o2[c] + dihydroceramides[c] => nadp(+)[c] + phytoceramides[c]		CCM_01655	Sphingoglycolipid metabolism	0	0	1
r1577	Fatty acid desaturase	dihydroceramides[c] => ceramides[c]	1.14.-.-	CCM_09611	Sphingoglycolipid metabolism	0	0	1
r1584	Sphingomyelin phosphodiesterase	h2o[c] + ceramide phosphocholines[c] => choline phosphate[c] + ceramides[c]	3.1.4.12	CCM_02087 or CCM_03231	Sphingoglycolipid metabolism	0	0	1
r1587	Arylsulfatase	h2o[c] + galactosylceramide sulfates[c] => sulfate[c] + galactocyl ceremide[c]	3.1.6.1	CCM_05254 or CCM_08538 or CCM_09356 or CCM_05254 or CCM_07457 or CCM_08538 or CCM_09356	Sphingoglycolipid metabolism	0	0	1
r1588	Diacylglycerol O-acyltransferase	0.471 palmitoyl-[acp][c] + 0.0242 hexadecenoyl-[acp][c] + 0.1499 octadecadienoyl-[acp][c] + 2.3362 linoleoyl-[acp][c] + 0.5328 oleoyl-[acp][c] + 0.1535 stearoyl-[acp][c] + diacylglycerol[c] => triacylglycerol[c] + acyl-carrier protein[c]	2.3.1.20	CCM_03961 or CCM_05029	Glycerolipid biosynthesis	0	1	1
r1589	Triacylglycerol lipase	h2o[c] + triacylglycerol[c] => 0.471 palmitoyl-[acp][c] + 0.0242 hexadecenoyl-[acp][c] + 0.1499 octadecadienoyl-[acp][c] + 2.3362 linoleoyl-[acp][c] + 0.5328 oleoyl-[acp][c] + 0.1535 stearoyl-[acp][c] + diacylglycerol[c]	3.1.1.3	CCM_00456 or CCM_03046 or CCM_03562 or CCM_04970 or CCM_08221 or CCM_09597 or CCM_08967 or CCM_05287 or CCM_04892 or CCM_06567 or CCM_04892 or CCM_00456 or CCM_00581 or CCM_00909 or CCM_01925 or CCM_02982 or CCM_03046 or CCM_05287 or CCM_06112 or CCM_06233 or CCM_06959 or CCM_07909 or CCM_08202 or CCM_08435 or CCM_09089 or CCM_09389 or CCM_09597	Glycerolipid biosynthesis	0	1	1
r1644	Phospholipid diacylglycerol acyltransferase	phosphatidylcholines[c] + diacylglycerol[c] => lysophosphatidylcholine[c] + triacylglycerol[c]	2.3.1.158	CCM_01242	Glycerolipid biosynthesis	0	1	1
r1651	Phospholipase C	phosphatidylcholines[c] => choline phosphate[c] + diacylglycerol[c]	3.1.4.3	CCM_08292 or CCM_08305 or CCM_08323 or CCM_04826	Glycerolipid biosynthesis	0	0	1
r1718	Nicotinamidase	h2o[m] + nicotinamide[m] => nicotinate[m] + nh3[m]	3.5.1.19	CCM_08805	Nicotinate and nicotinamide metabolism	0	0	1
r1719	Nicotinamidase	h2o[c] + nicotinamide[c] => nicotinate[c] + nh3[c]	3.5.1.19	CCM_05240 or CCM_00075	Nicotinate and nicotinamide metabolism	1	0	1
r1727	Nicotinate phosphoribosyltransferase	h2o[c] + nicotinate[c] + 5-phospho-alpha-d-ribose 1-diphosphate[c] => nicotinate d-ribonucleotide[c] + diphosphate[c]	2.4.2.11	CCM_07624	Nicotinate and nicotinamide metabolism	0	0	1
r1751	Protoporphyrinogen oxidase	protoporphyrinogen[c] + o2[m] => h2o[m] + protoporphyrin[m]	1.3.3.4	CCM_00262	Porphyrin and chlorophyll metabolism	0	0	1
r1756	Cytochrome c1 heme lyase	apocytochrome c[m] + heme b[m] => cytochrome c[m]	4.4.1.17	CCM_08580 or CCM_04455	Porphyrin and chlorophyll metabolism	0	0	1
r1784	Acid phosphatase	fmn[c] => phosphate[c] + riboflavin[c]	3.1.3.2	CCM_00187 or CCM_05599 or CCM_00481 or CCM_00187 or CCM_00481 or CCM_02266 or CCM_05160 or CCM_07556 or CCM_07965 or CCM_07972 or CCM_08674 or CCM_08728	Riboflavin, FMN and FAD metabolism	0	0	1
r1786	Acid phosphatase	fmn[e] => phosphate[e] + riboflavin[e]	3.1.3.2	CCM_00187 or CCM_02266 or CCM_08728 or CCM_02266 or CCM_08728 or CCM_02266 or CCM_08728 or CCM_00187 or CCM_00481 or CCM_02266 or CCM_05160 or CCM_07556 or CCM_07965 or CCM_07972 or CCM_08674 or CCM_08728	Riboflavin, FMN and FAD metabolism	0	0	1
r1797	Biotin holocarboxylase synthetase/biotin-protein ligase	biotinyl-5'-amp[c] + apo-[carboxylase][c] => amp[c] + holo-[carboxylase][c]	6.3.4.9:6.3.4.10:6.3.4.11:6.3.4.15	CCM_05319	Biotin metabolism	0	0	1
r1800	Phenylacetyl-CoA ligase	amp[c] + phenylacetyl-coa[c] + diphosphate[c] => atp[c] + coenzyme a[c] + phenylacetate[c]	6.2.1.30	CCM_06033 or CCM_00779 or CCM_06033 or CCM_08214 or CCM_00779	Penicillin and cephalosporin biosynthesis	0	0	1
r1808	Isopenicillin N-CoA epimerase	isopenicillin n[c] => penicillin n[c]	5.1.1.17	CCM_01386	Penicillin and cephalosporin biosynthesis	0	0	1
r1809	Beta-lactamase	penicillins[c] => penicillanic acid[c]	3.5.2.6	CCM_00428 or CCM_05721 or CCM_08641 or CCM_05721 or CCM_08641 or CCM_01164 or CCM_01197 or CCM_03478 or CCM_04150 or CCM_04156	Penicillin and cephalosporin biosynthesis	0	0	1
r1814	Fatty acid synthase	acetyl-coa[c] + o2[c] + 9 malonyl-coa[c] => norsolorinic acid[c]		CCM_01921 or CCM_02998	Aflatoxin biosynthesis	0	0	1
r1827	Versicolorin B synthase	versiconal[c] => h2o[c] + versicolorin b[c]		CCM_01940	Aflatoxin biosynthesis	0	0	1
r1829	1,3,6,8-tetrahydroxynaphthalene reductase	nadph[c] + versicolorin a[c] => h2o[c] + nadp(+)[c] + 6-demethylsterigmatocystin[c]	1.1.-.-	CCM_03662	Aflatoxin biosynthesis	0	0	1
r1839	O-Methylsterigmatocystin oxidoreductase	nadph[c] + o2[c] + 7-o-methylsterigmatocystin[c] => h2o[c] + nadp(+)[c] + aflatoxin b1[c]	1.14.1.-	CCM_01530	Aflatoxin biosynthesis	0	0	1
r1870	Flavonoid 3-monooxygenase	nadph[c] + o2[c] + naringenin[c] => h2o[c] + nadp(+)[c] + eriodictyol[c]	1.14.13.21	CCM_06054	Flavonoid Biosynthesis	0	0	1
r1877	Tyrosinase	o2[c] + l-tyrosine[c] => l-dopaquinone[c] + h2o[c]	1.14.18.1	CCM_02058 or CCM_02697 or CCM_04043 or CCM_08750 or CCM_09562	Melanin biosynthesis	0	0	1
r1988	Amino acid permease	l-arginine[e] => l-arginine[c]		CCM_02825 or CCM_07738 or CCM_08184 or CCM_08994 or CCM_09228 or CCM_02825 or CCM_07738 or CCM_08184 or CCM_08994 or CCM_09228 or CCM_02688 or CCM_08453 or CCM_02688 or CCM_08184 or CCM_08453	Transport, plasma membrane (Amino acids)	0	0	1
r1997	Amino acid permease	l-aspartate[e] => l-aspartate[c]		CCM_02825 or CCM_07738 or CCM_08184 or CCM_08994 or CCM_09228 or CCM_02825 or CCM_07738 or CCM_08184 or CCM_08994 or CCM_09228 or CCM_00736 or CCM_02688 or CCM_08453 or CCM_02688 or CCM_08453 or CCM_02688 or CCM_08184 or CCM_08453	Transport, plasma membrane (Amino acids)	0	0	1
r2007	Amino acid permease	glycine[e] => glycine[c]		CCM_02825 or CCM_07738 or CCM_08184 or CCM_08994 or CCM_09228 or CCM_02825 or CCM_07738 or CCM_08184 or CCM_08994 or CCM_09228 or CCM_02688 or CCM_08453 or CCM_02688 or CCM_08453 or CCM_02688 or CCM_08184 or CCM_08453	Transport, plasma membrane (Amino acids)	0	0	1
r2035	Amino acid permease	l-methionine[e] => l-methionine[c]		CCM_02825 or CCM_07738 or CCM_08184 or CCM_08994 or CCM_09228 or CCM_02825 or CCM_07738 or CCM_08184 or CCM_08994 or CCM_09228 or CCM_00213 or CCM_04655 or CCM_02688 or CCM_08453 or CCM_02688 or CCM_08184 or CCM_08453	Transport, plasma membrane (Amino acids)	0	0	1
r2044	Amino acid permease	l-proline[e] => l-proline[c]		CCM_02825 or CCM_07738 or CCM_08184 or CCM_08994 or CCM_09228 or CCM_04891 or CCM_06868 or CCM_02825 or CCM_07738 or CCM_08184 or CCM_08994 or CCM_09228 or CCM_04891 or CCM_08789 or CCM_04891 or CCM_06868 or CCM_06911 or CCM_04891 or CCM_06868 or CCM_02688 or CCM_08453 or CCM_02688 or CCM_08184 or CCM_08453	Transport, plasma membrane (Amino acids)	0	0	1
r2074	Amino acid permease	l-lysine[e] => l-lysine[c]		CCM_02825 or CCM_07738 or CCM_08184 or CCM_08994 or CCM_09228 or CCM_02825 or CCM_07738 or CCM_08184 or CCM_08994 or CCM_09228 or CCM_02688 or CCM_08453 or CCM_02688 or CCM_08184 or CCM_08453 or CCM_02373	Transport, plasma membrane (Amino acids)	0	0	1
r2093	Sulfate transporter	sulfate[e] => sulfate[c]		CCM_00881 or CCM_06311	Transport, plasma membrane (Other compounds)	0	0	1
r2099	Potassium ion transporter	hydrogen[e] + potassium[e] => potassium[c]		CCM_01486 or CCM_07165 or CCM_01486 or CCM_07165	Transport, plasma membrane (Other compounds)	0	0	1
r2101	Na+/H+ exchanger	hydrogen[e] + sodium[c] => sodium[e]		CCM_08056	Transport, plasma membrane (Other compounds)	0	0	1
R00078_c	Fe(II):oxygen oxidoreductase;	4 fe2+[c] => 4 fe3+[c] + 2 h2o[c]	1.16.3.1	CCM_00224	Porphyrin and chlorophyll metabolism	0	0	1
R00086_c	ATP phosphohydrolase	atp[c] + h2o[c] => adp[c] + phosphate[c]	3.6.3.9;3.6.4.1;3.6.1.15;3.6.1.3;3.6.1.5;3.6.1.8	CCM_00302 or CCM_02511 or CCM_04641 or CCM_05534 or CCM_08700	Purine metabolism	0	0	1
R00100_c	NADH:ferricytochrome-b5 oxidoreductase	2 ferricytochrome b5[c] + nadh[c] => 2 ferrocytochrome b5[c] + nad(+)[c]	1.6.2.2	CCM_00077 or CCM_02639 or CCM_05498 or CCM_08034	Amino sugar and nucleotide sugar metabolism	0	0	1
R00102_c	NAD+ glycohydrolase	h2o[c] + nad(+)[c] => nicotinamide[c] + 5-deoxy-d-ribofuranos-5-yl-adp[c]	3.2.2.5;3.2.2.6;3.5.1.-	CCM_01648 or CCM_04691 or CCM_05249 or CCM_05955	Nicotinate and nicotinamide metabolism	1	0	1
R00126_c	ADP:ATP adenylyltransferase	adp[c] + atp[c] => phosphate[c] + p1,p4-bis(5'-adenosyl)tetraphosphate[c]	2.7.7.53	CCM_02703 or CCM_02754	Purine metabolism	0	0	1
R00127_c	ATP:AMP phosphotransferase	amp[c] + atp[c] => 2 adp[c]	2.7.4.3	CCM_04983 or CCM_07479 or CCM_03940	Purine metabolism	0	0	1
R00132_c	carbonate hydro-lyase (carbon-dioxide-forming);	carbonic acid[c] => co2[c] + h2o[c]	4.2.1.1	CCM_01858 or CCM_08864	Oxidative phosphorylation	0	0	1
R00196_c	(S)-Lactate:ferricytochrome-c 2-oxidoreductase	2 ferricytochrome c[c] + (s)-lactate[c] => 2 ferrocytochrome c[c] + pyruvate[c]	1.1.2.3	CCM_01896 or CCM_02991 or CCM_08217	Pyruvate metabolism	0	0	1
R00282_c	NADPH:acceptor oxidoreductase	nadph[c] + acceptor[c] => nadp(+)[c] + reduced acceptor[c]	1.6.99.1	CCM_04115 or CCM_08806 or CCM_09024	Oxidative phosphorylation	0	0	1
R00317_c	Acetyl phosphate phosphohydrolase	acetyl phosphate[c] + h2o[c] => acetate[c] + phosphate[c]	3.6.1.7	CCM_06336	Pyruvate metabolism	0	0	1
R00351_c	acetyl-CoA:oxaloacetate C-acetyltransferase (thioester-hydrolysing)	citrate[c] + coenzyme a[c] => acetyl-coa[c] + h2o[c] + oxaloacetate[c]	2.3.3.1;2.3.3.3;2.3.3.16	CCM_03132 or CCM_05696 or CCM_08876	Tricarboxylic acid cycle and glyoxylate/dicarboxylate metabolism	0	0	1
R00471_c	4-hydroxy-2-oxoglutarate glyoxylate-lyase (pyruvate-forming)	(4r)-4-hydroxy-2-oxoglutarate[c] => glyoxylate[c] + pyruvate[c]	4.1.3.16	CCM_05289 or CCM_07759 or CCM_07861	Arginine and proline metabolism	0	0	1
R00533_c	Sulfite:oxygen oxidoreductase	h2o[c] + sulfite[c] => h2o2[c] + sulfate[c]	1.8.3.1	CCM_06046	Sulfur metabolism	0	0	1
R00565_c	L-Arginine:glycine amidinotransferase	l-arginine[c] + glycine[c] => guanidinoacetate[c] + l-ornithine[c]	2.1.4.1	CCM_04987	Glycine, serine and threonine metabolism	0	0	1
R00597_c	S-adenosyl-L-methionine:tRNA guanine N1-methyltransferase;	s-adenosyl-l-methionine[c] + trna guanine[c] => s-adenosyl-l-homocysteine[c] + trna containing n1-methylguanine[c]	2.1.1.228	CCM_06943	Cysteine and methionine metabolism	0	0	1
R00608_c	Methanol:oxygen oxidereductase	methanol[c] => formaldehyde[c] + h2o2[c]	1.1.3.13	CCM_09512	Methane metabolism	0	0	1
R00610_c	sarcosine:oxygen oxidoreductase (demethylating)	h2o[c] + sarcosine[c] => formaldehyde[c] + glycine[c] + h2o2[c]	1.5.3.1	CCM_00374 or CCM_04511 or CCM_04603 or CCM_04974 or CCM_05950 or CCM_09198	Glycine, serine and threonine metabolism	0	0	1
R00815_c	phenol,NADPH:oxogen oxidoreductase (2-hydroxylating)	nadph[c] + phenol[c] => catechol[c] + h2o[c] + nadp(+)[c]	1.14.13.7	CCM_03625 or CCM_05662 or CCM_09091	Aminobenzoate degradation	0	0	1
R00817_c	Catechol:oxygen 1,2-oxidoreductase(decyclizing)	catechol[c] => cis,cis-muconate[c]	1.13.11.1	CCM_05331 or CCM_08212	Aminobenzoate degradation	0	0	1
R00818_c	salicylate,NADH:oxygen oxidoreductase (1-hydroxylating, decarboxylating)	nadh[c] + salicylate[c] => catechol[c] + co2[c] + h2o[c] + nad(+)[c]	1.14.13.1	CCM_00583 or CCM_02700 or CCM_06214 or CCM_08211 or CCM_08274 or CCM_08664	Dioxin degradation	0	0	1
R00821_c	2,3-dihydroxybenzoate carboxy-lyase	2,3-dihydroxybenzoate[c] => catechol[c] + co2[c]	4.1.1.46	CCM_08209	Aminobenzoate degradation	0	0	1
R00866_c	ATP:D-fructose 1-phosphotransferase	atp[c] + d-fructose[c] => adp[c] + d-fructose 1-phosphate[c]	2.7.1.3	CCM_05591	Mannose/Mannitol, Fructose and Sorbose/Sorbitol metabolism	0	0	1
R00966_c	UMP:diphosphate phospho-alpha-D-ribosyltransferase	diphosphate[c] + ump[c] => 5-phospho-alpha-d-ribose 1-diphosphate[c] + uracil[c]	2.4.2.9	CCM_02534 or CCM_03945	Pyrimidine metabolism	1	0	1
R01005_c	UDPglucose:dolichyl-phosphate beta-D-glucosyltransferase	udp-glucose[c] => dolichyl beta-d-glucosyl phosphate[c] + udp[c]	2.4.1.117	CCM_07183	N Glycan biosynthesis	0	0	1
R01025_c	choline:acceptor 1-oxidoreductase	choline[c] + acceptor[c] => betaine aldehyde[c] + reduced acceptor[c]	1.1.99.1	CCM_01940 or CCM_05124 or CCM_06408	Glycine, serine and threonine metabolism	0	0	1
R01030_c	sn-Glycero-3-phosphocholine glycerophosphohydrolase	sn-glycero-3-phosphocholine[c] + h2o[c] => glycerol 3-phosphate[c] + choline[c]	3.1.4.2;3.1.4.46	CCM_06073 or CCM_05136 or CCM_08480	Glycerophospholipid biosynthesis	0	0	1
R01056_c	D-ribose-5-phosphate aldose-ketose-isomerase	d-ribose 5-phosphate[c] => d-ribulose 5-phosphate[c]	5.3.1.6	CCM_00462 or CCM_01641 or CCM_08256	Pentose phosphate pathway	1	1	1
R01101_c	melibiose galactohydrolase	h2o[c] => d-galactose[c] + d-glucose[c]	3.2.1.22	CCM_08208 or CCM_09074	Galactose metabolism	0	0	1
R01274_c	palmitoyl-CoA hydrolase	h2o[c] + palmitoyl-coa[c] => coenzyme a[c] + hexadecanoic acid[c]	3.1.2.2;3.1.2.22	CCM_08776	Fatty acid elongation	0	0	1
R01280_c	Palmitate:CoA ligase (AMP-forming)	atp[c] + coenzyme a[c] + hexadecanoic acid[c] => amp[c] + palmitoyl-coa[c] + diphosphate[c]	6.2.1.3	CCM_05072 or CCM_05690 or CCM_08889	Fatty acid biosynthesis	0	0	1
R01295_c	benzoate,[reduced NADPH---hemoprotein reductase]:oxygen oxidoreductase (4-hydroxylating)	benzoate[c] + [reduced nadph---hemoprotein reductase][c] => 4-hydroxybenzoate[c] + h2o[c] + [oxidized nadph---hemoprotein reductase][c]	1.14.14.92	CCM_08604	Aminobenzoate degradation	0	0	1
R01312_c	Phosphatidylcholine cholinephosphohydrolase	h2o[c] + phosphatidylcholines[c] => 1,2-diacyl-sn-glycerol[c] + choline phosphate[c]	3.1.4.3	CCM_04826 or CCM_08292 or CCM_08305 or CCM_08323	Glycerophospholipid biosynthesis	1	0	1
R01315_c	phosphatidylcholine 2-acylhydrolase	h2o[c] + phosphatidylcholines[c] => 1-acyl-sn-glycero-3-phosphocholine[c] + fatty acid[c]	3.1.1.4	CCM_08202 or CCM_02980	Glycerophospholipid biosynthesis	0	0	1
R01352_c	2-acylglycerol acylhydrolase	h2o[c] + 2-acylglycerol[c] => glycerol[c] + fatty acid[c]	3.1.1.23	CCM_07647	Glycerolipid biosynthesis	0	0	1
R01408_c	formamide hydro-lyase (cyanide-forming)	formamide[c] => hydrogen cyanide[c] + h2o[c]	4.2.1.66	CCM_07886	Cyanoamino acid metabolism	0	0	1
R01416_c	Agmatine iminohydrolase	agmatine[c] + h2o[c] => n-carbamoylputrescine[c] + nh3[c]	3.5.3.12	CCM_03168 or CCM_08592 or CCM_09487	Arginine and proline metabolism	0	0	1
R01451_c	Cholesterol:NAD+ delta7-oxidoreductase	cholesterol[c] + nad(+)[c] => nadh[c] + 7-dehydrocholesterol[c]	1.3.1.21	CCM_08633	Steroid biosynthesis	0	0	0
R01462_c	cholesterol ester acylhydrolase	h2o[c] + cholesterol ester[c] => cholesterol[c] + fatty acid[c]	3.1.1.13	CCM_03413 or CCM_08202	Steroid biosynthesis	0	0	1
R01494_c	N-Acylsphingosine amidohydrolase	n-acylsphingosine[c] + h2o[c] => sphingosine[c] + fatty acid[c]	3.5.1.23	CCM_02037 or CCM_04614 or CCM_05845	Sphingolipid biosynthesis	0	0	1
R01514_c	ATP:(R)-glycerate 3-phosphotransferase	atp[c] + d-glycerate[c] => 3-phospho-d-glycerate[c] + adp[c]	2.7.1.31	CCM_04216	Glycine, serine and threonine metabolism	0	0	1
R01560_c	Adenosine aminohydrolase	adenosine[c] + h2o[c] => inosine[c] + nh3[c]	3.5.4.4	CCM_09449 or CCM_02911 or CCM_07169	Purine metabolism	0	0	1
R01626_c	Malonyl-CoA:[acyl-carrier-protein] S-malonyltransferase	malonyl-coa[c] + acyl-carrier protein[c] => coenzyme a[c]	2.3.1.39;2.3.1.85;2.3.1.86;2.3.1.-	CCM_09164 or CCM_02997	Fatty acid biosynthesis	1	0	1
R01645_c	4-hydroxy-2-oxo-heptandioate succinate-semialdehyde-lyase (pyruvate-forming)	4-hydroxy-2-oxo-heptanedioate[c] => pyruvate[c] + succinate semialdehyde[c]	4.1.2.52	CCM_01804	Pyruvate metabolism	0	0	1
R01663_c	dCMP aminohydrolase	dcmp[c] + h2o[c] => dump[c] + nh3[c]	3.5.4.12	CCM_00279	Pyrimidine metabolism	0	0	1
R01708_c	Pyridoxine:NADP+ 4-oxidoreductase	nadp(+)[c] + pyridoxine[c] => nadph[c] + pyridoxal[c]	1.1.1.65	CCM_02321	Vitamin B6 metabolism	1	0	1
R01711_c	pyridoxine:oxygen oxidoreductase (deaminating)	pyridoxine[c] => h2o2[c] + pyridoxal[c]	1.1.3.12;1.4.3.5	CCM_03012 or CCM_04235	Vitamin B6 metabolism	1	0	1
R01827_c	sedoheptulose-7-phosphate:D-glyceraldehyde-3-phosphate glyceronetransferase	sedoheptulose 7-phosphate[c] + d-glyceraldehyde 3-phosphate[c] => d-erythrose 4-phosphate[c] + beta-d-fructofuranose 6-phosphate[c]	2.2.1.2	CCM_03324 or CCM_08905	Pentose phosphate pathway	0	0	1
R01845_c	Sedoheptulose 1,7-bisphosphate 1-phosphohydrolase	h2o[c] => phosphate[c] + sedoheptulose 7-phosphate[c]	3.1.3.11;3.1.3.37	CCM_02605	Carbon fixation in photosynthetic organisms	0	0	1
R01931_c	thiosulfate:cyanide sulfurtranserase	cyanide ion[c] + thiosulfate[c] => sulfite[c] + thiocyanate[c]	2.8.1.1	CCM_04151 or CCM_05523	Sulfur metabolism	0	0	1
R02025_c	L-methionine:oxidized-thioredoxin S-oxidoreductase	thioredoxin[c] + l-methionine s-oxide[c] => h2o[c] + l-methionine[c] + thioredoxin disulfide[c]	1.8.4.13;1.8.4.14	CCM_00916	Cysteine and methionine metabolism	0	0	1
R02027_c	Phosphatidylglycerol cholinephosphohydrolase	h2o[c] + phosphatidylglycerol[c] => 1,2-diacyl-sn-glycerol[c] + glycerol 3-phosphate[c]	3.1.4.3;3.1.4.-	CCM_04826 or CCM_08292 or CCM_08305 or CCM_08323 or CCM_00521	Glycerophospholipid biosynthesis	0	0	1
R02057_c	CDPethanolamine:1,2-diacylglycerol ethanolaminephosphotransferase	1,2-diacyl-sn-glycerol[c] + cdp-ethanolamine[c] => cmp[c] + phosphatidylethanolamines[c]	2.7.8.1	CCM_03250 or CCM_07652	Glycerophospholipid biosynthesis	0	0	1
R02144_c	S-adenosyl-L-methionine:carnosine N-methyltransferase	s-adenosyl-l-methionine[c] + carnosine[c] => s-adenosyl-l-homocysteine[c] + beta-alanyl-n(pi)-methyl-l-histidine[c]	2.1.1.22	CCM_08297 or CCM_05641	Histidine metabolism	0	0	1
R02208_c	5alpha-pregnane-3,20-dione:NADP+ delta4-oxidoreductase	nadph[c] + progesterone[c] => 5alpha-pregnane-3,20-dione[c] + nadp(+)[c]	1.3.1.22	CCM_02138 or CCM_01790	Steroid biosynthesis	0	0	1
R02231_c	Cyclohexanone,NADPH:oxygen oxidoreductase (6-hydroxylating 1,2-lactonizing)	nadph[c] + cyclohexanone[c] => h2o[c] + nadp(+)[c] + epsilon-caprolactone[c]	1.14.13.22	CCM_02795	Caprolactam degradation	0	0	1
R02239_c	1,2-diacyl-sn-glycerol 3-phosphate phosphohydrolase	h2o[c] + phosphatidate[c] => 1,2-diacyl-sn-glycerol[c] + phosphate[c]	3.1.3.4;3.1.3.81	CCM_05427 or CCM_01708 or CCM_07138	Glycerolipid biosynthesis	0	0	1
R02241_c	acyl-CoA:1-acyl-sn-glycerol-3-phosphate 2-O-acyltransferase	coenzyme a[c] + phosphatidate[c] => 1-acyl-sn-glycerol 3-phosphate[c] + acyl-coa[c]	2.3.1.51	CCM_02787 or CCM_05827 or CCM_08202 or CCM_03720	Glycerolipid biosynthesis	0	0	1
R02250_c	triacylglycerol acylhydrolase	h2o[c] + triacylglycerol[c] => 1,2-diacyl-sn-glycerol[c] + fatty acid[c]	3.1.1.3	CCM_08435 or CCM_08202 or CCM_06233 or CCM_06112	Glycerolipid biosynthesis	0	0	1
R02323_c	nicotinamide ribonucleotide phosphohydrolase	h2o[c] + nicotinamide d-ribonucleotide[c] => phosphate[c] + nicotinamide-beta-riboside[c]	3.1.3.5;3.1.3.-	CCM_06504 or CCM_04317	Nicotinate and nicotinamide metabolism	0	0	1
R02383_c	Monophenol,L-dopa:oxygen oxidoreductase	nadh[c] + tyramine[c] => dopamine[c] + h2o[c] + nad(+)[c]	1.14.13.-;1.14.18.1	CCM_02058 or CCM_04043 or CCM_07390 or CCM_08750 or CCM_09562	Isoquinoline alkaloid biosynthesis	0	0	1
R02422_c	Allantoate amidinohydrolase	allantoate[c] + h2o[c] => urea[c] + ureidoglycolate[c]	3.5.3.4	CCM_09208	Purine metabolism	0	0	1
R02480_c	Cytochrome c apocytochrome-c-lyase	apocytochrome c[c] + heme b[c] => cytochrome c[c]	4.4.1.17	CCM_04455 or CCM_08580	Porphyrin and chlorophyll metabolism	0	0	1
R02529_c	aminoacetone:oxygen oxidoreductase(deaminating)	aminoacetone[c] + h2o[c] => h2o2[c] + methylglyoxal[c] + nh3[c]	1.4.3.4;1.4.3.21	CCM_00142 or CCM_01805 or CCM_02614 or CCM_05218 or CCM_06912 or CCM_08193	Glycine, serine and threonine metabolism	0	0	1
R02532_c	4-[(1R)-2-Amino-1-hydroxyethyl]-1,2-benzenediol:oxygen oxidoreductase(deaminating)(flavin-containing)	h2o[c] + l-noradrenaline[c] => 3,4-dihydroxymandelaldehyde[c] + h2o2[c] + nh3[c]	1.4.3.4	CCM_00142 or CCM_01805	Phenylalanine, tyrosine and tryptophan biosynthesis (Aromatic amino acids)	0	0	1
R02534_c	S-Adenosyl-L-methionine:catechol O-methyltransferase	s-adenosyl-l-methionine[c] + l-noradrenaline[c] => s-adenosyl-l-homocysteine[c] + l-normetanephrine[c]	2.1.1.6	CCM_06614	Phenylalanine, tyrosine and tryptophan biosynthesis (Aromatic amino acids)	0	0	0
R02556_c	Deoxyadenosine aminohydrolase	deoxyadenosine[c] + h2o[c] => deoxyinosine[c] + nh3[c]	3.5.4.4	CCM_09449	Purine metabolism	0	0	1
R02656_c	Gentisate:oxygen 1,2-oxidoreductase (decyclizing)	2,5-dihydroxybenzoate[c] => maleylpyruvate[c]	1.13.11.4	CCM_00823	Phenylalanine, tyrosine and tryptophan biosynthesis (Aromatic amino acids)	0	0	0
R02746_c	1-Acyl-sn-glycero-3-phosphocholine acylhydrolase	h2o[c] + 1-acyl-sn-glycero-3-phosphocholine[c] => sn-glycero-3-phosphocholine[c] + fatty acid[c]	3.1.1.5	CCM_04741	Glycerophospholipid biosynthesis	0	0	1
R02747_c	2-Acyl-sn-glycero-3-phosphocholine acylhydrolase	h2o[c] + 2-acyl-sn-glycero-3-phosphocholine[c] => sn-glycero-3-phosphocholine[c] + fatty acid[c]	3.1.1.5	CCM_08626 or CCM_04741	Glycerophospholipid biosynthesis	0	0	1
R02964_c	NADH:menaquinone oxidoreductase	nadh[c] + menaquinone[c] => nad(+)[c] + menaquinol[c]	1.6.5.2	CCM_06005	Ubiquinone and other terpenoid quinone biosynthesis	0	0	1
R03026_c	(S)-3-hydroxybutanoyl-CoA hydro-lyase	(s)-3-hydroxybutanoyl-coa[c] => crotonoyl-coa[c] + h2o[c]	4.2.1.17	CCM_01474 or CCM_01647	Lysine metabolism	0	0	1
R03057_c	(7E,9E,11Z,14Z)-(5S,6S)-5,6-Epoxyicosa-7,9,11,14-tetraenoate hydrolase	h2o[c] + leukotriene a4[c] => leukotriene b4[c]	3.3.2.6	CCM_04998	Arachidonic acid metabolism	0	0	1
R03172_c	(S)-2-methylbutanoyl-CoA:acceptor 2,3-oxidoreductase	(s)-2-methylbutanoyl-coa[c] + acceptor[c] => 2-methylcrotonoyl-coa[c] + reduced acceptor[c]	1.3.8.1;1.3.8.7;1.3.99.12	CCM_05293 or CCM_07749	Valine, leucine and isoleucine metabolism (Branched chain amino acids)	0	0	1
R03308_c	3-carboxy-2,5-dihydro-5-oxofuran-2-acetate lyase (decyclizing)	3-carboxy-2,5-dihydro-5-oxofuran-2-acetate[c] => 3-carboxy-cis,cis-muconate[c]	5.5.1.5	CCM_05099	Aminobenzoate degradation	0	0	1
R03315_c	ATP:pseudouridine 5'-phosphotransferase	atp[c] + pseudouridine[c] => adp[c] + pseudouridine 5'-phosphate[c]	2.7.1.83	CCM_06297	Pyrimidine metabolism	1	0	1
R03332_c	1-Phosphatidyl-D-myo-inositol inositolphosphohydrolase	h2o[c] + 1-phosphatidyl-1d-myo-inositols[c] => 1,2-diacyl-sn-glycerol[c] + 1d-myo-inositol 1-phosphate[c]	3.1.4.3;3.1.4.11;4.6.1.13	CCM_04826 or CCM_08292 or CCM_08305 or CCM_08323 or CCM_02309 or CCM_09301 or CCM_07897 or CCM_03328	Inositol phosphate metabolism	0	0	1
R03353_c	5alpha-Cholest-7-en-3beta-ol delta7-delta8-isomerase	lathosterol[c] => 5alpha-cholest-8-en-3beta-ol[c]	5.3.3.5	CCM_05593 or CCM_07516 or CCM_08895 or CCM_07586 or CCM_08895 or CCM_05593 or CCM_07516 or CCM_07586 or CCM_08895	Steroid biosynthesis	0	0	1
R03409_c	guanosine 3'-diphosphate 5'-triphosphate 5'-phosphohydrolase	guanosine 3'-diphosphate 5'-triphosphate[c] + h2o[c] => phosphate[c] + guanosine 3',5'-bis(diphosphate)[c]	3.6.1.11;3.6.1.40	CCM_08801	Purine metabolism	0	0	1
R03435_c	1-Phosphatidyl-1D-myo-inositol-4,5-bisphosphate inositoltrisphosphohydrolase	h2o[c] + 1-phosphatidyl-d-myo-inositol 4,5-bisphosphate[c] => 1,2-diacyl-sn-glycerol[c] + d-myo-inositol 1,4,5-trisphosphate[c]	3.1.4.11	CCM_07897	Inositol phosphate metabolism	0	0	1
R03451_c	N6,N6,N6-Trimethyl-L-lysine,2-oxoglutarate:oxygen oxidoreductase (3-hydroxylating)	2-oxoglutarate[c] + n6,n6,n6-trimethyl-l-lysine[c] => 3-hydroxy-n6,n6,n6-trimethyl-l-lysine[c] + co2[c] + succinate[c]	1.14.11.8	CCM_07727	Lysine metabolism	0	0	1
R03478_c	ATP:1D-myo-inositol-1,3,4,6-tetrakisphosphate 5-phosphotransferase	atp[c] + 1d-myo-inositol 1,3,4,6-tetrakisphosphate[c] => adp[c] + 1d-myo-inositol 1,3,4,5,6-pentakisphosphate[c]	2.7.1.140	CCM_08832	Inositol phosphate metabolism	0	0	1
R03522_c	RX:glutathione R-transferase	glutathione[c] + rx[c] => r-s-glutathione[c] + halide[c]	2.5.1.18	CCM_01615 or CCM_02411 or CCM_02549 or CCM_03961 or CCM_03992 or CCM_05274 or CCM_06544 or CCM_09672 or CCM_01814	Glutathione biosynthesis	0	0	1
R03659_c	L-Methionine:tRNAMet ligase (AMP-forming)	atp[c] + l-methionine[c] + trna(met)[c] => amp[c] + diphosphate[c] + l-methionyl-trna[c]	6.1.1.10	CCM_00011 or CCM_07913	Aminoacyl tRNA biosynthesis	0	0	1
R03719_c	3alpha,7alpha,12alpha-trihydroxy-5beta-cholanoyl-CoA:propanoyl-CoA C-acyltransferase;	propionyl-coa[c] + choloyl-coa[c] => 3alpha,7alpha,12alpha-trihydroxy-5beta-24-oxocholestanoyl-coa[c] + coenzyme a[c]	2.3.1.176	CCM_02487 or CCM_07334	Primary bile acid biosynthesis	0	0	1
R03772_c	L-rhamno-1,4-lactone lactonohydrolase	h2o[c] + l-rhamnono-1,4-lactone[c] => l-rhamnonate[c]	3.1.1.65	CCM_02003	Mannose/Mannitol, Fructose and Sorbose/Sorbitol metabolism	0	0	1
R03789_c	tRNA-guanosine34:queuine tRNA-D-ribosyltransferase	queuine[c] + trna guanine[c] => guanine[c] + trna queuine[c]	2.4.2.29	CCM_05624 or CCM_07337	Cysteine and methionine metabolism	0	0	1
R03805_c	S-adenosyl-L-methionine:mRNA (guanine-N7-)-methyltransferase	s-adenosyl-l-methionine[c] + g(5')ppppur-mrna[c] => s-adenosyl-l-homocysteine[c] + m7g(5')pppr-mrna[c]	2.1.1.56	CCM_04520	Cysteine and methionine metabolism	0	0	1
R03828_c	GTP:mRNA guanylyltransferase	gtp[c] + (5')pppur-mrna[c] => diphosphate[c] + g(5')ppppur-mrna[c]	2.7.7.50	CCM_02636	Purine metabolism	0	0	1
R03893_c	4-Carboxymethylenebut-2-en-4-olide lactonohydrolase	h2o[c] + cis-4-carboxymethylenebut-2-en-4-olide[c] => 2-maleylacetate[c]	3.1.1.45	CCM_04801 or CCM_06771	Chlorocyclohexane and chlorobenzene degradation	0	0	1
R03938_c	S-Adenosyl-L-methionine:histone-L-lysine N6-methyltransferase	s-adenosyl-l-methionine[c] + histone-l-lysine[c] => s-adenosyl-l-homocysteine[c] + histone n6-methyl-l-lysine[c]	2.1.1.43	CCM_06493 or CCM_00746 or CCM_03919 or CCM_07296 or CCM_06781 or CCM_08113	Cysteine and methionine metabolism	0	0	1
R03942_c	L-rhamnofuranose:NAD+ 1-oxidoreductase	nad(+)[c] + l-rhamnofuranose[c] => nadh[c] + l-rhamnono-1,4-lactone[c]	1.1.1.173	CCM_06363	Mannose/Mannitol, Fructose and Sorbose/Sorbitol metabolism	0	0	0
R04072_c	dolichyl-beta-D-mannosyl-phosphate:protein-serine O-D-mannosyltransferase	[protein]-l-serine[c] => 3-o-(alpha-d-mannosyl)-l-serinyl-[protein][c]	2.4.1.109	CCM_06553 or CCM_08903 or CCM_09188	Glycine, serine and threonine metabolism	0	0	1
R04095_c	3-methylbutanoyl-CoA:electron-transfer flavoprotein 2,3-oxidoreductase	fad[c] + 3-isovaleryl-coa[c] => 3-methylbut-2-enoyl-coa[c] + fadh2[c]	1.3.8.4;1.3.8.7	CCM_05293 or CCM_07749 or CCM_03372	Valine, leucine and isoleucine metabolism (Branched chain amino acids)	0	0	1
R04212_c	Asp-tRNA(Asn):L-glutamine amido-ligase (ADP-forming)	adp[c] + l-asparaginyl-trna(asn)[c] + l-glutamate[c] + phosphate[c] => l-aspartyl-trna(asn)[c] + atp[c] + l-glutamine[c] + h2o[c]	6.3.5.6	CCM_05240 or CCM_01003	Aminoacyl tRNA biosynthesis	0	0	1
R04216_c	dolichyl-diphosphooligosaccharide:protein-L-asparagine oligopolysaccharidotransferase	protein asparagine[c] + dolichyl diphosphooligosaccharide[c] => dolichyl diphosphate[c] + glycoprotein with the oligosaccharide chain attached by n-glycosyl linkage to protein l-asparagine[c]	2.4.99.18	CCM_06368	N Glycan biosynthesis	0	0	1
R04404_c	Phosphatidyl-myo-inositol-4,5-bisphosphate 4-phosphohydrolase	h2o[c] + 1-phosphatidyl-d-myo-inositol 4,5-bisphosphate[c] => phosphate[c] + 1-phosphatidyl-1d-myo-inositol 4-phosphate[c]	3.1.3.36	CCM_09079 or CCM_06956	Inositol phosphate metabolism	0	0	1
R04420_c	5-Methylthio-5-deoxy-D-ribose-1-phosphate ketol-isomerase	s-methyl-5-thio-d-ribose 1-phosphate[c] => s-methyl-5-thio-d-ribulose 1-phosphate[c]	5.3.1.23	CCM_00840	Cysteine and methionine metabolism	0	0	1
R04452_c	1-Alkyl-2-acetyl-sn-glycero-3-phosphocholine acetohydrolase	h2o[c] + 2-acetyl-1-alkyl-sn-glycero-3-phosphocholine[c] => acetate[c] + 1-organyl-2-lyso-sn-glycero-3-phosphocholine[c]	3.1.1.47	CCM_07112 or CCM_07702	Ether lipid metabolism	0	0	1
R04496_c	S-Adenosyl-L-methionine:protein-C-terminal-S-farnesyl-L-cysteine O-methyltransferase	s-adenosyl-l-methionine[c] + protein c-terminal s-farnesyl-l-cysteine[c] => s-adenosyl-l-homocysteine[c] + protein c-terminal s-farnesyl-l-cysteine methyl ester[c]	2.1.1.100	CCM_05030	Terpenoid backbone biosynthesis	0	0	1
R04533_c	(3R)-3-Hydroxybutanoyl-[acyl-carrier protein]:NADP+ oxidoreductase	nadp(+)[c] + 3-hydroxybutanoyl-[acp][c] => acetoacetyl-[acp][c] + nadph[c]	1.1.1.100;2.3.1.85;2.3.1.86;2.3.1.-	CCM_00703 or CCM_01693 or CCM_03662 or CCM_03982 or CCM_02998	Fatty acid biosynthesis	0	0	1
R04591_c	1-(5-Phosphoribosyl)-5-amino-4-carboxyimidazole:L-aspartate ligase (ADP-forming)	l-aspartate[c] + atp[c] + 1-(5-phospho-d-ribosyl)-5-amino-4-imidazolecarboxylate[c] => adp[c] + phosphate[c] + (2s)-2-[5-amino-1-(5-phospho-beta-d-ribosyl)imidazole-4-carboxamido]succinic acid[c]	6.3.2.6	CCM_02686 or CCM_09138	Purine metabolism	0	0	1
R04620_c	7,8-dihydroneopterin-3'-triphosphate phosphohydrolase (alkaline optimum)	3 h2o[c] + 7,8-dihydroneopterin 3'-triphosphate[c] => 3 phosphate[c] + 7,8-dihydroneopterin[c]	3.1.3.1	CCM_03826 or CCM_09478 or CCM_07718	Folate biosynthesis	0	0	1
R04734_c	4a-hydroxytetrahydrobiopterin hydro-lyase	4a-hydroxytetrahydrobiopterin[c] => dihydrobiopterin[c] + h2o[c]	4.2.1.96	CCM_04264	Folate biosynthesis	0	0	1
R04751_c	hexanoyl-CoA:electron-transfer flavoprotein 2,3-oxidoreductase	fad[c] + hexanoyl-coa[c] => fadh2[c] + trans-hex-2-enoyl-coa[c]	1.3.3.6;1.3.8.1;1.3.8.7;1.3.8.8	CCM_00678 or CCM_05293 or CCM_07749	Fatty acid oxidation	0	0	1
R04756_c	cis,cis-3,6-Dodecadienoyl-CoA delta3-cis-delta2-trans-isomerase	cis,cis-3,6-dodecadienoyl-coa[c] => trans,cis-lauro-2,6-dienoyl-coa[c]	5.3.3.8	CCM_01892 or CCM_07290 or CCM_09103	Fatty acid oxidation	0	0	1
R04858_c	S-adenosyl-L-methionine:DNA (cytosine-5-)-methyltransferase	s-adenosyl-l-methionine[c] + dna cytosine[c] => s-adenosyl-l-homocysteine[c] + dna 5-methylcytosine[c]	2.1.1.37	CCM_03609 or CCM_03831	Cysteine and methionine metabolism	0	0	1
R04929_c	ATP:selenate adenylyltransferase	atp[c] + selenate[c] => adenylylselenate[c] + diphosphate[c]	2.7.7.4	CCM_06434	Selenocompound metabolism	0	0	1
R04964_c	(3R)-3-Hydroxydodecanoyl-[acyl-carrier-protein]:NADP+ oxidoreductase	nadp(+)[c] + 3-hydroxydodecanoyl-[acp][c] => nadph[c] + 3-oxododecanoyl-[acp][c]	1.1.1.100;2.3.1.85;2.3.1.86;2.3.1.-	CCM_00703 or CCM_01693 or CCM_03662 or CCM_03982 or CCM_02998 or CCM_02997	Fatty acid biosynthesis	0	0	1
R05202_c	ATP:1D-myo-inositol 1,3,4,5,6-pentakisphosphate 2-phosphotransferase	adp[c] + phytic acid[c] => atp[c] + 1d-myo-inositol 1,3,4,5,6-pentakisphosphate[c]	2.7.1.158	CCM_01434	Inositol phosphate metabolism	0	0	1
R05287_c	Chloroacetic acid halidohydrolase	h2o[c] + chloroacetic acid[c] => glycolate[c] + hydrochloric acid[c]	3.8.1.2;3.8.1.3	CCM_01970 or CCM_03854	Chlorocyclohexane and chlorobenzene degradation;Chloroalkane and chloroalkene degradation	0	0	1
R05616_c	all-trans-hexaprenyl diphosphate:4-hydroxybenzoate hexaprenyltransferase	4-hydroxybenzoate[c] + all-trans-hexaprenyl diphosphate[c] => diphosphate[c] + 3-hexaprenyl-4-hydroxybenzoate[c]	2.5.1.39	CCM_07474 or CCM_08326	Ubiquinone and other terpenoid quinone biosynthesis	0	0	1
R05802_c	ATP:1-phosphatidyl-1D-myo-inositol-3-phosphate 5-phosphotransferase	atp[c] + 1-phosphatidyl-1d-myo-inositol 3-phosphate[c] => adp[c] + 1-phosphatidyl-1d-myo-inositol 3,5-bisphosphate[c]	2.7.1.150	CCM_07600	Inositol phosphate metabolism	0	0	1
R05980_c	Glc2Man9GlcNAc2-[protein] 3-alpha-glucohydrolase (configuration-inverting)	h2o[c] + g00171[c] => d-glucose[c] + g00010[c]	3.2.1.207	CCM_07128	N Glycan biosynthesis	0	0	1
R06127_c	GDP-mannose:glycolipid 1,2-alpha-D-mannosyltransferase	gdp-d-mannose[c] + g00005[c] => gdp[c] + g10526[c]	2.4.1.131	CCM_02472	N Glycan biosynthesis	0	0	1
R06171_c	L-allo-threonine acetaldehyde-lyase (glycine-forming)	l-allothreonine[c] => acetaldehyde[c] + glycine[c]	4.1.2.48;4.1.2.49	CCM_08747 or CCM_09574	Glycine, serine and threonine metabolism	0	0	1
R06262_c	dolichyl beta-D-glucosyl phosphate:D-Man-alpha-(1->2)-D-Man-alpha-(1->2)-D-Man-alpha-(1->3)-[D-Man-alpha-(1->2)-D-Man-alpha-(1->3)-[D-Man-alpha-(1->2)-D-Man-alpha-(1->6)]-D-Man-alpha-(1->6)]-D-Man-beta-(1->4)-D-GlcNAc-beta-(1->4)-D-GlcNAc-diphosphodolichol alpha-1,3-glucosyltransferase	dolichyl d-glucosyl phosphate[c] + g00007[c] => dolichyl phosphate[c] + g10598[c]	2.4.1.267	CCM_07273	N Glycan biosynthesis	0	0	1
R06263_c	dolichyl beta-D-glucosyl phosphate:D-Glc-alpha-(1->3)-D-Man-alpha-(1->2)-D-Man-alpha-(1->2)-D-Man-alpha-(1->3)-[D-Man-alpha-(1->2)-D-Man-alpha-(1->3)-[D-Man-alpha-(1->2)-D-Man-alpha-(1->6)]-D-Man-alpha-(1->6)]-D-Man-beta-(1->4)-D-GlcNAc-beta-(1->4)-D-GlcNAc-diphosphodolichol alpha-1,3-glucosyltransferase	dolichyl d-glucosyl phosphate[c] + g10598[c] => dolichyl phosphate[c] + g10599[c]	2.4.1.265	CCM_01588	N Glycan biosynthesis	0	0	1
R06264_c	dolichyl beta-D-glucosyl phosphate:D-Glc-alpha-(1->3)-D-Glc-alpha-(1->3)-D-Man-alpha-(1->2)-D-Man-alpha-(1->2)-D-Man-alpha-(1->3)-[D-Man-alpha-(1->2)-D-Man-alpha-(1->3)-[D-Man-alpha-(1->2)-D-Man-alpha-(1->6)]-D-Man-alpha-(1->6)]-D-Man-beta-(1->4)-D-GlcNAc-beta-(1->4)-D-GlcNAc-diphosphodolichol alpha-1,2-glucosyltransferase	dolichyl d-glucosyl phosphate[c] + g10599[c] => dolichyl phosphate[c] + g00008[c]	2.4.1.256;2.4.1.-	CCM_00015	N Glycan biosynthesis	0	0	1
R06513_c	dTDPglucose 4,6-hydro-lyase	dtdp-glucose[c] => dtdp-4-oxo-6-deoxy-d-glucose[c] + h2o[c]	4.2.1.46	CCM_01068	Streptomycin biosynthesis	0	0	1
R06517_c	acyl-CoA:sphingosine N-acyltransferase	acyl-coa[c] + sphinganine[c] => coenzyme a[c] + dihydroceramide[c]	2.3.1.24	CCM_00967 or CCM_01351 or CCM_05215	Sphingolipid biosynthesis	0	0	1
R06518_c	N-acylsphingosine amidohydrolase	dihydroceramide[c] + h2o[c] => sphinganine[c] + fatty acid[c]	3.5.1.23	CCM_08188	Sphingolipid biosynthesis	0	0	1
R06601_c	5-hydroxyisourate amidohydrolase	5-hydroxyisourate[c] + h2o[c] => 5-hydroxy-2-oxo-4-ureido-2,5-dihydro-1h-imidazole-5-carboxylate[c]	3.5.2.17	CCM_08140	Purine metabolism	0	0	1
R07162_c	acyl-CoA:NADP+ trans-2-oxidoreductase	acyl-coa[c] + nadp(+)[c] => nadph[c] + trans-2,3-dehydroacyl-coa[c]	1.3.1.38	CCM_03363	Fatty acid elongation	0	0	1
R07215_c	lathosterol,ferrocytochrome b5:oxygen oxidoreductase 5,6-dehydrogenating	2 ferrocytochrome b5[c] + lathosterol[c] => 2 ferricytochrome b5[c] + 2 h2o[c] + 7-dehydrocholesterol[c]	1.14.19.20	CCM_01839 or CCM_08632	Steroid biosynthesis	0	0	1
R07459_c	ATP:[sulfur-carrier protein] adenylyltransferase	atp[c] + sulfur-carrier protein[c] => diphosphate[c] + adenylyl-[sulfur-carrier protein][c]	2.7.7.73;2.7.7.80	CCM_03549	Thiamine metabolism	0	0	1
R07495_c	4alpha-methylzymosterol:NADP+ 3-oxidoreductase	nadph[c] + 3-keto-4-methylzymosterol[c] => 4alpha-methylzymosterol[c] + nadp(+)[c]	1.1.1.270	CCM_05105	Steroid biosynthesis	0	0	1
R07761_c	octadecanoyl-CoA:NADP+ trans-2-oxidoreductase	nadph[c] + (2e)-octadecenoyl-coa[c] => nadp(+)[c] + stearoyl-coa[c]	1.3.1.38;1.3.1.93	CCM_05177	Fatty acid biosynthesis	0	0	1
R07766_c	octanoyl-[acp]:protein N6-octanoyltransferase	octanoyl-[acp][c] + apoprotein[c] => protein n6-(octanoyl)lysine[c] + acyl-carrier protein[c]	2.3.1.181	CCM_03425	Lipoic acid metabolism	0	0	1
R07767_c	protein N6-(octanoyl)lysine:sulfur sulfurtransferase	2 s-adenosyl-l-methionine[c] + 2 sulfur donor[c] + protein n6-(octanoyl)lysine[c] => 2 5'-deoxyadenosine[c] + 2 l-methionine[c] + protein n6-(lipoyl)lysine[c]	2.8.1.8	CCM_04889	Lipoic acid metabolism	0	0	1
R08266_c	tamoxifen,NADPH:oxygen oxidoreductase (N-oxide-forming)	nadph[c] + tamoxifen[c] => h2o[c] + nadp(+)[c] + tamoxifen n-oxide[c]	1.14.13.8	CCM_05972 or CCM_06484 or CCM_08923	Drug metabolism	0	0	1
R08555_c	(R)-lactate hydro-lyase (adding N-acetyl-D-glucosamine 6-phosphate; N-acetylmuramate 6-phosphate-forming)	n-acetyl-d-glucosamine 6-phosphate[c] + (r)-lactate[c] => h2o[c] + n-acetylmuramic acid 6-phosphate[c]	4.2.1.126	CCM_00491 or CCM_02643	Amino sugar and nucleotide sugar metabolism	0	0	1
R09030_c	D-allose-6-phosphate aldose-ketose-isomerase	d-allose 6-phosphate[c] => d-allulose 6-phosphate[c]	5.3.1.6	CCM_01641 or CCM_08256	Mannose/Mannitol, Fructose and Sorbose/Sorbitol metabolism	0	0	1
R09034_c	acyl-CoA:1-acyl-sn-glycero-3-phosphoinositol O-acyltransferase	acyl-coa[c] + 1-acylglycerophosphoinositol[c] => coenzyme a[c] + 1-phosphatidyl-1d-myo-inositols[c]	2.3.1.-	CCM_05827	Glycerophospholipid biosynthesis	0	0	1
R09038_c	cardiolipin acylhydrolase	cardiolipin[c] + h2o[c] => monolysocardiolipin[c] + fatty acid[c]	3.1.1.-	CCM_04700	Glycerophospholipid biosynthesis	0	0	1
R09072_c	S-adenosyl-L-methionine:1,2-diacyl-sn-glycerol 3-amino-3-carboxypropyltransferase	1,2-diacyl-sn-glycerol[c] + s-adenosyl-l-methionine[c] => 5'-s-methyl-5'-thioadenosine[c] + diacylglycerylhomoserine[c]		CCM_00098	Glycerophospholipid biosynthesis	0	0	1
R09087_c	ATP:1D-myo-inositol-hexakisphosphate 5-phosphotransferase	atp[c] + phytic acid[c] => adp[c] + 5-pp-insp5[c]	2.7.4.21	CCM_09107	Inositol phosphate metabolism	0	0	1
R09106_c	feruloyl-CoA:16-hydroxypalmitate feruloyltransferase	feruloyl-coa[c] + 16-hydroxypalmitate[c] => coenzyme a[c] + 16-feruloyloxypalmitate[c]	2.3.1.188	CCM_07193	Cutin, suberine and wax biosynthesis	0	0	1
R09289_c	3-hydroxypropionate:NADP+ oxidoreductase	3-hydroxypropanoate[c] + nadp(+)[c] => nadph[c] + 3-oxopropanoate[c]	1.1.1.298;1.1.1.-	CCM_00435	Pyrimidine metabolism	0	0	1
R09395_c	thiocarboxylated molybdopterin synthase:cyclic pyranopterin phosphate sulfurtransferase	precursor z[c] + 2 thiocarboxy-[sulfur-carrier protein][c] => molybdopterin[c] + 2 sulfur-carrier protein[c]	2.8.1.12	CCM_03158	Folate biosynthesis	0	0	1
R09597_c	L-lysine:[tRNA(Ile2)]-cytidine34 ligase (AMP-forming)	atp[c] + l-lysine[c] + [trna(ile2)]-cytidine34[c] => amp[c] + h2o[c] + diphosphate[c] + [trna(ile2)]-lysidine34[c]	6.3.4.19	CCM_06784	Pyrimidine metabolism	0	0	1
R09735_c	adenylyl-molybdopterin:molybdate molybdate transferase (AMP-forming)	molybdate[c] + adenylated molybdopterin[c] => amp[c] + h2o[c] + molybdoenzyme molybdenum cofactor[c]	2.10.1.1	CCM_04738	Folate biosynthesis	0	0	1
R09782_c	torulene:oxygen 4',5'-oxidoreductase (bond-cleaving)	torulene[c] => 4'-apo-beta,psi-caroten-4'-al[c] + 3-methyl-2-butenal[c]	1.13.11.59	CCM_06728	Carotenoid biosynthesis	0	0	1
R09844_c	farnesyl-diphosphate:protein-cysteine farnesyltransferase	2-trans,6-trans-farnesyl diphosphate[c] + protein-cysteine[c] => diphosphate[c] + s-farnesyl protein[c]	2.5.1.58	CCM_05066 or CCM_07935	Terpenoid backbone biosynthesis	0	0	1
R09845_c	CAAX protease	h2o[c] + s-farnesyl protein[c] => peptide[c] + protein c-terminal s-farnesyl-l-cysteine[c]	3.4.22.-;3.4.24.84	CCM_02175 or CCM_07901 or CCM_05829	Terpenoid backbone biosynthesis	0	0	1
R09944_c	CTP:1,2-diacyl-sn-glycerol 3-phosphotransferase	1,2-diacyl-sn-glycerol[c] + ctp[c] => cdp[c] + phosphatidate[c]	2.7.1.174	CCM_00191	Glycerophospholipid biosynthesis	1	0	1
R10116_c	3-hydroxyglutaryl-[acp]-methyl-ester:NADP+ oxidoreductase	nadph[c] + 3-ketoglutaryl-[acp][c] => nadp(+)[c] + 3-hydroxyglutaryl-[acp][c]	1.1.1.100	CCM_00703 or CCM_01693 or CCM_03662 or CCM_03982	Biotin metabolism	0	0	1
R10231_c	tRNA(Ala)-adenine37 aminohydrolase	h2o[c] + trna(ala) adenine[c] => nh3[c] + trna(ala) hypoxanthine[c]	3.5.4.34	CCM_03277	Aminoacyl tRNA biosynthesis	0	0	1
R10309_c	(1'S)-averantin:NADP+ oxidoreductase	nadph[c] + norsolorinic acid[c] => nadp(+)[c] + (1's)-averantin[c]	1.1.1.349	CCM_08014	Aflatoxin biosynthesis	0	0	0
R10455_c	S-adenosyl-L-methionine:L-histidine-[translation elongation factor 2] 2-[(3S)-3-amino-3-carboxypropyl]transferase	s-adenosyl-l-methionine[c] + l-histidine-[translation elongation factor 2][c] => 5'-s-methyl-5'-thioadenosine[c] + peptide 2-(3-carboxy-3-aminopropyl)-l-histidine[c]	2.5.1.108	CCM_05185	Cysteine and methionine metabolism	0	0	1
R10463_c	ATP:L-threonyl,bicarbonate adenylyltransferase	atp[c] + hco3[c] + l-threonine[c] => h2o[c] + diphosphate[c] + l-threonylcarbamoyladenylate[c]	2.7.7.87	CCM_06220	Glycine, serine and threonine metabolism	0	0	1
R10532_c	L-galactonate hydro-lyase (2-dehydro-3-deoxy-L-galactonate-forming)	l-galactonate[c] => h2o[c] + 2-dehydro-3-deoxy-l-galactonate[c]	4.2.1.146	CCM_00320	Pentose and glucuronate interconversions	0	0	1
R10550_c	2-dehydro-3-deoxy-L-galactonate L-glyceraldehyde-lyase (pyruvate-forming)	2-dehydro-3-deoxy-l-galactonate[c] => pyruvate[c] + l-glyceraldehyde[c]	4.1.2.54	CCM_03105	Pentose and glucuronate interconversions	0	0	1
R10565_c	L-galactonate:NAD+ oxidoreductase	l-galactonate[c] + nad(+)[c] => d-galacturonate[c] + nadh[c]	1.1.1.-	CCM_03106	Pentose and glucuronate interconversions	0	0	1
R10586_c	S-adenosyl-L-methionine:tRNA(Phe) {7-[(3S)-3-amino-3-carboxypropyl]wyosine37-O}-methyltransferase	s-adenosyl-l-methionine[c] + 7-[(3s)-(3-amino-3-carboxypropyl)]wyosine in trna(phe)[c] => s-adenosyl-l-homocysteine[c] + 7-[(3s)-3-amino-3-(methoxycarbonyl)propyl]wyosine in trna(phe)[c]	2.1.1.290	CCM_07440	Cysteine and methionine metabolism	0	0	1
R10648_c	L-threonylcarbamoyladenylate:adenine in tRNA N6-L-threonylcarbamoyltransferase	l-threonylcarbamoyladenylate[c] + trna adenine[c] => amp[c] + n6-l-threonylcarbamoyladenine in trna[c]	2.3.1.234	CCM_02350 or CCM_03869	Cysteine and methionine metabolism	0	0	1
R10685_c	NAD+:glycine ADP-D-ribosyltransferase (dehydroalanine-producing)	glycine[c] + nad(+)[c] + [protein]-l-cysteine[c] => 3 h2o[c] + nicotinamide[c] + adp-5-ethyl-4-methylthiazole-2-carboxylate[c] + [protein]-dehydroalanine[c]	2.4.2.60	CCM_01639	Thiamine metabolism	0	0	1
R10722_c	2-amino-1-hydroxyethylphosphonate:oxygen 1-oxidoreductase (glycine-forming)	(2-amino-1-hydroxyethyl)phosphonate[c] => glycine[c] + phosphate[c]	1.13.11.78	CCM_06455	Phosphonate and phosphinate metabolism	0	0	1
R10815_c	5'-(N7-methylguanosine 5'-triphospho)-[mRNA] N7-methylguanosine-5'-diphosphate phosphohydrolase	h2o[c] + m7g(5')pppr-mrna[c] => n7-methylguanosine 5'-diphosphate[c] + 5'-phospho-[mrna][c]	3.6.1.62	CCM_06723	Pyrimidine metabolism	0	0	1
R10826_c	very-long-chain-(3R)-3-hydroxyacyl-CoA:NADP+ oxidoreductase	nadp(+)[c] + very-long-chain (3r)-3-hydroxyacyl-coa[c] => nadph[c] + very-long-chain 3-oxoacyl-coa[c]	1.1.1.330	CCM_04252 or CCM_09322	Fatty acid elongation	0	0	1
R11014_c	hercynine,L-cysteine:oxygen [S-(hercyn-2-yl)-L-cysteine S-oxide-forming]	l-cysteine[c] + hercynine[c] => h2o[c] + s-(hercyn-2-yl)-l-cysteine s-oxide[c]	1.14.99.51	CCM_04506 or CCM_04972 or CCM_07351	Histidine metabolism	0	0	1
R11023_c	S-(hercyn-2-yl)-L-cysteine-S-oxide ergothioneine-lyase (deaminating; pyruvate-forming)	s-(hercyn-2-yl)-l-cysteine s-oxide[c] + reduced acceptor[c] => ergothioneine[c] + nh3[c] + pyruvate[c] + acceptor[c]	4.4.1.36	CCM_01645	Histidine metabolism	0	0	1
R11166_c	diphthine methyl ester acylhydrolase	h2o[c] + peptide diphthine methyl ester[c] => methanol[c] + peptide diphthine[c]	3.1.1.97	CCM_01239	Methane metabolism	0	0	1
R11180_c	pseudouridine-5'-phosphate phosphohydrolase	h2o[c] + pseudouridine 5'-phosphate[c] => phosphate[c] + pseudouridine[c]	3.1.3.96	CCM_05654 or CCM_08710	Purine metabolism	0	0	1
R11216_c	S-adenosyl-L-methionine:[protein]-L-arginine N-methyltransferase	s-adenosyl-l-methionine[c] + protein-l-arginine[c] => s-adenosyl-l-homocysteine[c] + protein n(omega)-methyl-l-arginine[c]	2.1.1.319;2.1.1.320;2.1.1.321	CCM_00198 or CCM_06888 or CCM_07460	Cysteine and methionine metabolism	0	0	1
R11218_c	S-adenosyl-L-methionine:[protein]-N(omega)-methyl-L-arginine N-methyltransferase ([protein]-N(omega),N(omega)'-dimethyl-L-arginine-forming)	s-adenosyl-l-methionine[c] + protein n(omega)-methyl-l-arginine[c] => s-adenosyl-l-homocysteine[c] + protein n(omega),n(omega)'-dimethyl-l-arginine[c]	2.1.1.320	CCM_00198	Cysteine and methionine metabolism	0	0	1
R11221_c	S-adenosyl-L-methionine:[protein]-L-arginine N-methyltransferase ([protein]-N5-methyl-L-arginine-forming)	s-adenosyl-l-methionine[c] + protein-l-arginine[c] => s-adenosyl-l-homocysteine[c] + protein n5-methyl-l-arginine[c]	2.1.1.322	CCM_06279	Cysteine and methionine metabolism	0	0	1
R11583_c	L-cysteine:molybdenum cofactor sulfurtransferase	l-cysteine[c] + molybdoenzyme molybdenum cofactor[c] + reduced acceptor[c] => l-alanine[c] + h2o[c] + thio-molybdenum cofactor[c] + acceptor[c]	2.8.1.9	CCM_07073	Folate biosynthesis	0	0	1
R11861_c	glutathione gamma-glutamyl cyclotransferase (5-oxoproline-forming)	glutathione[c] => l-cysteinylglycine[c] + 5-oxo-l-proline[c]	4.3.2.7	CCM_06345	Glutathione biosynthesis	0	0	1
R11891_c	ATP:5-fluorouridine-monophosphate phosphotransferase	5-fluorouridine monophosphate[c] + atp[c] => adp[c] + 5-fluorouridine diphosphate[c]	2.7.4.14	CCM_01353 or CCM_02335	Drug metabolism	0	0	1
R11929_c	sulfide:glutathione,quinone oxidoreductase	h2s[c] + glutathione[c] + quinone[c] => s-sulfanylglutathione[c] + hydroquinone (c15603)[c]	1.8.5.8	CCM_03171 or CCM_04152	Sulfur metabolism	0	0	1
R12085_c	acetyl-CoA:L-glutamate-5-semialdehyde N-acetyltransferase	acetyl-coa[c] + l-glutamate 5-semialdehyde[c] => n-acetyl-l-glutamate 5-semialdehyde[c] + coenzyme a[c]	2.3.1.271	CCM_01296	Arginine and proline metabolism	0	0	1
R00381_c	(deoxyribonucleotide)n:5'-phospho-(deoxyribonucleotide)m ligase (AMP-forming)	atp[c] + c00039(n)[c] + c02128(m)[c] => amp[c] + diphosphate[c] + c00039(n+m)[c]	6.5.1.1;6.5.1.6;6.5.1.7	CCM_01054 or CCM_01290 or CCM_02533 or CCM_03220	Purine metabolism	0	0	1
R00382_c	(deoxyribonucleotide)n:5'-phospho-(deoxyribonucleotide)m ligase (AMP-forming, NMN-forming)	nad(+)[c] + c00039(n)[c] + c02128(m)[c] => amp[c] + nicotinamide d-ribonucleotide[c] + c00039(n+m)[c]	6.5.1.2;6.5.1.6	CCM_01054 or CCM_01290	Purine metabolism	0	0	1
R05556_c	(2E,6E)-farnesyl-diphosphate:isopentenyl-diphosphate cistransferase (adding 10-55 isopentenyl units)	2-trans,6-trans-farnesyl diphosphate[c] + n c00129[c] => dehydrodolichol diphosphate[c] + n c00013[c]	2.5.1.87	CCM_01483 or CCM_04777 or CCM_06941	Terpenoid backbone biosynthesis	0	0	1
wv_R00373	Ornithine cyclodeaminase	l-ornithine[c] => nh3[c] + l-proline[c]	4.3.1.12		Arginine and proline metabolism	1	0	0
wv_R01105	Dihydropteridine reductase	nadp(+)[c] + 2 tetrahydrobiopterin[c] => 6,7-dihydropteridine[c] + nadph[c]	1.5.1.34	CCM_01430	Folate biosynthesis	0	0	1
wv_R01104	Sepiapterin reductase	6-pyruvoyl-5,6,7,8-tetrahydropterin[c] + 2 nadph[c] => 2 nadp(+)[c] + 2 tetrahydrobiopterin[c]	1.1.1.153	CCM_05251	Folate biosynthesis	0	0	1
wv_R01102	6-pyruvoyl tetrahydrobiopterin synthase	7,8-dihydroneopterin 3'-triphosphate[c] => 6-pyruvoyl-5,6,7,8-tetrahydropterin[c] + 3 phosphate[c]	4.2.3.12		Folate biosynthesis	0	0	0
wv_R00457	Glutamine amidotransferase	l-glutamine[c] + -5[(5-phospho-1-deoxy-d-ribulos-1-ylamino)methylideneamino]-1-(5-phospho-d-ribosyl)imidazole-4-carboxamide[c] => 5-amino-1-(5-phospho-d-ribosyl)imidazole-4-carboxamide[c] + d-erythro-1-(imidazol-4-yl)glycerol 3-phosphate[c] + l-glutamate[c]	2.4.2.-;4.1.3.-	CCM_04678	Histidine metabolism	0	0	1
wv_R00520	Aldehyde-lyases	3-hydroxy-n6,n6,n6-trimethyl-l-lysine[c] => 4-trimethylammoniobutanal[c] + glycine[c]	4.1.2.-		Lysine metabolism	0	0	0
wv_R00166	Mannose-1-phosphate guanylyltransferase	gtp[c] + d-mannose 1-phosphate[c] => diphosphate[c] + gdp-mannose[c]	2.7.7.13	CCM_08766	Mannose/Mannitol, Fructose and Sorbose/Sorbitol metabolism	0	0	1
wv_R00269	Dolichyl-P-Glc:Glc2Man9GlcNAc2-PP-dolichol alpha-1,2-glucosyltransferase	dolichyl beta-d-glucosyl phosphate[c] + d-glc-alpha-(1->3)-d-glc-alpha-(1->3)-d-man-alpha-(1->2)-d-man-alpha-(1->2)-d-man-alpha-(1->3)-[d-man-alpha-(1->2)-d-man-alpha-(1->3)-d-man-alpha-(1->2)-d-man-alpha-(1->6)]-d-man-alpha-(1->6)]-d-man-beta-(1->4)-d-glcnac-beta-(1->4)-d-glcnac-diphosphodolichol[c] => d-glc-alpha-(1->2)-d-glc-alpha-(1->3)-d-glc-alpha-(1->3)-d-man-alpha-(1->2)-d-man-alpha-(1->2)…	2.4.1.256	CCM_00015	N Glycan biosynthesis	0	0	1
wv_R00264	GDP-Man:Man2GlcNAc2-PP-dolichol alpha-1,6-mannosyltransferase	gdp-mannose[c] + d-man-alpha-(1->3)-d-man-beta-(1->4)-d-glcnac-beta-(1->4)-d-glcnac-diphosphodolichol[c] => gdp[c] + d-man-alpha-(1->3)-[d-man-alpha-(1->6)]-d-man-beta-(1->4)-d-glcnac-beta-(1->4)-d-glcnac-diphosphodolichol[c]	2.4.1.257	CCM_02067	N Glycan biosynthesis	0	0	1
wv_R00260	UDP-N-acetylglucosamine-dolichyl-phosphate N-acetylglucosaminephosphotransferase	udp-n-acetyl-d-glucosamine[c] + dolichyl phosphate[c] => ump[c] + n-acetyl-d-glucosaminyl-diphosphodolichol[c]	2.7.8.15	CCM_04175	N Glycan biosynthesis	0	0	1
wv_R00271	Dolichyl diphosphatase	dolichyl diphosphate[c] + h2o[c] => phosphate[c] + dolichyl phosphate[c]	3.6.1.43	CCM_05596	N Glycan biosynthesis	0	0	1
wv_R00261	N-acetylglucosaminyldiphosphodolichol N-acetylglucosaminyltransferase	udp-n-acetyl-d-glucosamine[c] + n-acetyl-d-glucosaminyl-diphosphodolichol[c] => udp[c] + chitobiosyldiphosphodolichol[c]		CCM_09129	N Glycan biosynthesis	0	0	1
wv_R01139	Nicotinamide mononucleotide nucleosidase	h2o[c] + nicotinamide mononucleotide[c] => nicotinamide[c] + d-ribose 5-phosphate[c]	3.2.2.14		Nicotinate and nicotinamide metabolism	0	0	0
wv_R00145	D-ribulokinase	atp[c] + d-ribulose[c] => adp[c] + d-ribulose 5-phosphate[c]	2.7.1.47	CCM_00854	Pentose and glucuronate interconversions	0	0	1
wv_R00144	D-arabinitol 2-dehydrogenase	nad(+)[c] + d-arabinitol[c] => nadh[c] + d-ribulose[c]	1.1.1.250	CCM_03371	Pentose and glucuronate interconversions	0	0	1
wv_R00118	2,5-diketo-D-gluconate reductase	2-dehydro-d-gluconate[c] + nadp(+)[c] => nadph[c] + 2,5-didehydro-d-gluconate[c]	1.1.1.274	CCM_03850	Pentose and glucuronate interconversions	0	0	1
wv_R00148	D-xylose 1-dehydrogenase (NADP)	nadp(+)[c] + d-xylose[c] => nadph[c] + d-xylono-1,5-lactone[c]	1.1.1.179	CCM_04763	Pentose and glucuronate interconversions	0	0	1
wv_R00114	Beta-glucuronidase	h2o[c] + beta-d-glucuronoside[c] => d-glucuronate[c] + alcohol[c]	3.2.1.31	CCM_04958	Pentose and glucuronate interconversions	0	0	1
wv_R00110	UDP-glucurosyltransferase	h2o[c] + udp-d-glucuronate[c] => udp[c] + beta-d-glucuronoside[c]	2.4.1.17	CCM_09558	Pentose and glucuronate interconversions	0	0	1
wv_R00572	Phenylalanine 4-monooxygenase	o2[c] + l-phenylalanine[c] + 2 tetrahydrobiopterin[c] => 4a-hydroxytetrahydrobiopterin[c] + l-tyrosine[c]	1.14.16.1		Phenylalanine, tyrosine and tryptophan biosynthesis (Aromatic amino acids)	0	0	0
wv_R00577	Phenylpyruvate tautomerase	3-(4-hydroxyphenyl)pyruvate[c] => 2-hydroxy-3-(4-hydroxyphenyl)propenoate[c]	5.3.2.1		Phenylalanine, tyrosine and tryptophan biosynthesis (Aromatic amino acids)	0	0	0
wv_R01246	Caffeoyl-CoA O-methyltransferase	s-adenosyl-l-methionine[c] + caffeoyl-coa[c] => s-adenosyl-l-homocysteine[c] + feruloyl-coa[c]	2.1.1.104		Phenylpropanoid biosynthesis	0	0	0
wv_R01174	cob(I)yrinic acid a,c-diamide adenosyltransferase	atp[c] + cobinamide[c] => 3 phosphate[c] + adenosylcobinamide[c]	2.5.1.17		Porphyrin and Chlorophyll metabolism	0	0	0
wv_R00691	Uridine phosphorylase	phosphate[c] + uridine[c] => uracil[c] + d-ribose 1-phosphate[c]	2.4.2.3		Pyrimidine metabolism	0	0	0
wv_R00096	Acetyl-CoA hydrolase	acetyl-coa[c] + h2o[c] => acetate[c] + coenzyme a[c]	3.1.2.1		Pyruvate metabolism	0	0	0
wv_R00825	Delta8-fatty-acid desaturase	nadph[c] + o2[c] + phytosphingosine[c] => 2 h2o[c] + nadp(+)[c] + delta8-phytosphingenine[c]	1.14.19.4	CCM_01221	Sphingolipid biosynthesis	0	0	1
wv_R00819	Sphingolipid delta-4 desaturase	sphinganine[c] => phytosphingosine[c]	1.14.19.17	CCM_09611	Sphingolipid biosynthesis	1	1	1
R11308_c	endoglucanase	cellodextrin[c] => cellobiose[c]	3.2.1.4;3.2.1.91	CCM_06251 or CCM_06716 or CCM_09183	Starch and sucrose metabolism	0	0	1
wv_R00788	Cycloartenol synthase	(s)-2,3-epoxysqualene[c] => cycloartenol[c]	5.4.99.8		Steroid biosynthesis	0	0	0
wv_R00791	Cycloeucalel cycloisomerase	cycloeucalenol[c] => obtusifoliol[c]	5.5.1.9		Steroid biosynthesis	0	0	0
wv_R01129	Thiamine kinase	atp[c] + thiamin[c] => adp[c] + thiamin monophosphate[c]	2.7.1.89		Thiamine Metabolism	0	0	0
wv_R01130	Thiamine-phosphate kinase	atp[c] + thiamin monophosphate[c] => adp[c] + thiamin diphosphate[c]	2.7.4.16		Thiamine Metabolism	0	0	0
wv_R01177	2-octaprenylphenol hydroxylase	2-octaprenylphenol[c] + o2[c] => 6-hydroxy-2-octaprenylphenol[c]	1.13.14.-		Ubiquinone and other terpenoid quinone biosynthesis	0	0	0
wv_R01184	P-hydroxybenzoate hydroxylase	4-hydroxybenzoate[c] + nadph[c] + o2[c] => 3,4-dihydroxybenzoate[c] + h2o[c] + nadp(+)[c]	1.14.13.2		Ubiquinone and other terpenoid quinone biosynthesis	0	0	0
wv_R01233	Aflatoxin B synthase	2 nadph[c] + 2 o2[c] + o-methylsterigmatocystin[c] => co2[c] + h2o[c] + methanol[c] + 2 nadp(+)[c] + aflatoxin b1[c]	1.14.13.175	CCM_01530	Aflatoxin biosynthesis	0	0	1
wv_R01230	O-methyltransferase	s-adenosyl-l-methionine[c] + 6-demethylsterigmatocystin[c] => s-adenosyl-l-homocysteine[c] + sterigmatocystin[c]	2.1.1.109	CCM_02106	Aflatoxin biosynthesis	0	0	1
wv_R01231	Sterigmatocystin 8-O-methyltransferase	s-adenosyl-l-methionine[c] + sterigmatocystin[c] => s-adenosyl-l-homocysteine[c] + o-methylsterigmatocystin[c]	2.1.1.110	CCM_07823	Aflatoxin biosynthesis	0	0	1
wv_R00323	D-amino acid oxidase	glycine[c] + h2o[c] + o2[c] => glyoxylate[c] + h2o2[c] + nh3[c]	1.4.3.3	CCM_00020	Alanine/aspartate and asparagine metabolism	0	0	1
wv_R00334	Omega-amidase	2-oxosuccinamate[c] + h2o[c] => nh3[c] + oxaloacetate[c]	3.5.1.3	CCM_00553	Alanine/aspartate and asparagine metabolism	0	0	1
wv_R00320	Aspartate racemase	l-aspartate[c] => d-aspartate[c]	5.1.1.13	CCM_05547	Alanine/aspartate and asparagine metabolism	0	0	1
wv_R00319	Alanine racemase	l-alanine[c] => d-alanine[c]	5.1.1.1	CCM_05940	Alanine/aspartate and asparagine metabolism	0	0	1
wv_R01264	Arylamine N-acetyltransferase	acetyl-coa[c] + arylamine[c] => coenzyme a[c] + n-acetylarylamine[c]	2.3.1.5	CCM_00179	Aminobenzoate degradation	0	0	1
wv_R01263	4-nitrophenylphosphatase	4-nitrophenyl phosphate[c] + h2o[c] => 4-nitrophenol[c] + phosphate[c]	3.1.3.41	CCM_01841	Aminobenzoate degradation	0	0	1
wv_R00367	Diamine acetyltransferase	acetyl-coa[c] + putrescine[c] => n-acetylputrescine[c] + coenzyme a[c]	2.3.1.57	CCM_00942	Arginine and proline metabolism	1	0	1
wv_R00358	Proline dehydrogenase	fad[c] + l-proline[c] => fadh2[c] + (s)-1-pyrroline-5-carboxylate[c]	1.5.5.2	CCM_02842	Arginine and proline metabolism	0	0	1
wv_R00360	Delta-1-Pyrroline-5-carboxylate dehydrogenase	l-glutamate 5-semialdehyde[c] + nadp(+)[c] => l-glutamate[c] + nadph[c]	1.2.1.88	CCM_06901	Arginine and proline metabolism	0	0	1
wv_R00241	L-gulonolactone oxidase	l-gulono-1,4-lactone[c] + o2[c] => h2o2[c] + l-xylo-hex-2-ulono-1,4-lactone[c]	1.1.3.8	CCM_00852	Ascorbate and aldarate metabolism	0	0	0
wv_R00238	L-ascorbate oxidase	4 l-ascorbate[c] + o2[c] => 4 monodehydroascorbate[c] + 2 h2o[c]	1.10.3.3	CCM_02267	Ascorbate and aldarate metabolism	0	0	1
wv_R00242	L-galactose 1-dehydrogenase	l-galactose[c] + nad(+)[c] => l-galactono-1,4-lactone[c] + nadh[c]	1.1.1.316	CCM_04947	Ascorbate and aldarate metabolism	0	0	1
wv_R00244	Glutathione dehydrogenase (ascorbate)	monodehydroascorbate[c] + 2 glutathione[c] => l-ascorbate[c] + oxidized glutathione[c]	1.8.5.1	CCM_07575	Ascorbate and aldarate metabolism	0	0	1
wv_R00338	Deoxyhypusine synthase	spermidine[c] + [eif5a-precursor]-lysine[c] => [eif5a-precursor]-deoxyhypusine[c] + trimethylenediamine[c]	2.5.1.46	CCM_04765	beta Alanine metabolism	0	0	1
wv_R01255	2,3-dihydro-2,3-dihydroxybenzoate dehydrogenase	nad(+)[c] + (2s,3s)-2,3-dihydro-2,3-dihydroxybenzoate[c] => 2,3-dihydroxybenzoate[c] + nadh[c]	1.3.1.28	CCM_01528	Biosynthesis of siderophore group nonribosomal peptides	0	0	1
wv_R01208	Malonyl-[acyl-carrier protein] O-methyltransferase	s-adenosyl-l-methionine[c] + malonyl-[acp][c] => s-adenosyl-l-homocysteine[c] + malonyl-[acyl-carrier protein] methyl ester[c]	2.1.1.197	CCM_04790	Biotin Metabolism	0	0	1
wv_R01204	Biotin propionyl-CoA carboxylase ligase	atp[c] + biotin[c] => diphosphate[c] + biotinyl-5'-amp[c]	6.3.4.10	CCM_05319	Biotin Metabolism	0	0	1
wv_R01258	Arylamine N-acetyltransferase	paraxanthine[c] => 5-acetylamino-6-formylamino-3-methyluracil[c]	2.3.1.5	CCM_00179	Caffeine metabolism	0	0	1
wv_R01017	Carnitine O-palmitoyltransferase	palmitoyl-coa[c] + carnitine[c] => coenzyme a[c] + palmitoyl-carnitine[c]	2.3.1.21	CCM_02926	Carnitine shuttle	0	0	1
wv_R01266	Alpha-methylacyl-CoA racemase	(2s)-2-methylacyl-coa[c] => (2r)-2-methylacyl-coa[c]	5.1.99.4	CCM_01386	Cholic acid Biosynthesis	0	0	1
wv_R00754	Adenine deaminase	adenine[c] + h2o[c] => hypoxanthine[c] + nh3[c]	3.5.4.2	CCM_07145	Cordycepin biosynthesis	0	0	1
wv_R00610	Formamidase	formamide[c] + h2o[c] => formate[c] + nh3[c]	3.5.1.49	CCM_01689	Cyanoamino acid metabolism	0	0	1
wv_R01265	Carboxylesterase	h2o[c] + carboxylic ester[c] => carboxylate[c] + alcohol[c]	3.1.1.1	CCM_02209	Drug metabolism	0	0	1
wv_R00883	1-acylglycerophosphocholine O-acyltransferase	acetyl-coa[c] + 1-alkyl-sn-glycero-3-phosphocholine[c] => coenzyme a[c] + 2-acetyl-1-alkyl-sn-glycero-3-phosphocholine[c]	2.3.1.23	CCM_05827	Ether lipid metabolism	0	0	1
wv_R00892	3-hydroxyacyl-[acyl-carrier-protein] dehydratase	3-hydroxybutyryl-[acp][c] => h2o[c] + trans-but-2-enoyl-[acp][c]	4.2.1.59	CCM_02997	Fatty acid biosynthesis	1	1	1
wv_R00894	Fatty-acyl-CoA synthase	acetyl-coa[c] + 2 nadph[c] + malonyl-coa[c] => co2[c] + coenzyme a[c] + 2 nadp(+)[c] + butyryl-coa[c]	2.3.1.86	CCM_02997	Fatty acid biosynthesis	0	1	1
wv_R00955	Delta-12 fatty acid desaturase	nadh[c] + o2[c] + oleoyl-coa[c] => 2 h2o[c] + nad(+)[c] + linolenoyl-coa[c]	1.14.19.6	CCM_06866	Fatty acid biosynthesis	1	1	1
wv_R00974	Long-chain-enoyl-CoA hydratase	3-hydroxyhexanoyl-coa[c] => trans-hex-2-enoyl-coa[c]	4.2.1.74	CCM_00065	Fatty acid elongation	0	0	1
wv_R01010	2,4-dienoyl-CoA reductase	nadp(+)[c] + trans-2,3-didehydroacyl-coa[c] => nadph[c] + trans,trans-2,3,4,5-tetradehydroacyl-coa[c]	1.3.1.34	CCM_02294	Fatty acid elongation	0	0	1
wv_R01031	Long-chain-enoyl-CoA hydratase	3-hydroxypalmitoyl-coa[c] => trans-hexadec-2-enoyl-coa[c]	4.2.1.74	CCM_00065	Fatty acid oxidation	0	0	1
wv_R01088	Glutaryl-CoA dehydrogenase (ETF)	fad[c] + glutaryl-coa[c] => co2[c] + fadh2[c] + trans-but-2-enoyl-coa[c]	1.3.8.6	CCM_01359	Fatty acid oxidation	0	0	1
wv_R01248	4-coumarate-CoA ligase	atp[c] + trans-cinnamate[c] + coenzyme a[c] => amp[c] + diphosphate[c] + cinnamoyl-coa[c]	6.2.1.12	CCM_00779	Flavonoid Biosynthesis	0	0	1
wv_R00395	Glutamate synthase (NADH)	2-oxoglutarate[c] + l-glutamine[c] + nadh[c] => 2 l-glutamate[c] + nad(+)[c]	1.4.1.14	CCM_03495	Glutamate and glutamine metabolism	0	0	1
wv_R01222	Alkyl hydroperoxide reductase	h2o2[c] + tryparedoxin[c] => h2o[c] + roh[c] + tryparedoxin disulfide[c]	1.11.1.15	CCM_03275	Glutathione biosynthesis	0	0	1
wv_R00018	Phosphoglycerate mutase	3-phospho-d-glycerate[c] => 2-phospho-d-glycerate[c]	5.4.2.11	CCM_01016	Glycolysis/gluconeogenesis	0	0	1
wv_R00014	Sedoheptulose-bisphosphatase	h2o[c] + sedoheptulose 1,7-bisphosphate[c] => phosphate[c] + sedoheptulose 7-phosphate[c]	3.1.3.37	CCM_02605	Glycolysis/gluconeogenesis	0	0	1
wv_R00510	Tyrosine aminotransferase	2-oxoglutarate[c] + l-tyrosine[c] => 3-(4-hydroxyphenyl)pyruvate[c] + l-glutamate[c]	2.6.1.5	CCM_06021	Lysine metabolism	1	0	1
wv_R00524	Succinyl-diaminopimelate desuccinylase	h2o[c] + n-succinyl-ll-2,6-diaminoheptanedioate[c] => ll-2,6-diaminoheptanedioate[c] + succinate[c]	3.5.1.18	CCM_08717	Lysine metabolism	0	0	1
wv_R00523	Gamma-butyrobetaine dioxygenase	4-trimethylammoniobutanoate[c] + 2-oxoglutarate[c] + o2[c] => co2[c] + succinate[c] + carnitine[c]	1.14.11.1	CCM_09523	Lysine metabolism	0	0	1
wv_R01267	Epoxide hydrolase	h2o[c] + cis-stilbene oxide[c] => (+)-(1r,2r)-1,2-diphenylethane-1,2-diol [c]	3.3.2.9	CCM_01516	Metabolism of xenobiotics by cytochrome P450	0	0	0
wv_R01145	Nicotinamide N-methyltransferase	s-adenosyl-l-methionine[c] + nicotinamide[c] => s-adenosyl-l-homocysteine[c] + 1-methylnicotinamide[c]	2.1.1.1	CCM_04599	Nicotinate and nicotinamide metabolism	0	0	1
wv_R01136	Purine nucleosidase	h2o[c] + nicotinamide beta riboside[c] => nicotinamide[c] + d-ribose[c]	3.2.2.1	CCM_06141	Nicotinate and nicotinamide metabolism	0	0	1
wv_R00304	Nitrate reductase (NADH)	nadh[c] + nitrate[c] => h2o[c] + nad(+)[c] + nitrite[c]	1.7.1.1	CCM_02639	Nitrogen metabolism	0	0	1
wv_R00303	Nitrite reductase (NADPH)	3 nadph[c] + nitrite[c] => h2o[c] + 3 nadp(+)[c] + ammonium hydroxide[c]	1.7.1.4	CCM_02951	Nitrogen metabolism	0	0	1
wv_R00306	2-nitropropane dioxygenase	2 2-nitropropane[c] + o2[c] => 2 acetone[c] + 2 nitrite[c]	1.13.11.32	CCM_04031	Nitrogen metabolism	0	0	1
wv_R00750	Apyrase	atp[c] + 2 h2o[c] => amp[c] + 2 phosphate[c]	3.6.1.5	CCM_00441	Nucleotide salvage pathway	0	0	1
wv_R00604	Catalase peroxidase	o2[c] + l-phenylalanine[c] => co2[c] + phenylacetamide[c]	1.11.1.21	CCM_01912	Phenylalanine, tyrosine and tryptophan biosynthesis (Aromatic amino acids)	0	0	1
wv_R00605	Catalase and Catalase peroxidase	4 o2[c] + 2 3-hydroxyanthranilate[c] => 2 h2o2[c] + 2 superoxide[c] + cinnabarinic acid[c]	1.11.1.6;1.11.1.21	CCM_01912	Phenylalanine, tyrosine and tryptophan biosynthesis (Aromatic amino acids)	0	0	1
wv_R00582	acylpyruvate hydrolase	h2o[c] + 3-acylpyruvate[c] => fumarate[c] + pyruvate[c]	3.7.1.5	CCM_02220	Phenylalanine, tyrosine and tryptophan biosynthesis (Aromatic amino acids)	0	0	1
wv_R01235	Catalase peroxidase	coniferyl alcohol[c] => guaiacyl lignin[c]	1.11.1.21	CCM_01912	Phenylpropanoid biosynthesis	0	0	1
wv_R00612	Carboxyvinyl-carboxyphosphonate phosphorylmutase	1-carboxyvinyl carboxyphosphonate[c] => co2[c] + 3-(hydrohydroxyphosphoryl)pyruvate[c]	2.7.8.23	CCM_05734	Phosphonate and phosphinate metabolism	0	0	1
wv_R00611	Phosphinothricin acetyltransferase	acetyl-coa[c] + phosphinothricin[c] => coenzyme a[c] + n-acetylphosphinothricin[c]	2.3.1.183	CCM_07875	Phosphonate and phosphinate metabolism	0	0	1
wv_R00196	Beta-mannanase	1,4-beta-d-mannan[c] => d-mannose[c]	3.2.1.78	CCM_01279	Polysaccharide metabolism (Starch, Cellulose, Chitin, and Xylan)	0	0	1
wv_R00230	Glucan endo-1,3-beta-D-glucosidase	1,3-beta-d-glucan[c] => d-glucose[c]	3.2.1.39	CCM_01678	Polysaccharide metabolism (Starch, Cellulose, Chitin, and Xylan)	0	0	1
wv_R00229	Exo-1,4-beta-D-glucosaminidase	d-glucosaminide[c] => d-glucosamine[c]	3.2.1.165	CCM_04923	Polysaccharide metabolism (Starch, Cellulose, Chitin, and Xylan)	0	0	1
wv_R00123	1-amicyclopropane-1-carboxylate synthase	s-adenosyl-l-methionine[c] => 5'-s-methyl-5'-thioadenosine[c] + 1-aminocyclopropanecarboxylate[c]	4.4.1.14	CCM_03731	Propanoate and butanoate metabolism	0	0	1
wv_R00132	L-2-hydroxyglutarate dehydrogenase	fad[c] + (s)-2-hydroxyglutarate[c] => 2-oxoglutarate[c] + fadh2[c]	1.1.99.2	CCM_05328	Propanoate and butanoate metabolism	0	0	1
wv_R00131	3-hydroxybutyrate dehydrogenase	(r)-3-hydroxybutanoate[c] + nad(+)[c] => acetoacetate[c] + nadh[c]	1.1.1.30	CCM_06032	Propanoate and butanoate metabolism	0	0	1
wv_R00645	Inosine triphosphate pyrophosphatase	h2o[c] + itp[c] => imp[c] + diphosphate[c]	3.6.1.19	CCM_03944	Purine Metabolism	1	0	1
wv_R00653	Nucleotide diphosphatase	h2o[c] + 3'-phospho-5'-adenylyl sulfate[c] => sulfate[c] + 3'-phospho-adenylate[c]	3.6.1.9	CCM_03944	Purine Metabolism	0	0	1
wv_R00656	bis(5'-adenosyl)-triphosphatase	p1,p3-bis(5'-adenosyl) triphosphate[c] + h2o[c] => adp[c] + amp[c]	3.6.1.29	CCM_04282	Purine Metabolism	0	0	1
wv_R00657	Purine nucleosidase	adenosine[c] + h2o[c] => adenine[c] + d-ribose[c]	3.2.2.1	CCM_06141	Purine Metabolism	0	0	1
wv_R00655	bis(5'-nucleosidyl)-tetraphosphatase	p1,p4-bis(5'-adenosyl) tetraphosphate[c] + h2o[c] => amp[c] + atp[c]	3.6.1.17	CCM_08362	Purine Metabolism	0	0	1
wv_R00688	Cytosine deaminase	cytosine[c] + h2o[c] => nh3[c] + uracil[c]	3.5.4.1	CCM_06584	Pyrimidine metabolism	0	0	1
wv_R00665	Dihydroorotate oxidase	(s)-dihydroorotate[c] + o2[c] => h2o2[c] + orotate[c]	1.3.98.1	CCM_08217	Pyrimidine metabolism	1	0	1
wv_R00105	FMN dependent dehydrogenase,	o2[c] + (s)-lactate[c] => acetate[c] + co2[c] + h2o[c]	1.13.12.4	CCM_06299	Pyruvate metabolism	0	0	1
wv_R01192	6,7-dimethyl-8-ribityllumazine synthase	2-hydroxy-3-oxobutyl phosphate[c] + 5-amino-6-ribityluracil[c] => 6,7-dimethyl-8-(1-d-ribityl)lumazine[c] + 2 h2o[c] + phosphate[c]	2.5.1.78	CCM_06814	Riboflavin, FMN and FAD metabolism	0	0	1
wv_R00784	C-22 sterol desaturase	nadph[c] + o2[c] + 5,7,24(28)-ergostatrienol[c] => nadp(+)[c] + 5,7,22,24(28)-ergostatetraenol[c]	1.14.19.41	CCM_02962	Steroid biosynthesis	0	0	1
wv_R00770	Protein geranylgeranyltransferase Type ll	geranylgeranyl diphosphate[c] + protein-cysteine[c] => diphosphate[c] + s-geranylgeranyl-protein[c]	2.5.1.60	CCM_05579	Steroid biosynthesis	0	0	1
wv_R00796	24-dehydrocholesterol reductase	nadp(+)[c] + lathosterol[c] => 5alpha-cholesta-7,24-dien-3beta-ol[c] + nadph[c]	1.3.1.72	CCM_05983	Steroid biosynthesis	0	0	1
wv_R00772	Squalene mooxygenase	nadph[c] + o2[c] + squalene[c] => nadp(+)[c] + (s)-2,3-epoxysqualene[c]	1.14.14.17	CCM_07184	Steroid biosynthesis	0	0	1
wv_R01125	Hydroxymethylpyrimidine kinase	4-amino-5-hydroxymethyl-2-methylpyrimidine[c] + atp[c] => 4-amino-2-methyl-5-phosphomethylpyrimidine[c] + adp[c]	2.7.1.49	CCM_09434	Thiamine Metabolism	0	0	1
wv_R00066	Peptide alpha-N-acetyltransferase	acetyl-coa[c] + peptide[c] => coenzyme a[c] + nalpha-acetylpeptide[c]	2.3.1.88	CCM_01241	Tricarboxylic acid cycle and glyoxylate/dicarboxylate metabolism	0	0	1
wv_R00079	Superoxide dismutase	2 superoxide[c] => h2o2[c] + o2[c]	1.15.1.1	CCM_03403	Tricarboxylic acid cycle and glyoxylate/dicarboxylate metabolism	0	0	1
wv_R00078	Cytochrome-c peroxidase	2 ferrocytochrome c[c] + h2o2[c] => 2 ferricytochrome c[c] + 2 h2o[c]	1.11.1.5	CCM_06954	Tricarboxylic acid cycle and glyoxylate/dicarboxylate metabolism	0	0	1
wv_R00056	Quinone oxidoreductase	nadph[c] + 2 ubiquinone[c] => nadp(+)[c] + 2 semiquinone [c]	1.6.5.5	CCM_07582	Tricarboxylic acid cycle and glyoxylate/dicarboxylate metabolism	0	0	1
wv_R01254	Demethylmenaquinone methyltransferase	s-adenosyl-l-methionine[c] + demethylmenaquinol[c] => s-adenosyl-l-homocysteine[c] + menaquinol[c]	2.1.1.163	CCM_00363	Ubiquinone and other terpenoid quinone biosynthesis	0	0	1
wv_R01185	2-polyprenyl-6-hydroxyphel methylase	s-adenosyl-l-methionine[c] + 6-hydroxy-2-octaprenylphenol[c] => s-adenosyl-l-homocysteine[c] + 6-methoxy-2-octaprenylphenol[c]	2.1.1.222;2.1.1.64	CCM_04502	Ubiquinone and other terpenoid quinone biosynthesis	0	0	1
wv_R00468	Valine-pyruvate aminotransferase	3-methyl-2-oxobutanoate[c] + l-alanine[c] => pyruvate[c] + l-valine[c]	2.6.1.66	CCM_04689	Valine, leucine and isoleucine metabolism (Branched chain amino acids)	0	0	1
wv_R00497	3-hydroxy-2-methylbutyryl-CoA dehydrogenase	nad(+)[c] + 2-methyl-2-hydroxybutyryl-coa[c] => nadh[c] + 2-methylacetoacetyl-coa[c]	1.1.1.178	CCM_07593	Valine, leucine and isoleucine metabolism (Branched chain amino acids)	0	0	1
TR_0001	m-toluic acid transport rxn	m-toluic acid[c] <=> m-toluic acid[e]			Transport, plasma membrane	0	0	0
TR_0002	nonanoic acid transport rxn	nonanoic acid[c] => nonanoic acid[e]			Transport, plasma membrane	0	0	0
TR_0003	dodecanoic acid transport rxn	dodecanoic acid[c] => dodecanoic acid[e]			Transport, plasma membrane	0	0	0
TR_0004	3-oxooctanoic acid transport rxn	3-oxooctanoic acid[c] <=> 3-oxooctanoic acid[e]			Transport, plasma membrane	0	0	0
TR_0005	(-)-methyl jasmonate transport rxn	(-)-methyl jasmonate[c] <=> (-)-methyl jasmonate[e]			Transport, plasma membrane	0	0	0
TR_0006	trilaurin transport rxn	trilaurin[c] <=> trilaurin[e]			Transport, plasma membrane	0	0	0
TR_0007	melamine cyanurate transport rxn	melamine cyanurate[c] => melamine cyanurate[e]			Transport, plasma membrane	0	0	0
TR_0008	benzenesulfonate transport rxn	benzenesulfonate[c] <=> benzenesulfonate[e]			Transport, plasma membrane	0	0	0
TR_0009	fructosyllysine(1+) transport rxn	fructosyllysine(1+)[c] <=> fructosyllysine(1+)[e]			Transport, plasma membrane	0	0	0
TR_0010	Aleprylic acid transport rxn	Aleprylic acid[c] <=> Aleprylic acid[e]			Transport, plasma membrane	0	0	0
TR_0011	3Z,5E-tridecadienoic acid transport rxn	3Z,5E-tridecadienoic acid[c] <=> 3Z,5E-tridecadienoic acid[e]			Transport, plasma membrane	0	0	0
TR_0012	(9R,13R)-1a,1b-dihomo-jasmonic acid transport rxn	(9R,13R)-1a,1b-dihomo-jasmonic acid[c] <=> (9R,13R)-1a,1b-dihomo-jasmonic acid[e]			Transport, plasma membrane	0	0	0
TR_0013	NeuAcalpha2-3Galbeta-Cer(d18:1/20:0) transport rxn	NeuAcalpha2-3Galbeta-Cer(d18:1/20:0)[c] => NeuAcalpha2-3Galbeta-Cer(d18:1/20:0)[e]			Transport, plasma membrane	0	0	0
TR_0014	cis-9-dodecenoic acid transport rxn	cis-9-dodecenoic acid[c] => cis-9-dodecenoic acid[e]			Transport, plasma membrane	0	0	0
TR_0015	1-hexadecyl-2-amino-2-deoxy-sn-glycerol transport rxn	1-hexadecyl-2-amino-2-deoxy-sn-glycerol[c] => 1-hexadecyl-2-amino-2-deoxy-sn-glycerol[e]			Transport, plasma membrane	0	0	0
TR_0016	N-Isobutyl decanamide transport rxn	N-Isobutyl decanamide[c] <=> N-Isobutyl decanamide[e]			Transport, plasma membrane	0	0	0
TR_0017	Dilauryl tartrate transport rxn	Dilauryl tartrate[c] <=> Dilauryl tartrate[e]			Transport, plasma membrane	0	0	0
TR_0018	Sodium cyclohexyl succinate transport rxn	Sodium cyclohexyl succinate[c] => Sodium cyclohexyl succinate[e]			Transport, plasma membrane	0	0	0
TR_0019	discadenine transport rxn	discadenine[c] => discadenine[e]			Transport, plasma membrane	0	0	0
TR_0020	mannopine transport rxn	mannopine[c] => mannopine[e]			Transport, plasma membrane	0	0	0
TR_0021	2,4,5-Trimethylaniline transport rxn	2,4,5-Trimethylaniline[c] => 2,4,5-Trimethylaniline[e]			Transport, plasma membrane	0	0	0
TR_0022	sphingosine transport rxn	sphingosine[c] => sphingosine[e]			Transport, plasma membrane	0	0	0
TR_0023	Carbocyclic-3'-amino-adenosine transport rxn	Carbocyclic-3'-amino-adenosine[c] => Carbocyclic-3'-amino-adenosine[e]			Transport, plasma membrane	0	0	0
TR_0024	cis-2-Methoxycinnamic acid transport rxn	cis-2-Methoxycinnamic acid[c] <=> cis-2-Methoxycinnamic acid[e]			Transport, plasma membrane	0	0	0
TR_0025	3,4-Dihydro-3-thioxo-1,2,4-triazin-5(2H)-one transport rxn	3,4-Dihydro-3-thioxo-1,2,4-triazin-5(2H)-one[c] <=> 3,4-Dihydro-3-thioxo-1,2,4-triazin-5(2H)-one[e]			Transport, plasma membrane	0	0	0
TR_0026	(R)-(+)-1,1,1-Trifluoro-2-octanol transport rxn	(R)-(+)-1,1,1-Trifluoro-2-octanol[c] <=> (R)-(+)-1,1,1-Trifluoro-2-octanol[e]			Transport, plasma membrane	0	0	0
TR_0027	Octadecyl naphthalene sulfonate transport rxn	Octadecyl naphthalene sulfonate[c] <=> Octadecyl naphthalene sulfonate[e]			Transport, plasma membrane	0	0	0
TR_0028	8-Bromoadenosine transport rxn	8-Bromoadenosine[c] <=> 8-Bromoadenosine[e]			Transport, plasma membrane	0	0	0
TR_0029	1-{3-[(Diethoxymethyl)silyl]propyl}pyrrolidine-2,5-dione transport rxn	1-{3-[(Diethoxymethyl)silyl]propyl}pyrrolidine-2,5-dione[c] => 1-{3-[(Diethoxymethyl)silyl]propyl}pyrrolidine-2,5-dione[e]			Transport, plasma membrane	0	0	0
TR_0030	1-Aminocyclohexanecarboxylic acid transport rxn	1-Aminocyclohexanecarboxylic acid[c] => 1-Aminocyclohexanecarboxylic acid[e]			Transport, plasma membrane	0	0	0
TR_0031	L-Lysine mono(3-methyl-2-oxobutyrate) transport rxn	L-Lysine mono(3-methyl-2-oxobutyrate)[c] <=> L-Lysine mono(3-methyl-2-oxobutyrate)[e]			Transport, plasma membrane	0	0	0
TR_0032	2,6-Diaminopurine 2',3'-dideoxyriboside transport rxn	2,6-Diaminopurine 2',3'-dideoxyriboside[c] => 2,6-Diaminopurine 2',3'-dideoxyriboside[e]			Transport, plasma membrane	0	0	0
TR_0033	Piperidine, 1-(3-(triethylsilyl)propyl)-, hydrochloride transport rxn	Piperidine, 1-(3-(triethylsilyl)propyl)-, hydrochloride[c] => Piperidine, 1-(3-(triethylsilyl)propyl)-, hydrochloride[e]			Transport, plasma membrane	0	0	0
TR_0034	Adenosine, 3'-amino-3'-deoxy-2'-O-methyl- transport rxn	Adenosine, 3'-amino-3'-deoxy-2'-O-methyl-[c] => Adenosine, 3'-amino-3'-deoxy-2'-O-methyl-[e]			Transport, plasma membrane	0	0	0
TR_0035	Benzoic acid, 4-amino-2-(benzyloxy)-, 3-piperidinopropyl ester, hydrogen phosphate transport rxn	Benzoic acid, 4-amino-2-(benzyloxy)-, 3-piperidinopropyl ester, hydrogen phosphate[c] => Benzoic acid, 4-amino-2-(benzyloxy)-, 3-piperidinopropyl ester, hydrogen phosphate[e]			Transport, plasma membrane	0	0	0
TR_0036	Succinic acid, tert-butyl ester, sodium salt transport rxn	Succinic acid, tert-butyl ester, sodium salt[c] <=> Succinic acid, tert-butyl ester, sodium salt[e]			Transport, plasma membrane	0	0	0
TR_0037	Decanoic acid, 1,2-ethanediylbis(oxy-2,1-ethanediyl) ester transport rxn	Decanoic acid, 1,2-ethanediylbis(oxy-2,1-ethanediyl) ester[c] => Decanoic acid, 1,2-ethanediylbis(oxy-2,1-ethanediyl) ester[e]			Transport, plasma membrane	0	0	0
TR_0038	2,2-Dichloroethane-1-peroxol transport rxn	2,2-Dichloroethane-1-peroxol[c] <=> 2,2-Dichloroethane-1-peroxol[e]			Transport, plasma membrane	0	0	0
TR_0039	n-adenosylaziridine transport rxn	n-adenosylaziridine[c] => n-adenosylaziridine[e]			Transport, plasma membrane	0	0	0
TR_0040	Adenosine, 2-amino-3'-deoxy-3'-fluoro- transport rxn	Adenosine, 2-amino-3'-deoxy-3'-fluoro-[c] => Adenosine, 2-amino-3'-deoxy-3'-fluoro-[e]			Transport, plasma membrane	0	0	0
TR_0041	Methanol, (4,6-bis(bis(butoxymethyl)amino)-s-triazin-2-ylimino)di- transport rxn	Methanol, (4,6-bis(bis(butoxymethyl)amino)-s-triazin-2-ylimino)di-[c] => Methanol, (4,6-bis(bis(butoxymethyl)amino)-s-triazin-2-ylimino)di-[e]			Transport, plasma membrane	0	0	0
TR_0042	1,3,5-Triazine-2,4-diamine, N,N,N',N'-tetramethyl-6-nitro- transport rxn	1,3,5-Triazine-2,4-diamine, N,N,N',N'-tetramethyl-6-nitro-[c] => 1,3,5-Triazine-2,4-diamine, N,N,N',N'-tetramethyl-6-nitro-[e]			Transport, plasma membrane	0	0	0
TR_0043	Benzenesulfonic acid, 4-methyl-, compd. with N,N-diethylethanamine (1:1) transport rxn	Benzenesulfonic acid, 4-methyl-, compd. with N,N-diethylethanamine (1:1)[c] <=> Benzenesulfonic acid, 4-methyl-, compd. with N,N-diethylethanamine (1:1)[e]			Transport, plasma membrane	0	0	0
TR_0044	1,1-Propanediol, 2,2,3,3,3-pentafluoro- transport rxn	1,1-Propanediol, 2,2,3,3,3-pentafluoro-[c] => 1,1-Propanediol, 2,2,3,3,3-pentafluoro-[e]			Transport, plasma membrane	0	0	0
TR_0045	Diallylmelamine transport rxn	Diallylmelamine[c] => Diallylmelamine[e]			Transport, plasma membrane	0	0	0
TR_0046	Monoethanolamine myristate transport rxn	Monoethanolamine myristate[c] => Monoethanolamine myristate[e]			Transport, plasma membrane	0	0	0
TR_0047	Urea, 1,1'-ethylenebis(3-(2-chloroethyl)-1-nitroso- transport rxn	Urea, 1,1'-ethylenebis(3-(2-chloroethyl)-1-nitroso-[c] => Urea, 1,1'-ethylenebis(3-(2-chloroethyl)-1-nitroso-[e]			Transport, plasma membrane	0	0	0
TR_0048	Heptadecanoyl Ethanolamide transport rxn	Heptadecanoyl Ethanolamide[c] => Heptadecanoyl Ethanolamide[e]			Transport, plasma membrane	0	0	0
TR_0049	PA(17:0/14:1(9Z)) transport rxn	PA(17:0/14:1(9Z))[c] => PA(17:0/14:1(9Z))[e]			Transport, plasma membrane	0	0	0
TR_0050	17,20-dimethyl Prostaglandin F1α transport rxn	17,20-dimethyl Prostaglandin F1α[c] => 17,20-dimethyl Prostaglandin F1α[e]			Transport, plasma membrane	0	0	0
TR_0051	3-phosphonooxypyruvate transport rxn	3-phosphonooxypyruvate[c] => 3-phosphonooxypyruvate[e]			Transport, plasma membrane	0	0	0
TR_0052	sphinganine transport rxn	sphinganine[c] => sphinganine[e]			Transport, plasma membrane	0	0	0
TR_0053	(2S,3R)-2-aminoheptadecane-1,3-diol transport rxn	(2S,3R)-2-aminoheptadecane-1,3-diol[c] => (2S,3R)-2-aminoheptadecane-1,3-diol[e]			Transport, plasma membrane	0	0	0
TR_0054	phytosphingosine transport rxn	phytosphingosine[c] => phytosphingosine[e]			Transport, plasma membrane	0	0	0
mfp_0002	3-sn-phosphatidate phosphohydrolase	h2o[c] + sphinganine 1-phosphate[c] => diphosphate[c] + sphinganine[c]	3.1.3.-	CCM_00246	Sphingolipid biosynthesis	0	0	1
mfp_0003	sphinganine,ferrocytochrome b5:oxygen oxidoreductase (C4-hydroxylating)	2 ferricytochrome b5[c] + h2o[c] + phytosphingosine[c] <=> 2 ferrocytochrome b5[c] + 2 h(+) (energy metabolism)[c] + o2[c] + sphinganine[c]	1.14.18.5	CCM_01623 or CCM_09611	Sphingolipid biosynthesis	1	1	1
mfp_0004	Phytoceramide amidohydrolase	phytosphingosine[c] + fatty acid[c] <=> h2o[c] + phytoceramide[c]	3.5.1.23	CCM_02037 or CCM_04614 or CCM_05845	Sphingolipid biosynthesis	0	0	1
mfp_0005	Phospholipid:1,2-diacyl-sn-glycerol O-acyltransferase	1,2-diacyl-sn-glycerol[c] + phospholipids[c] <=> triacylglycerol[c] + lysophospholipid[c]	2.3.1.158	CCM_01242	Sphingolipid biosynthesis	0	0	1
mfp_0006	acyl-CoA:1,2-diacyl-sn-glycerol O-acyltransferase	1,2-diacyl-sn-glycerol[c] + acyl-coa[c] => coenzyme a[c] + triacylglycerol[c]	2.3.1.20	CCM_05029	Sphingolipid biosynthesis	0	0	1
mfp_0007	acyl-CoA:sn-glycerol-3-phosphate 1-O-acyltransferase	1-acyl-sn-glycerol 3-phosphate[c] + coenzyme a[c] <=> acyl-coa[c] + glycerol 3-phosphate[c]	2.3.1.15	CCM_05062	Sphingolipid biosynthesis	1	0	1
mfp_0008	acyl-ACP:sn-glycerol-3-phosphate 1-O-acyltransferase	glycerol 3-phosphate[c] + acyl-[acp][c] => 1-acyl-sn-glycerol 3-phosphate[c] + acyl-carrier protein[c]	2.3.1.15	CCM_05062	Sphingolipid biosynthesis	1	0	1
mfp_0009	Deoxyguanosine:orthophosphate ribosyltransferase	deoxyguanosine[c] + diphosphate[c] => 2-deoxy-d-ribose 1-phosphate[c] + guanine[c]	2.4.2.1	CCM_04505	Sphingolipid biosynthesis	0	0	1
mfp_0010	guanosine:phosphate alpha-D-ribosyltransferase	guanine[c] + d-ribose 1-phosphate[c] <=> guanosine[c] + diphosphate[c]	2.4.2.1	CCM_04505	Sphingolipid biosynthesis	1	0	1
mfp_0011	adenosine:phosphate alpha-D-ribosyltransferase	adenine[c] + d-ribose 1-phosphate[c] <=> adenosine[c] + diphosphate[c]	2.4.2.1	CCM_04505	Sphingolipid biosynthesis	1	1	1
mfp_0013	adenosine 5'-monophosphate phosphohydrolase	adenosine[c] + diphosphate[c] <=> amp[c] + h2o[c]	3.1.3.5	CCM_04644	Sphingolipid biosynthesis	1	1	1
mfp_0015	beta-D-Glucosyl-2-coumarinate glucohydrolase	cis-beta-d-glucosyl-2-hydroxycinnamate[c] + h2o[c] => d-glucose[c] + cis-2-hydroxycinnamate[c]	3.2.1.21	CCM_00556 or CCM_00791 or CCM_02750 or CCM_04729 or CCM_05167 or CCM_06730 or CCM_07910	Sphingolipid biosynthesis	0	0	1
mfp_0016	succinate-semialdehyde:NAD+ oxidoreductase	h2o[c] + nad(+)[c] + succinate semialdehyde[c] => h(+) (energy metabolism)[c] + nadh[c] + succinate[c]	1.2.1.16;1.2.1.79	CCM_01801 or CCM_05410 or CCM_05725	Sphingolipid biosynthesis	0	0	1
mfp_0017	succinate-semialdehyde:NADP+ oxidoreductase	h2o[c] + nadp(+)[c] + succinate semialdehyde[c] => h(+) (energy metabolism)[c] + nadph[c] + succinate[c]	1.2.1.16;1.2.1.79	CCM_01801 or CCM_05410 or CCM_05725	Sphingolipid biosynthesis	0	0	1
mfp_0018	acyl-CoA:1-acyl-sn-glycerol-3-phosphate 2-O-acyltransferase	1-acyl-sn-glycerol 3-phosphate[c] + acyl-coa[c] => coenzyme a[c] + phosphatidate[c]	2.3.1.51	CCM_02787 or CCM_03720 or CCM_05827 or CCM_08202	Sphingolipid biosynthesis	1	0	1
mfp_0020	dihydroceramide,ferrocytochrome b5:oxygen oxidoreductase (4,5-dehydrogenating)	dihydroceramide[c] + 2 ferrocytochrome b5[c] + 2 h(+) (energy metabolism)[c] + o2[c] => n-acylsphingosine[c] + 2 ferricytochrome b5[c] + 2 h2o[c]	1.14.19.17	CCM_09611	Sphingolipid biosynthesis	0	0	1
mfp_0021	Sphingomyelin cholinephosphohydrolase	h2o[c] + sphingomyelin[c] => n-acylsphingosine[c] + choline phosphate[c]	3.1.4.12	CCM_02087 or CCM_03231	Sphingolipid biosynthesis	0	0	1
mfp_0023	Sphinganine:NADP+ 3-oxidoreductase	nadph[c] + 3-dehydrosphinganine[c] <=> nadp(+)[c] + C16 Sphinganine[c]	1.1.1.102	CCM_01666	Sphingolipid biosynthesis	0	0	1
mfp_0024	fad[c] + sphinganine[c] => fadh2[c] + sphingosine[c]	sphinganine[c] => sphingosine[c]	1.3.99.-		Sphingolipid biosynthesis	0	0	0
exc sphinganine	exc sphinganine	sphinganine[e] <=>			Exchange reactions	0	0	0
exc phytosphingosine	exc phytosphingosine	phytosphingosine[e] <=>			Exchange reactions	0	0	0
exc sphingosine	exc sphingosine	sphingosine[e] =>			Exchange reactions	0	0	0
R01461	Acyl-CoA:cholesterol O-acyltransferase	coenzyme a[c] + cholesterol ester[c] => acyl-coa[c] + cholesterol[c]	2.3.1.26	CCM_07840	Sphingolipid biosynthesis	0	0	1
R07760	Very-long-chain (3R)-3-hydroxyacyl-CoA dehydratase	3-Hydroxyoctadecanoyl-CoA[c] => h2o[c] + (2e)-octadecenoyl-coa[c]	4.2.1.134	CCM_01449	Sphingolipid biosynthesis	0	0	1
R09037	monolysocardiolipin acyltransferase [EC:2.3.1.-]	acyl-coa[c] + monolysocardiolipin[c] => cardiolipin[c] + coenzyme a[c]	2.3.1.-	CCM_05795	Sphingolipid biosynthesis	0	0	1
tr_0099	monolysocardiolipin transporter	monolysocardiolipin[c] => monolysocardiolipin[e]			Transport, plasma membrane	0	0	0
TR_0022C16Sphinganine	C16 Sphinganine transport rxn	C16 Sphinganine[c] => C16 Sphinganine[e]			Transport, plasma membrane	0	0	0
rt_R0001	15-cis-phytoene synthase	2 geranylgeranyl diphosphate[c] => 2 diphosphate[c] + 15-cis-phytoene[c]	2.5.1.32		Carotenoid biosynthesis	1	1	0
rt_R0002	phytoene desaturase	acceptor[c] + 15-cis-phytoene[c] => reduced acceptor[c] + all-trans-phytofluene[c]	1.3.99.28		Carotenoid biosynthesis	1	1	0
rt_R0003	phytoene desaturase	acceptor[c] + all-trans-phytofluene[c] => reduced acceptor[c] + all-trans-zeta-carotene[c]	1.3.99.29		Carotenoid biosynthesis	1	1	0
rt_R0004	phytoene desaturase	o2[c] + reduced acceptor[c] + all-trans-zeta-carotene[c] => 2 h2o[c] + acceptor[c] + all-trans-neurosporene[c]	1.3.99.28		Carotenoid biosynthesis	1	1	0
rt_R0005	phytoene desaturase	o2[c] + reduced acceptor[c] + all-trans-neurosporene[c] => 2 h2o[c] + acceptor[c] + lycopene[c]	1.3.99.31		Carotenoid biosynthesis	1	1	0
rt_R0006	phytoene desaturase	o2[c] + reduced acceptor[c] + lycopene[c] => h2o[c] + acceptor[c] + 3,4-dehydrolycopene[c]	1.3.99.30		Carotenoid biosynthesis	1	1	0
rt_R0007	3,4-didehydrolycopene cyclase	3,4-dehydrolycopene[c] => torulene[c]	5.5.1.19		Carotenoid biosynthesis	1	1	0
rt_R0008	torulene dioxygenase	o2[c] + torulene[c] => 4'-apo-beta,psi-caroten-4'-al[c] + 3-methyl-2-butenal[c]	1.13.11.59	CCM_06728	Carotenoid biosynthesis	1	1	1
rt_R0009	beta-apo-4′-carotenal oxygenase	h2o[c] + nad(+)[c] + 4'-apo-beta,psi-caroten-4'-al[c] => h(+) (energy metabolism)[c] + nadh[c] + neurosporaxanthin[c]	1.2.1.82	CCM_09155	Carotenoid biosynthesis	1	1	1
rt_R0010	lycopene beta-cyclase	lycopene[c] => gamma-carotene[c]	5.5.1.19		Carotenoid biosynthesis	0	0	0
rt_R0011	lycopene beta-cyclase	gamma-carotene[c] => beta-carotene[c]	5.5.1.19		Carotenoid biosynthesis	0	0	0
PS_R0001	acceptor transport	acceptor[c] <=> acceptor[e]			Transport, plasma membrane	1	1	0
PS_R0002	reduced acceptor transport	reduced acceptor[c] <=> reduced acceptor[e]			Transport, plasma membrane	1	1	0
PS_R0003	3-methyl-2-butenal transport	3-methyl-2-butenal[c] <=> 3-methyl-2-butenal[e]			Transport, plasma membrane	1	1	0
PS_R0004	H+ transport	h(+) (energy metabolism)[c] <=> h(+) (energy metabolism)[e]			Transport, plasma membrane	1	1	0
PS_R0006	exc 3-methyl-2-butenal	3-methyl-2-butenal[e] <=>			Exchange reactions	1	1	0
PS_R0007	exc acceptor	acceptor[e] <=>			Exchange reactions	1	1	0
PS_R0009	exc h(+) (energy metabolism)	h(+) (energy metabolism)[e] <=>			Exchange reactions	1	1	0
PS_R0010	exc reduced acceptor	reduced acceptor[e] <=>			Exchange reactions	1	1	0
PS_R0011	isopentenyl diphosphate transport	isopentenyl diphosphate[c] <=> isopentenyl diphosphate[e]			Transport, plasma membrane	1	1	0
PS_R0012	2-trans,6-trans-farnesyl diphosphate transport	2-trans,6-trans-farnesyl diphosphate[c] <=> 2-trans,6-trans-farnesyl diphosphate[e]			Transport, plasma membrane	1	1	0
PS_R0013	exc isopentenyl diphosphate	isopentenyl diphosphate[e] <=>			Exchange reactions	1	1	0
PS_R0014	exc 2-trans,6-trans-farnesyl diphosphate	2-trans,6-trans-farnesyl diphosphate[e] <=>			Exchange reactions	1	1	0
PS_R0015	neurosporaxanthin transport	neurosporaxanthin[c] <=> neurosporaxanthin[e]			Transport, plasma membrane	1	0	0
carotenoid	exc neurosporaxanthin	neurosporaxanthin[e] =>			Exchange reactions	1	0	0
biomass	C militaris biomass formulation	89.5 atp[c] + 89.5 h2o[c] + lipid[c] + 0.00662 d-mannitol[c] + protein[c] + 1e-05 gamma-aminobutyrate[c] + 1e-05 cordycepin[c] + carbohydrate[c] + deoxyribonucleic acids[c] + ribonucleic acids[c] + 0.03873 neurosporaxanthin[c] => 89.5 adp[c] + biomass[c] + 89.5 phosphate[c]			Biomass biosynthesis	1	1	0
* 1 is a active reaction or non-zero flux reaction
* 0 is a inactive reaction or zero flux reaction
*Expressed genes are genes with expression level above 50th percentile of gene expression (FPKM > 44.82 )
a Data was taken from Thananusak et al., 2020
