# Supplementary material for: Light-Exposed Metabolic Responses of Cordyceps militaris through Transcriptome-Integrated Genome-Scale Modeling
Source: Biology (Basel). 2024 Feb 22;13(3):139. doi: 10.3390/biology13030139 (PMC10967962; doi:10.3390/biology13030139)
Supplement: Supplementary file 1 [file biology-13-00139-s001.zip › Supplementary_File S3.xlsx]

## Sheet: Index
Supplementary Information
Light-exposed metabolic responses of Cordyceps militaris through transcriptome-integrated genome-scale modeling
Panyawarin Soommat1, Nachon Raethong2, Ratchaprapa Ruengsang3, Roypim Thananusak4, Teeraphan Laomettachit3, Kobkul Laoteng5, Treenut Saithong3,6* and Wanwipa Vongsangnak4,7 *
1Genetic Engineering and Bioinformatics Program, Graduate School, Kasetsart University, Bangkok 10900, Thailand 2Institute of Nutrition, Mahidol University, Nakhon Pathom 73170, Thailand 3Bioinformatics and Systems Biology Program, School of Bioresources and Technology and School of Information Technology, King Mongkut’s University of Technology Thonburi (Bang Khun Thian), Bangkok 10150, Thailand…
Supplementary File S3: Identified active light-exposed metabolic reactions predicted by iPS1474-tiGSMM-P50
This file includes Supplementary Table S3
	Supplementary Table S3. List of active metabolic reactions of iPS1474-tiGSMM-P50

## Sheet: Table S3
Supplementary Table S3. List of active metabolic reactions of iPS1474-tiGSMM-P50
Common active metabolic reactions of tiGSMM-LG-P50 and tiGSMM-LS-P50 (350 reactions)	Unique active metabolic reactions of tiGSMM-LG-P50 (26 reactions)	Unique active metabolic reactions of tiGSMM-LS-P50 (30 reactions)
r0851	r0073	r0433
r0186	R02239_c	r0418
r0599	r1784	r0681
r1012	r0609	r0623
r0344	r0798	r1283
r0557	wv_R00123	r1332
r1178	r0180	r0432
r0361	r0071	r0158
r0650	r0607	r0192
r0638	r0392	r0052
r1084	r1140	r0665
r0199	r0072	r1563
r0642	r0595	r0104
r0265	r0610	r0682
r0875	r0797	r0528
r0097	r0593	r1510
r0687	r0046	r0179
r1089	r0243	r0105
r1134	r0611	r0389
r0351	r0625	r0397
r1150	r0391	r0416
r0686	r0551	r0669
r1026	r0795	r0605
r0399	r0608	r0670
r0839	r1094	r1561
r0020	r0074	r0680
r0419		r0606
r0117		r0624
r0101		r0662
r0005		r0153
r0713
r1117
r0348
r0303
r0835
r0698
mfp_0013
r1136
r0091
r0646
r0553
r0871
r1114
r0527
r0368
r0583
r0375
r1107
r0290
r0025
r0824
r0846
r1149
r48
r0143
r0888
r0600
r1144
r1120
r0341
r1121
r0860
r0032
r0592
r1123
r0023
r0336
r1003
r0929
r1131
r0019
r0541
r0864
r0703
r0308
r1119
r0346
r1145
r0525
r1065
r0834
r0830
r0118
r0426
r1129
r0314
r0349
r0398
r1090
r0560
r0039
r0312
r0856
r0096
r0881
r0654
r0403
r0422
r0657
r0329
r0893
r0675
r0644
r0410
r0852
r0092
r1010
r0448
r0345
r0717
r0529
r0876
r0620
r0867
r0007
r1055
r0086
r0012
rt_R0009
r0621
r0129
r0845
r0823
r0016
r0886
r0402
r0872
r0414
r0150
r1135
r0838
r0076
r0003
r0024
r0305
wv_R00892
r0738
r0378
r0465
r0849
r0699
r0660
r0227
r0822
r0889
r0295
r0374
r0601
r0089
r0452
r0587
r0008
r0444
r1116
r0877
r0869
r0716
r1188
r0863
r0598
r0825
r0331
r0409
r0566
r1132
r0031
r1230
r0315
r0009
r0542
r0879
r0648
r0840
r1226
r0894
r1644
r0619
r0891
r0298
r0652
r0184
r0702
r1142
r0567
r0865
r0526
r0555
r1155
r0579
r0701
r1105
r0571
r0640
r0547
r0890
r0632
r0653
r0584
r1148
r0439
r0695
r1005
r0655
r0128
r1112
r0873
r0658
r0831
r0010
r1127
r0293
r0690
r0659
r0306
r1013
r0075
mfp_0011
r0247
r0342
r0859
r0297
wv_R00819
r0705
r1048
r1079
r1234
r0837
r0844
r0661
r0861
rt_R0008
r0544
r1138
r0848
r0413
r0014
r0079
r1316
r0443
r0294
r0111
r0228
r0131
r839
r0683
r0178
r0013
r0401
r0868
r0870
r0826
r0435
r0696
r0853
r0739
r0377
r0639
r0434
r0568
r0874
r0549
r0260
r0558
r0700
r0715
r1147
r0446
r0862
r0878
r0693
r0651
r0438
r0030
r0841
r0015
r1589
r0850
r0574
r0412
r0011
r0400
r0737
r0084
r0450
r0099
r0688
r1133
r0832
wv_R00894
r0892
r0647
r0379
r0829
R01056_c
r1126
r0006
r0098
r0103
r0645
r0656
r0420
r0570
r0866
mfp_0003
r0152
r0685
r0350
r0034
r1143
r0081
r0836
r0127
r0718
r0304
r0085
r0618
r0855
r0643
r1183
r0095
r0887
r0340
r0704
r1182
r1137
r0546
r0880
r1588
r1317
r0343
r1128
r1139
r0833
r0376
3amp
r0347
r0087
cordycepin
r0689
r0843
r0296
r1074
r0229
r0854
wv_R00955
r0094
r1122
r0033
r0684
r0858
