# Supplementary material for: Light-Exposed Metabolic Responses of Cordyceps militaris through Transcriptome-Integrated Genome-Scale Modeling
Source: Biology (Basel). 2024 Feb 22;13(3):139. doi: 10.3390/biology13030139 (PMC10967962; doi:10.3390/biology13030139)
Supplement: Supplementary file 1 [file biology-13-00139-s001.zip › Supplementary_File S4.xlsx]

## Sheet: Index
Supplementary Information
Light-exposed metabolic responses of Cordyceps militaris through transcriptome-integrated genome-scale modeling
Panyawarin Soommat1, Nachon Raethong2, Ratchaprapa Ruengsang3, Roypim Thananusak4, Teeraphan Laomettachit3, Kobkul Laoteng5, Treenut Saithong3,6* and Wanwipa Vongsangnak4,7 *
1Genetic Engineering and Bioinformatics Program, Graduate School, Kasetsart University, Bangkok 10900, Thailand 2Institute of Nutrition, Mahidol University, Nakhon Pathom 73170, Thailand 3Bioinformatics and Systems Biology Program, School of Bioresources and Technology and School of Information Technology, King Mongkut’s University of Technology Thonburi (Bang Khun Thian), Bangkok 10150, Thailand…
Supplementary File S4: Identified reporter metabolites of iPS1474 in response to light
This file includes Supplementary Tables S4 to S5
	Supplementary Table S4. List of reporter metabolites of C. militaris grown under sucrose culture
	Supplementary Table S5. List of reporter metabolites of C. militaris grown under glucose culture

## Sheet: Table S4
Supplementary Table S4. List of reporter metabolites of C. militaris grown under sucrose culture
Name	Abbreviation	Genes (tot)	Stat (dist.dir.up)	p (dist.dir.up)	p adj (dist.dir.up)	Stat (dist.dir.dn)	p (dist.dir.dn)	p adj (dist.dir.dn)	Stat (non-dir.)	p (non-dir.)	p adj (non-dir.)	Genes (up)	Stat (mix.dir.up)	p (mix.dir.up)	p adj (mix.dir.up)	Genes (down)	Stat (mix.dir.dn)	p (mix.dir.dn)	p adj (mix.dir.dn)
l-lysyl-trna(lys)	Lys-tRNA	2	3.2771	0.001996	0.68698	-3.2771	1	1	2.886	0.0499	0.99346	2	2.886	0.031936	0.69224	0	NA	NA	NA
proteinn(omega)-methyl-l-arginine	L-NMMA	3	3.4226	0.001996	0.68698	-3.4226	1	1	2.8705	0.13174	0.99346	3	2.8705	0.13174	0.83617	0	NA	NA	NA
8h(+)(energymetabolism)	8h(+)	5	3.6524	0.003992	0.68698	-3.6524	0.998	0.99974	2.7581	0.42914	0.99346	5	2.7581	0.44112	0.89202	0	NA	NA	NA
3-hydroxypropanoate	3HPP	1	2.9388	0.005988	0.68698	-2.9388	0.998	0.99974	2.7169	0.021956	0.99346	1	2.7169	0.011976	0.667	0	NA	NA	NA
3-oxopropanoate	Formylacetate	1	2.9388	0.005988	0.68698	-2.9388	0.998	0.99974	2.7169	0.021956	0.99346	1	2.7169	0.011976	0.667	0	NA	NA	NA
6,7-dihydropteridine	2HDT	1	2.8832	0.005988	0.68698	-2.8832	0.99601	0.99974	2.6574	0.027944	0.99346	1	2.6574	0.013972	0.667	0	NA	NA	NA
oxidizedglutathione	GSSG	3	3.1825	0.005988	0.68698	-3.1825	0.99601	0.99974	2.5906	0.20958	0.99346	3	2.5906	0.23752	0.83617	0	NA	NA	NA
palmitoyl-carnitine	PMC	1	2.673	0.007984	0.68698	-2.673	0.99401	0.99974	2.4315	0.03992	0.99346	1	2.4315	0.02994	0.667	0	NA	NA	NA
octadecenoyl-[acp]	OTDACP	4	2.8191	0.00998	0.68698	-2.8191	0.99202	0.99894	1.9759	0.80838	0.99541	4	1.9759	0.75649	0.95047	0	NA	NA	NA
3-Hydroxyoctadecanoyl-CoA	HDCOA	1	2.6025	0.011976	0.68698	-2.6025	0.99002	0.9978	2.3552	0.047904	0.99346	1	2.3552	0.045908	0.7514	0	NA	NA	NA
salicylate	salicylate	6	2.9779	0.011976	0.68698	-2.9779	0.99002	0.9978	10.688	0.10978	0.99346	4	2.7704	0.29541	0.83617	1	-0.63302	0.99401	0.99796
anthranilate	AN	4	2.4129	0.013972	0.68698	-2.4129	0.98802	0.99753	2.694	0.31138	0.99346	3	2.8231	0.13972	0.83617	1	0.49829	0.91018	0.98386
3-methyl-2-butenal	Prenal	1	2.4211	0.017964	0.68698	-2.4211	0.98403	0.99437	2.1578	0.06986	0.99346	1	2.1578	0.083832	0.83617	0	NA	NA	NA
4-hydroxy-2-oxo-heptanedioate	4HOH	1	2.4088	0.017964	0.68698	-2.4088	0.98403	0.99437	2.1443	0.071856	0.99346	1	2.1443	0.083832	0.83617	0	NA	NA	NA
d-mannitol1-phosphate	MNT6P	1	2.4087	0.017964	0.68698	-2.4087	0.98403	0.99437	2.1442	0.071856	0.99346	1	2.1442	0.083832	0.83617	0	NA	NA	NA
gmp	gmp	15	1.851	0.017964	0.68698	-1.851	0.98403	0.99437	3.7469	0.9501	0.99682	9	3.5247	0.55289	0.89493	6	1.6075	0.98004	0.9959
h2o2	h2o2	44	0.27817	0.017964	0.68698	-0.27817	0.98403	0.99437	6.9963	0.98403	0.99957	21	5.4065	0.55489	0.89493	23	4.5107	0.97605	0.99577
heptadecanoyl-[acp]	2HTDACP	3	2.8208	0.017964	0.68698	-2.8208	0.98403	0.99437	2.1734	0.42914	0.99346	3	2.1734	0.46707	0.89202	0	NA	NA	NA
l-alanyl-trna(ala)	Ala-tRNA	1	2.479	0.017964	0.68698	-2.479	0.98403	0.99437	2.221	0.067864	0.99346	1	2.221	0.071856	0.83617	0	NA	NA	NA
l-glutamate5-semialdehyde	GLUSAL	4	2.2965	0.017964	0.68698	-2.2965	0.98403	0.99437	3.5516	0.085828	0.99346	3	3.2136	0.0499	0.8004	1	1.5372	0.15369	0.95327
o2	o2	1	2.4211	0.017964	0.68698	-2.4211	0.98403	0.99437	2.1578	0.06986	0.99346	1	2.1578	0.083832	0.83617	0	NA	NA	NA
octanoyl-[acp]	OTACP	6	2.3541	0.017964	0.68698	-2.3541	0.98403	0.99437	2.5575	0.78842	0.99541	5	2.3246	0.69062	0.92151	1	1.0666	0.53493	0.98386
torulene	torulene	1	2.4211	0.017964	0.68698	-2.4211	0.98403	0.99437	2.1578	0.06986	0.99346	1	2.1578	0.083832	0.83617	0	NA	NA	NA
myo-inositolhexakisphosphate	MIHP	4	2.172	0.01996	0.68698	-2.172	0.98204	0.99437	2.758	0.27345	0.99346	3	2.6863	0.19561	0.83617	1	0.86326	0.75649	0.98386
d-alpha-glutamylphosphate	GLUP	2	2.861	0.021956	0.68698	-2.861	0.98004	0.99437	2.3913	0.13174	0.99346	2	2.3913	0.13573	0.83617	0	NA	NA	NA
protein-l-arginine	ARG	4	2.1011	0.021956	0.68698	-2.1011	0.98004	0.99437	3.1742	0.13772	0.99346	3	2.8705	0.13174	0.83617	1	1.3765	0.23952	0.96828
xanthosine5'-phosphate	XMP	8	2.0721	0.021956	0.68698	-2.0721	0.98004	0.99437	2.5886	0.91218	0.99682	5	2.9315	0.33533	0.83617	3	0.44255	0.99601	0.998
d-fructose2,6-bisphosphate	F26P	3	2.7092	0.023952	0.68698	-2.7092	0.97804	0.99437	2.0535	0.49301	0.99346	3	2.0535	0.53892	0.89493	0	NA	NA	NA
orotidine5'-phosphate	OMP	2	2.8461	0.023952	0.68698	-2.8461	0.97804	0.99437	2.3577	0.14571	0.99346	2	2.3577	0.1497	0.83617	0	NA	NA	NA
(s)-4-amino-5-oxopentanoate	AOP	1	2.3221	0.025948	0.68698	-2.3221	0.97605	0.99437	2.0491	0.083832	0.99346	1	2.0491	0.097804	0.83617	0	NA	NA	NA
butyryl-[acp]	BTACP	5	2.0217	0.027944	0.68698	-2.0217	0.97405	0.99437	2.4455	0.6487	0.99346	4	2.2008	0.64671	0.90916	1	1.0666	0.53493	0.98386
decanoyl-[acp]	DCACP	5	2.0217	0.027944	0.68698	-2.0217	0.97405	0.99437	2.4455	0.6487	0.99346	4	2.2008	0.64671	0.90916	1	1.0666	0.53493	0.98386
d-mannose1-phosphate	MAN1P	2	2.744	0.027944	0.68698	-2.744	0.97405	0.99437	2.2539	0.17166	0.99346	2	2.2539	0.18164	0.83617	0	NA	NA	NA
dtdp	dtdp	2	2.7457	0.027944	0.68698	-2.7457	0.97405	0.99437	2.2391	0.17365	0.99346	2	2.2391	0.18762	0.83617	0	NA	NA	NA
heptanoyl-[acp]	HTACP	5	2.0217	0.027944	0.68698	-2.0217	0.97405	0.99437	2.4455	0.6487	0.99346	4	2.2008	0.64671	0.90916	1	1.0666	0.53493	0.98386
hexanoyl-[acp]	HXACP	5	2.0217	0.027944	0.68698	-2.0217	0.97405	0.99437	2.4455	0.6487	0.99346	4	2.2008	0.64671	0.90916	1	1.0666	0.53493	0.98386
lauroyl-[acp]	LACP	5	2.0217	0.027944	0.68698	-2.0217	0.97405	0.99437	2.4455	0.6487	0.99346	4	2.2008	0.64671	0.90916	1	1.0666	0.53493	0.98386
myristoyl-[acp]	MACP	5	2.0217	0.027944	0.68698	-2.0217	0.97405	0.99437	2.4455	0.6487	0.99346	4	2.2008	0.64671	0.90916	1	1.0666	0.53493	0.98386
nonanoyl-[acp]	NACP	5	2.0217	0.027944	0.68698	-2.0217	0.97405	0.99437	2.4455	0.6487	0.99346	4	2.2008	0.64671	0.90916	1	1.0666	0.53493	0.98386
pentadecanoyl-[acp]	PDACP	5	2.0217	0.027944	0.68698	-2.0217	0.97405	0.99437	2.4455	0.6487	0.99346	4	2.2008	0.64671	0.90916	1	1.0666	0.53493	0.98386
pentanoyl-[acp]	PTACP	5	2.0217	0.027944	0.68698	-2.0217	0.97405	0.99437	2.4455	0.6487	0.99346	4	2.2008	0.64671	0.90916	1	1.0666	0.53493	0.98386
phyticacid	Phytine	2	2.809	0.027944	0.68698	-2.809	0.97405	0.99437	2.358	0.14571	0.99346	2	2.358	0.1497	0.83617	0	NA	NA	NA
tridecanoyl-[acp]	TACP	5	2.0217	0.027944	0.68698	-2.0217	0.97405	0.99437	2.4455	0.6487	0.99346	4	2.2008	0.64671	0.90916	1	1.0666	0.53493	0.98386
undecanoyl-[acp]	UACP	5	2.0217	0.027944	0.68698	-2.0217	0.97405	0.99437	2.4455	0.6487	0.99346	4	2.2008	0.64671	0.90916	1	1.0666	0.53493	0.98386
(s)-2,3-dihydrodipicolinate	D23PIC	1	2.2392	0.02994	0.68698	-2.2392	0.97206	0.99437	1.9575	0.0998	0.99346	1	1.9575	0.11178	0.83617	0	NA	NA	NA
[trna(ile2)]-cytidine34	TCDP	1	2.2493	0.02994	0.68698	-2.2493	0.97206	0.99437	1.9687	0.0998	0.99346	1	1.9687	0.11178	0.83617	0	NA	NA	NA
[trna(ile2)]-lysidine34	TLDP	1	2.2493	0.02994	0.68698	-2.2493	0.97206	0.99437	1.9687	0.0998	0.99346	1	1.9687	0.11178	0.83617	0	NA	NA	NA
l-glyceraldehyde	GXV	1	2.2392	0.02994	0.68698	-2.2392	0.97206	0.99437	1.9575	0.0998	0.99346	1	1.9575	0.11178	0.83617	0	NA	NA	NA
1-organyl-2-lyso-sn-glycero-3-phosphocholine	OG2P	2	2.6303	0.031936	0.68698	-2.6303	0.97006	0.99437	2.1522	0.21557	0.99346	2	2.1522	0.21557	0.83617	0	NA	NA	NA
adenosine	AND	12	1.3004	0.031936	0.68698	-1.3004	0.97006	0.99437	3.4974	0.87026	0.99682	7	3.0719	0.56886	0.89632	5	1.7835	0.93613	0.98386
ubiquinol	QH2	24	0.46669	0.031936	0.68698	-0.46669	0.97006	0.99437	6.6538	0.43114	0.99346	12	5.0889	0.091816	0.83617	12	4.321	0.32136	0.96828
2-oxoadipate	ODP	3	1.8016	0.031936	0.64657	-1.8016	0.97006	0.99766	3.1399	0.1018	0.99515	2	2.9662	0.025948	0.6701	1	1.2436	0.37126	0.99663
5-phospho-alpha-d-ribose1-diphosphate	PRPP	14	1.1057	0.033932	0.68698	-1.1057	0.96806	0.99437	4.5665	0.55289	0.99346	8	3.6429	0.3493	0.83617	6	2.7691	0.58882	0.98386
damp	damp	8	1.6043	0.033932	0.68698	-1.6043	0.96806	0.99437	2.389	0.94212	0.99682	5	2.4502	0.63673	0.90916	3	0.73802	0.98802	0.9959
d-glyceraldehyde3-phosphate	G3P	13	1.486	0.033932	0.68698	-1.486	0.96806	0.99437	9.1857	0.20958	0.99346	8	2.6625	0.88224	0.96483	4	2.1577	0.63473	0.98386
ubiquinone	Q	26	0.56464	0.033932	0.68698	-0.56464	0.96806	0.99437	6.854	0.48503	0.99346	13	5.3136	0.063872	0.83617	13	4.3795	0.42315	0.96828
1-(indol-3-yl)glycerol3-phosphate	In3GP	3	1.7491	0.033932	0.66765	-1.7491	0.96806	0.99766	2.2696	0.41118	0.99515	2	2.4273	0.11577	0.82708	1	0.49829	0.93812	0.99663
1d-myo-inositol1,3,4,5,6-pentakisphosphate	InsP5	2	2.5488	0.035928	0.70273	-2.5488	0.96607	0.99437	2.0413	0.26946	0.99346	2	2.0413	0.27545	0.83617	0	NA	NA	NA
catechol	catechol	12	1.1831	0.035928	0.70273	-1.1831	0.96607	0.99437	9.0193	0.16567	0.99346	7	2.4052	0.87425	0.96483	4	1.8034	0.87226	0.98386
5-aminolevulinate	ALV	3	1.726	0.035928	0.66765	-1.726	0.96607	0.99766	2.9177	0.13174	0.99515	2	2.7826	0.03992	0.68119	1	1.1184	0.52096	0.99663
(s)-1-pyrroline-5-carboxylate	P5C	3	1.7128	0.037924	0.66765	-1.7128	0.96407	0.99766	2.1129	0.499	0.99515	2	2.3041	0.16367	0.82708	1	0.40126	0.9521	0.99663
d-ribose1-phosphate	R1P	2	2.4716	0.041916	0.7678	-2.4716	0.96008	0.99437	1.968	0.2994	0.99346	2	1.968	0.31138	0.83617	0	NA	NA	NA
l-formylkynurenine	FKYN	6	1.7168	0.041916	0.7678	-1.7168	0.96008	0.99437	3.2646	0.33533	0.99346	4	2.9022	0.23752	0.83617	2	1.5502	0.61477	0.98386
nitrate	Nitrate	4	1.8868	0.041916	0.7678	-1.8868	0.96008	0.99437	3.4208	0.0998	0.99346	3	2.8749	0.12974	0.83617	1	1.8621	0.071856	0.859
taurine	taurine	5	1.5402	0.043912	0.71592	-1.5402	0.95808	0.99766	3.1065	0.26547	0.99515	3	2.9731	0.093812	0.82708	2	1.2706	0.8024	0.99663
formate	formate	15	1.12	0.045908	0.7678	-1.12	0.95609	0.99437	3.1004	0.99401	1	9	2.5377	0.93413	0.98768	6	1.7941	0.96806	0.99463
hexadecadienoyl-[acp]	2HD2ACP	3	2.1212	0.045908	0.7678	-2.1212	0.95609	0.99437	1.3292	0.8982	0.99682	3	1.3292	0.87824	0.96483	0	NA	NA	NA
itp	itp	3	2.1526	0.045908	0.7678	-2.1526	0.95609	0.99437	1.3704	0.88623	0.99682	3	1.3704	0.87226	0.96483	0	NA	NA	NA
heptadecenoyl-[acp]	2HTEACP	2	2.273	0.045908	0.71592	-2.273	0.95609	0.99766	1.7338	0.44711	0.99515	2	1.7338	0.44711	0.86567	0	NA	NA	NA
pyridoxal	pyridoxal	5	1.4502	0.045908	0.71592	-1.4502	0.95609	0.99766	3.4116	0.18563	0.99515	3	3.0892	0.071856	0.75827	2	1.6107	0.51497	0.99663
pyridoxine	Pyridoxine	5	1.4502	0.045908	0.71592	-1.4502	0.95609	0.99766	3.4116	0.18563	0.99515	3	3.0892	0.071856	0.75827	2	1.6107	0.51497	0.99663
phenylacetaldehyde	PHAL	3	2.0448	0.047904	0.7678	-2.0448	0.95409	0.99437	3.3034	0.065868	0.99346	2	3.2286	0.017964	0.667	1	1.1558	0.44511	0.96828
n-acetyl-d-glucosaminyl-diphosphodolichol	NAG2P	2	2.2406	0.047904	0.73709	-2.2406	0.95409	0.99766	1.7104	0.47505	0.99515	2	1.7104	0.45309	0.86567	0	NA	NA	NA
lathosterol	LTS	6	1.5781	0.0499	0.7678	-1.5781	0.9521	0.99437	2.5214	0.81038	0.99541	4	2.3586	0.53094	0.89493	2	1.0315	0.89621	0.98386
l-cysteate	Cysteate	3	2.0376	0.0499	0.7678	-2.0376	0.9521	0.99437	2.7517	0.16168	0.99346	2	2.9067	0.02994	0.667	1	0.65532	0.87226	0.98386

## Sheet: Table S5
Supplementary Table S5. List of reporter metabolites of C. militaris grown under glucose culture
Name	Abbreviation	Genes (tot)	Stat (dist.dir.up)	p (dist.dir.up)	p adj (dist.dir.up)	Stat (dist.dir.dn)	p (dist.dir.dn)	p adj (dist.dir.dn)	Stat (non-dir.)	p (non-dir.)	p adj (non-dir.)	Genes (up)	Stat (mix.dir.up)	p (mix.dir.up)	p adj (mix.dir.up)	Genes (down)	Stat (mix.dir.dn)	p (mix.dir.dn)	p adj (mix.dir.dn)
dolichylphosphate	DOLP	5	11.761	0.001996	0.38523	-5.919	1	1	12.429	0.013972	1	4	13.402	0.003992	0.55603	1	0.98882	0.63673	0.99365
dolichyld-glucosylphosphate	DGP	3	15.032	0.001996	0.38523	-7.4895	1	1	14.723	0.001996	1	3	14.723	0.001996	0.55603	0	NA	NA	NA
g10599	g10599	2	16.627	0.001996	0.38523	-7.389	1	1	16.427	0.003992	1	2	16.427	0.001996	0.55603	0	NA	NA	NA
d-glc-alpha-(1->2)-d-glc-alpha-(1->3)-d-glc-alpha-(1->3)-d-man-alpha-(1->2)-d-man-alpha-(1->2)-d-man-alpha-(1->3)-[d-man-alpha-(1->2)-d-man-alpha-(1->3)-[d-man-alpha-(1->2)-d-man-alpha-(1->6)]-d-man-alpha-(1->6)]-d-man-beta-(1->4)-d-glcnac-beta-(1->4)-d-glcnac-diphosphodolichol	GA1,2	1	21.273	0.001996	0.38523	-8.2095	1	1	21.273	0.013972	1	1	21.273	0.003992	0.55603	0	NA	NA	NA
d-glc-alpha-(1->3)-d-glc-alpha-(1->3)-d-man-alpha-(1->2)-d-man-alpha-(1->2)-d-man-alpha-(1->3)-[d-man-alpha-(1->2)-d-man-alpha-(1->3)-d-man-alpha-(1->2)-d-man-alpha-(1->6)]-d-man-alpha-(1->6)]-d-man-beta-(1->4)-d-glcnac-beta-(1->4)-d-glcnac-diphosphodolichol	GA1,3	1	21.273	0.001996	0.38523	-8.2095	1	1	21.273	0.013972	1	1	21.273	0.003992	0.55603	0	NA	NA	NA
g00008	g00008	1	21.273	0.001996	0.38523	-8.2095	1	1	21.273	0.013972	1	1	21.273	0.003992	0.55603	0	NA	NA	NA
dolichylbeta-d-glucosylphosphate	DCGP	2	13.923	0.003992	0.63038	-4.6856	0.998	1	15.897	0.011976	1	1	21.273	0.003992	0.55603	1	1.2087	0.49701	0.99365
g10598	g10598	2	3.3677	0.005988	0.63038	-3.3677	0.99601	1	2.9889	0.051896	1	2	2.9889	0.01996	1	0	NA	NA	NA
shikimate3-phosphate	SME3P	2	3.4809	0.005988	0.63038	-3.4809	0.99601	1	3.0946	0.0499	1	2	3.0946	0.01996	1	0	NA	NA	NA
shikimate	SME	2	3.4809	0.005988	0.63038	-3.4809	0.99601	1	3.0946	0.0499	1	2	3.0946	0.01996	1	0	NA	NA	NA
geranylgeranyldiphosphate	GGPP	4	4.1789	0.005988	0.63038	-4.1789	0.99601	1	3.4911	0.083832	1	4	3.4911	0.015968	1	0	NA	NA	NA
5-o-(1-carboxyvinyl)-3-phosphoshikimate	3PSME	3	3.7369	0.007984	0.77046	-3.7369	0.99401	1	3.189	0.051896	1	3	3.189	0.027944	1	0	NA	NA	NA
dgmp	dgmp	7	4.211	0.011976	0.99591	-4.211	0.99002	1	3.2095	0.31537	1	7	3.2095	0.25549	1	0	NA	NA	NA
ergothioneine	Ergothioneine	1	2.7093	0.013972	0.99591	-2.7093	0.98802	0.99924	2.4707	0.043912	1	1	2.4707	0.023952	1	0	NA	NA	NA
geranyldiphosphate	GPP	3	3.4821	0.013972	0.99591	-3.4821	0.98802	0.99924	2.8267	0.083832	1	3	2.8267	0.067864	1	0	NA	NA	NA
2-dehydropantoate	AKP	4	3.6468	0.015968	0.99591	-3.6468	0.98603	0.99897	2.9502	0.1477	1	4	2.9502	0.095808	1	0	NA	NA	NA
cis,cis-3,6-dodecadienoyl-coa	3,6DDCOA	3	3.3236	0.017964	0.99591	-3.3236	0.98403	0.99782	2.7633	0.08982	1	3	2.7633	0.073852	1	0	NA	NA	NA
trans,cis-lauro-2,6-dienoyl-coa	L2,6DCOA	3	3.3236	0.017964	0.99591	-3.3236	0.98403	0.99782	2.7633	0.08982	1	3	2.7633	0.073852	1	0	NA	NA	NA
l-glutamyl-trna(glu)	GTRNA	3	3.3751	0.017964	0.99591	-3.3751	0.98403	0.99782	2.8183	0.083832	1	3	2.8183	0.067864	1	0	NA	NA	NA
dgdp	dgdp	5	3.6203	0.017964	0.99591	-3.6203	0.98403	0.99782	2.7876	0.36327	1	5	2.7876	0.22754	1	0	NA	NA	NA
g00007	g00007	1	2.5226	0.01996	0.99591	-2.5226	0.98204	0.99782	2.2685	0.047904	1	1	2.2685	0.033932	1	0	NA	NA	NA
datp	datp	6	3.7971	0.01996	0.99591	-3.7971	0.98204	0.99782	2.8408	0.45309	1	6	2.8408	0.3493	1	0	NA	NA	NA
2-inosose	inosose	1	2.491	0.023952	0.99591	-2.491	0.97804	0.99782	2.2341	0.053892	1	1	2.2341	0.037924	1	0	NA	NA	NA
dump	dump	9	3.6553	0.023952	0.99591	-3.6553	0.98004	0.99782	3.5452	0.40918	1	8	3.3432	0.30539	1	1	1.1799	0.51297	0.99365
2-trans,6-trans-farnesyldiphosphate	FPP	9	3.7321	0.023952	0.99591	-3.7321	0.98004	0.99782	3.6084	0.36128	1	8	3.3756	0.28343	1	1	1.2777	0.43912	0.99365
ubiquinone	Q	26	4.5927	0.023952	0.99591	-4.5927	0.98403	0.99782	4.7377	0.93812	1	23	4.0148	0.98403	1	3	2.8311	0.0998	0.99365
4-nitrophenol	4NP	1	2.4367	0.027944	0.99591	-2.4367	0.97405	0.99782	2.1748	0.061876	1	1	2.1748	0.043912	1	0	NA	NA	NA
4-nitrophenylphosphate	4NP2P	1	2.4367	0.027944	0.99591	-2.4367	0.97405	0.99782	2.1748	0.061876	1	1	2.1748	0.043912	1	0	NA	NA	NA
d-tagatofuranose1,6-bisphosphate	TF1,6PP	2	2.7617	0.027944	0.99591	-2.7617	0.97405	0.99782	2.3137	0.11976	1	2	2.3137	0.07984	1	0	NA	NA	NA
3,4-dihydroxymandelaldehyde	DHMAL	2	2.7468	0.02994	0.99591	-2.7468	0.97206	0.99782	2.2974	0.11976	1	2	2.2974	0.085828	1	0	NA	NA	NA
dcmp	dcmp	6	3.6324	0.02994	0.99591	-3.6324	0.97206	0.99782	2.6458	0.55489	1	6	2.6458	0.49301	1	0	NA	NA	NA
gmp	gmp	15	4.1175	0.02994	0.99591	-4.1175	0.97804	0.99782	3.6376	0.88423	1	13	3.5473	0.75848	1	2	0.91792	0.82834	0.99365
3-hydroxypropanoate	3HPP	1	2.1891	0.033932	0.99591	-2.1891	0.96806	0.99782	1.9019	0.10778	1	1	1.9019	0.083832	1	0	NA	NA	NA
3-oxopropanoate	Formylacetate	1	2.1891	0.033932	0.99591	-2.1891	0.96806	0.99782	1.9019	0.10778	1	1	1.9019	0.083832	1	0	NA	NA	NA
s-geranylgeranyl-protein	GGp	1	2.1891	0.033932	0.99591	-2.1891	0.96806	0.99782	1.9019	0.10778	1	1	1.9019	0.083832	1	0	NA	NA	NA
trnacontainingn1-methylguanine	tMG	1	2.2663	0.033932	0.99591	-2.2663	0.96806	0.99782	1.9876	0.095808	1	1	1.9876	0.06986	1	0	NA	NA	NA
hemea	hemea	1	2.3068	0.033932	0.99591	-2.3068	0.97006	0.99782	2.0322	0.091816	1	1	2.0322	0.065868	1	0	NA	NA	NA
ubiquinol	QH2	24	4.6015	0.033932	0.99591	-4.6015	0.97804	0.99782	4.7158	0.94411	1	22	3.866	0.98004	1	2	3.514	0.011976	0.99365
trans-2,3-dehydroacyl-coa	t2DCoA	1	2.1668	0.035928	0.99591	-2.1668	0.96607	0.99782	1.8771	0.10778	1	1	1.8771	0.087824	1	0	NA	NA	NA
transferrna	transferrna	39	4.7722	0.037924	0.99591	-4.7722	0.97006	0.99782	6.8689	0.71457	1	31	5.6238	0.77445	1	8	4.0958	0.083832	0.99365
xanthosine5'-phosphate	XMP	8	3.3519	0.03992	0.99591	-3.3519	0.96407	0.99782	2.5406	0.82635	1	7	2.7397	0.55888	1	1	-0.062707	0.96607	0.99365
l-iditol	iditol	2	2.6182	0.045908	0.99591	-2.6182	0.95609	0.99118	2.151	0.14172	1	2	2.151	0.11776	1	0	NA	NA	NA
l-sorbose	sorbose	2	2.6182	0.045908	0.99591	-2.6182	0.95609	0.99118	2.151	0.14172	1	2	2.151	0.11776	1	0	NA	NA	NA
beta-d-fructofuranose1,6-bisphosphate	β-D-Fru 1,6-P2	4	3.1648	0.045908	0.99591	-3.1648	0.95609	0.99118	2.3796	0.3992	1	4	2.3796	0.32136	1	0	NA	NA	NA
cis-aconitate	aconitate	2	2.6037	0.047904	0.99591	-2.6037	0.95409	0.99118	2.133	0.1477	1	2	2.133	0.11976	1	0	NA	NA	NA
d-myo-inositol1,4,5-trisphosphate	1,4,5-IP3	1	2.0086	0.0499	0.99591	-2.0086	0.9521	0.99118	1.6998	0.1477	1	1	1.6998	0.12176	1	0	NA	NA	NA
